# Supplementary material for: Anthelmintic flavonoids and other com­pounds from Combretum glutinosum Perr. ex DC (Combretaceae) leaves
Source: Acta Crystallogr C Struct Chem. 2021 Aug 6;77(Pt 9):505–12. doi: 10.1107/S2053229621007841 (PMC8418671; doi:10.1107/S2053229621007841)
Supplement: Supplementary file 1 [file c-77-00505-sup1.cif]

##############################################################################
#                                                                            #
# This CIF contains the data in a paper accepted for publication in          #
# Acta Crystallographica Section C. It conforms to the requirements of       #
# Notes for Authors for Acta Crystallographica Section C, and has been       #
# peer reviewed under the auspices of the IUCr Commission on Journals.       #
#                                                                            #
# Full details of the Crystallographic Information File format               #
# are given in the paper "The Crystallographic Information File (CIF):       #
# a New Standard Archive File for Crystallography" by S. R. Hall, F. H.      #
# Allen and I. D. Brown [Acta Cryst. (1991), A47, 655-685].                  #
#                                                                            #
# The current version of the core CIF dictionary is obtainable from          #
# ftp://ftp.iucr.org/pub/cif_core.dic.                                       #
#                                                                            #
# Software is freely available for graphical display of the structure(s)     #
# in this CIF. For information consult the CIF software page                 #
# http://www.iucr.org/resources/cif/software.                                #
#                                                                            #
# This file may be used for bona fide research purposes within the           #
# scientific community so long as proper attribution is given to the journal # 
# article from which it was obtained.                                        #
#                                                                            #
##############################################################################
data_2
_audit_creation_method     'SHELXL-2018/3'
_chemical_name_systematic
;
5-Hydroxy-6,7-dimethoxy-2-(3,4,5-trimethoxyphenyl)chromen-4-one
;
_chemical_name_common     umuhengerin
_chemical_formula_moiety     'C20 H20 O8'
_chemical_formula_sum     'C20 H20 O8'
_chemical_formula_iupac     'C20 H20 O8'
_chemical_formula_weight     388.36
_chemical_melting_point     466
_space_group_crystal_system     triclinic
_space_group_name_H-M_alt     'P -1'
_space_group_name_Hall     '-P 1'
loop_
    _space_group_symop_operation_xyz
    'x, y, z'
    '-x, -y, -z'
_cell_length_a     4.97902(15)
_cell_length_b     18.5654(5)
_cell_length_c     19.1368(3)
_cell_angle_alpha     89.5065(18)
_cell_angle_beta     84.322(2)
_cell_angle_gamma     89.375(2)
_cell_volume     1760.12(8)
_cell_formula_units_Z     4
_cell_measurement_reflns_used     10239
_cell_measurement_theta_min     3.3010
_cell_measurement_theta_max     78.1590
_cell_measurement_temperature     160(2)
_exptl_crystal_description     needle
_exptl_crystal_colour     'pale yellow'
_exptl_crystal_size_max     0.17
_exptl_crystal_size_mid     0.03
_exptl_crystal_size_min     0.01
_exptl_crystal_density_diffrn     1.466
_exptl_crystal_density_meas     ?
_exptl_crystal_density_method     ?
_exptl_crystal_F_000     816
loop_
    _exptl_crystal_face_index_h
    _exptl_crystal_face_index_k
    _exptl_crystal_face_index_l
    _exptl_crystal_face_perp_dist
    0 2 -1 0.0124
    0 -2 1 0.0077
    0 -1 -1 0.0072
    0 1 1 0.0030
    1 2 -2 0.0579
    -1 -2 2 0.0579
_exptl_absorpt_coefficient_mu     0.964
_exptl_absorpt_correction_type     gaussian
_exptl_absorpt_process_details
;
Numerical absorption correction based on Gaussian integration over
a multifaceted crystal model (Coppens <i>et al</i>., 1965)
plus an empirical absorption correction using spherical harmonics
(<i>CrysAlis PRO</i>; Rigaku Oxford Diffraction, 2021)
;
_exptl_absorpt_correction_T_min     0.694
_exptl_absorpt_correction_T_max     1.000
_exptl_special_details
;
Data collection and full structure determination
done by Prof. Anthony Linden: anthony.linden@chem.uzh.ch
The financial support from the Swiss National Science Foundation
(R'Equip grant no. 206021_164018) and the University of Zurich
for the purchase of the X-ray diffractometer used in this work
is gratefully acknowledged.
Solvent used: dichloromethane / MeOH
Cooling Device: Oxford Cryosystems Cryostream 800
Crystal mount: on a cryo-loop
Frames collected: 5692
Seconds exposure per frame: 3.5-14.0
Degrees rotation per frame: 0.5
Crystal-detector distance (mm): 32.0
Client: Placide Toklo
Sample code: G10  (L2102)
;
_diffrn_ambient_temperature     160(2)
_diffrn_source     'micro-focus sealed X-ray tube'
_diffrn_radiation_type     'Cu K\a'
_diffrn_radiation_wavelength     1.54184
_diffrn_radiation_monochromator     mirror
_diffrn_measurement_device_type
                       'Rigaku Oxford Diffraction XtaLAB Synergy dual radiation'
_diffrn_measurement_device     'four-circle \k-geometry diffractometer'
_diffrn_measurement_method     '\w scans'
_diffrn_detector     'hybrid pixel area detector'
_diffrn_detector_area_resol_mean     5.81
_diffrn_reflns_number     34916
_diffrn_reflns_av_R_equivalents     0.0601
_diffrn_reflns_av_unetI/netI     0.0446
_diffrn_reflns_theta_min     3.312
_diffrn_reflns_theta_max     70.075
_diffrn_reflns_theta_full     67.684
_diffrn_measured_fraction_theta_max     0.999
_diffrn_measured_fraction_theta_full     1.000
_diffrn_reflns_limit_h_min     -6
_diffrn_reflns_limit_h_max     6
_diffrn_reflns_limit_k_min     -22
_diffrn_reflns_limit_k_max     22
_diffrn_reflns_limit_l_min     -23
_diffrn_reflns_limit_l_max     22
_diffrn_radiation_probe     x-ray
_refine_special_details
;
There are two symmetry-independent molecules in the asymmetric unit.
Their conformations differ mainly in the orientations of the C6/C26 and
C14/C34 methoxy groups.
;
_reflns_number_total     6662
_reflns_number_gt     5215
_reflns_threshold_expression     'I > 2\s(I)'
_refine_ls_structure_factor_coef     Fsqd
_refine_ls_matrix_type     full
_refine_ls_R_factor_all     0.0651
_refine_ls_R_factor_gt     0.0467
_refine_ls_wR_factor_gt     0.1044
_refine_ls_wR_factor_ref     0.1129
_refine_ls_goodness_of_fit_ref     1.049
_refine_ls_restrained_S_all     1.049
_refine_ls_number_reflns     6661
_refine_ls_number_parameters     524
_refine_ls_number_restraints     0
_refine_ls_hydrogen_treatment     mixed
_refine_ls_weighting_scheme     calc
_refine_ls_weighting_details
              'w=1/[\s^2^(Fo^2^)+(0.0439P)^2^+0.9540P] where P=(Fo^2^+2Fc^2^)/3'
_atom_sites_solution_hydrogens     geom
_atom_sites_solution_primary     dual
_atom_sites_solution_secondary     difmap
_refine_ls_shift/su_max     0.001
_refine_ls_shift/su_mean     0.000
_refine_diff_density_max     0.439
_refine_diff_density_min     -0.232
_refine_ls_extinction_method
;
SHELXL2018 (Sheldrick, 2015b)
;
_refine_ls_extinction_coef     0.00064(15)
_refine_ls_extinction_expression
                                  'Fc^*^=kFc[1+0.001xFc^2^\l^3^/sin(2\q)]^-1/4^'
loop_
    _atom_type_symbol
    _atom_type_description
    _atom_type_scat_dispersion_real
    _atom_type_scat_dispersion_imag
    _atom_type_scat_source
    'C' 'C' 0.0181 0.0091
                         'International Tables Vol C Tables 4.2.6.8 and 6.1.1.4'
    'H' 'H' 0.0000 0.0000
                         'International Tables Vol C Tables 4.2.6.8 and 6.1.1.4'
    'O' 'O' 0.0492 0.0322
                         'International Tables Vol C Tables 4.2.6.8 and 6.1.1.4'
_computing_data_collection
;
CrysAlis PRO (Rigaku Oxford Diffraction, 2021)
;
_computing_cell_refinement
;
CrysAlis PRO (Rigaku Oxford Diffraction, 2021)
;
_computing_data_reduction
;
CrysAlis PRO (Rigaku Oxford Diffraction, 2021)
;
_computing_structure_solution
;
SHELXT2018 (Sheldrick, 2015a)
;
_computing_structure_refinement
;
SHELXL2018 (Sheldrick, 2015b)
;
_computing_molecular_graphics
;
OLEX2 (Dolomanov <i>et al.</i>,  2009) and Mercury (Macrae <i>et
al.</i>,  2020)
;
_computing_publication_material
;
SHELXL2018 (Sheldrick, 2015b) and PLATON (Spek, 2020)
;
loop_
    _atom_site_type_symbol
    _atom_site_label
    _atom_site_fract_x
    _atom_site_fract_y
    _atom_site_fract_z
    _atom_site_U_iso_or_equiv
    _atom_site_adp_type
    _atom_site_calc_flag
    _atom_site_occupancy
    _atom_site_disorder_assembly
    _atom_site_disorder_group
    O O1 0.8422(3) 0.85801(7) 0.42135(7) 0.0221(3) Uani d 1 . .
    O O4 1.3522(3) 1.02957(7) 0.40490(7) 0.0257(3) Uani d 1 . .
    O O5 1.1747(3) 1.06246(8) 0.28553(8) 0.0273(3) Uani d 1 . .
    H H5 1.259(6) 1.0611(16) 0.3243(16) 0.052(9) Uiso d 1 . .
    O O6 0.8350(3) 1.03119(7) 0.18570(7) 0.0259(3) Uani d 1 . .
    O O7 0.5323(3) 0.91317(8) 0.19914(7) 0.0278(3) Uani d 1 . .
    O O13 0.6742(3) 0.63636(8) 0.56501(8) 0.0324(4) Uani d 1 . .
    O O14 0.9692(3) 0.64850(8) 0.67492(7) 0.0280(3) Uani d 1 . .
    O O15 1.2499(3) 0.76492(8) 0.69432(7) 0.0264(3) Uani d 1 . .
    C C2 1.0127(4) 0.87011(10) 0.47147(9) 0.0197(4) Uani d 1 . .
    C C3 1.1858(4) 0.92593(11) 0.46730(10) 0.0222(4) Uani d 1 . .
    H H3 1.302837 0.931941 0.503074 0.027 Uiso calc 1 . .
    C C4 1.1959(4) 0.97653(10) 0.40948(10) 0.0205(4) Uani d 1 . .
    C C4A 1.0182(4) 0.96151(10) 0.35638(10) 0.0199(4) Uani d 1 . .
    C C5 1.0124(4) 1.00467(10) 0.29491(10) 0.0216(4) Uani d 1 . .
    C C6 0.8454(4) 0.98775(10) 0.24420(10) 0.0219(4) Uani d 1 . .
    C C7 0.6810(4) 0.92629(11) 0.25317(10) 0.0227(4) Uani d 1 . .
    C C8 0.6811(4) 0.88307(11) 0.31284(10) 0.0220(4) Uani d 1 . .
    H H8 0.569965 0.841766 0.318877 0.026 Uiso calc 1 . .
    C C8A 0.8482(4) 0.90209(10) 0.36319(10) 0.0202(4) Uani d 1 . .
    C C9 1.0055(5) 1.00522(12) 0.12617(11) 0.0323(5) Uani d 1 . .
    H H91 0.992408 1.037996 0.086210 0.048 Uiso calc 1 . .
    H H92 0.947640 0.957036 0.113962 0.048 Uiso calc 1 . .
    H H93 1.192845 1.002897 0.137705 0.048 Uiso calc 1 . .
    C C10 0.3684(4) 0.84999(11) 0.20370(11) 0.0280(5) Uani d 1 . .
    H H101 0.283392 0.844604 0.160018 0.042 Uiso calc 1 . .
    H H102 0.228375 0.854585 0.243201 0.042 Uiso calc 1 . .
    H H103 0.481453 0.807570 0.210999 0.042 Uiso calc 1 . .
    C C11 0.9878(4) 0.81357(10) 0.52674(10) 0.0205(4) Uani d 1 . .
    C C12 0.8257(4) 0.75395(11) 0.51883(10) 0.0229(4) Uani d 1 . .
    H H12 0.722807 0.751012 0.479732 0.028 Uiso calc 1 . .
    C C13 0.8161(4) 0.69871(11) 0.56883(10) 0.0246(4) Uani d 1 . .
    C C14 0.9623(4) 0.70409(10) 0.62693(10) 0.0218(4) Uani d 1 . .
    C C15 1.1193(4) 0.76461(11) 0.63504(10) 0.0211(4) Uani d 1 . .
    C C16 1.1352(4) 0.81938(11) 0.58467(10) 0.0216(4) Uani d 1 . .
    H H16 1.244991 0.860170 0.589721 0.026 Uiso calc 1 . .
    C C17 0.5090(5) 0.63036(13) 0.50876(12) 0.0356(5) Uani d 1 . .
    H H171 0.622361 0.632223 0.463913 0.053 Uiso calc 1 . .
    H H172 0.377958 0.670236 0.510834 0.053 Uiso calc 1 . .
    H H173 0.413018 0.584477 0.512823 0.053 Uiso calc 1 . .
    C C18 0.7326(5) 0.64279(12) 0.72304(11) 0.0326(5) Uani d 1 . .
    H H181 0.577442 0.632168 0.697239 0.049 Uiso calc 1 . .
    H H182 0.700503 0.688358 0.748115 0.049 Uiso calc 1 . .
    H H183 0.757423 0.603916 0.756847 0.049 Uiso calc 1 . .
    C C19 1.4212(4) 0.82473(11) 0.70315(11) 0.0269(4) Uani d 1 . .
    H H191 1.563147 0.826701 0.663895 0.040 Uiso calc 1 . .
    H H192 1.503526 0.819113 0.747337 0.040 Uiso calc 1 . .
    H H193 1.314256 0.869417 0.704262 0.040 Uiso calc 1 . .
    O O21 0.6336(3) 0.41743(7) 0.14003(7) 0.0228(3) Uani d 1 . .
    O O24 0.1754(3) 0.40137(8) -0.02513(7) 0.0293(3) Uani d 1 . .
    O O25 0.3923(3) 0.27616(8) -0.05320(7) 0.0304(3) Uani d 1 . .
    H H25 0.277(7) 0.3183(18) -0.0513(16) 0.060(9) Uiso d 1 . .
    O O26 0.7475(3) 0.16941(8) -0.01936(7) 0.0274(3) Uani d 1 . .
    O O27 1.0071(3) 0.18272(7) 0.09442(7) 0.0255(3) Uani d 1 . .
    O O33 0.7591(3) 0.57926(8) 0.33934(7) 0.0285(3) Uani d 1 . .
    O O34 0.4623(3) 0.69559(8) 0.32162(7) 0.0277(3) Uani d 1 . .
    O O35 0.1347(3) 0.70599(8) 0.21774(7) 0.0291(3) Uani d 1 . .
    C C22 0.4571(4) 0.47098(10) 0.12585(10) 0.0222(4) Uani d 1 . .
    C C23 0.3019(4) 0.46705(10) 0.07207(10) 0.0227(4) Uani d 1 . .
    H H23 0.180196 0.505462 0.064500 0.027 Uiso calc 1 . .
    C C24 0.3164(4) 0.40596(11) 0.02590(10) 0.0237(4) Uani d 1 . .
    C C24A 0.5018(4) 0.34887(11) 0.04278(10) 0.0227(4) Uani d 1 . .
    C C25 0.5328(4) 0.28491(11) 0.00271(10) 0.0235(4) Uani d 1 . .
    C C26 0.7070(4) 0.23045(11) 0.02062(10) 0.0234(4) Uani d 1 . .
    C C27 0.8500(4) 0.23940(11) 0.07986(10) 0.0226(4) Uani d 1 . .
    C C28 0.8242(4) 0.30238(11) 0.11937(10) 0.0235(4) Uani d 1 . .
    H H28 0.922459 0.308319 0.158985 0.028 Uiso calc 1 . .
    C C28A 0.6515(4) 0.35595(10) 0.09928(10) 0.0223(4) Uani d 1 . .
    C C29 0.5399(5) 0.11670(13) -0.00512(14) 0.0411(6) Uani d 1 . .
    H H291 0.574139 0.076188 -0.037390 0.062 Uiso calc 1 . .
    H H292 0.364031 0.138599 -0.011647 0.062 Uiso calc 1 . .
    H H293 0.539726 0.099334 0.043389 0.062 Uiso calc 1 . .
    C C30 1.1603(4) 0.18836(12) 0.15355(10) 0.0264(4) Uani d 1 . .
    H H301 1.286255 0.228525 0.146054 0.040 Uiso calc 1 . .
    H H302 1.261785 0.143480 0.159052 0.040 Uiso calc 1 . .
    H H303 1.037808 0.196933 0.196033 0.040 Uiso calc 1 . .
    C C31 0.4562(4) 0.53040(11) 0.17705(10) 0.0221(4) Uani d 1 . .
    C C32 0.6212(4) 0.52478(11) 0.23269(10) 0.0246(4) Uani d 1 . .
    H H32 0.736495 0.484111 0.236443 0.030 Uiso calc 1 . .
    C C33 0.6130(4) 0.57957(11) 0.28203(10) 0.0232(4) Uani d 1 . .
    C C34 0.4487(4) 0.64015(11) 0.27564(10) 0.0238(4) Uani d 1 . .
    C C35 0.2863(4) 0.64500(11) 0.21945(10) 0.0243(4) Uani d 1 . .
    C C36 0.2899(4) 0.58987(11) 0.17089(10) 0.0246(4) Uani d 1 . .
    H H36 0.178331 0.592921 0.133453 0.030 Uiso calc 1 . .
    C C37 0.9133(5) 0.51605(12) 0.35099(12) 0.0344(5) Uani d 1 . .
    H H371 1.055913 0.510170 0.312294 0.052 Uiso calc 1 . .
    H H372 0.795294 0.474012 0.353395 0.052 Uiso calc 1 . .
    H H373 0.994727 0.520461 0.395305 0.052 Uiso calc 1 . .
    C C38 0.2177(5) 0.71117(14) 0.36545(12) 0.0370(5) Uani d 1 . .
    H H381 0.080883 0.729958 0.336433 0.056 Uiso calc 1 . .
    H H382 0.253563 0.747195 0.400399 0.056 Uiso calc 1 . .
    H H383 0.151818 0.666988 0.389418 0.056 Uiso calc 1 . .
    C C39 -0.0272(5) 0.71420(12) 0.16030(11) 0.0283(5) Uani d 1 . .
    H H391 0.089433 0.713598 0.115945 0.042 Uiso calc 1 . .
    H H392 -0.126193 0.760117 0.164593 0.042 Uiso calc 1 . .
    H H393 -0.155624 0.674506 0.161066 0.042 Uiso calc 1 . .
loop_
    _atom_site_aniso_label
    _atom_site_aniso_U_11
    _atom_site_aniso_U_22
    _atom_site_aniso_U_33
    _atom_site_aniso_U_12
    _atom_site_aniso_U_13
    _atom_site_aniso_U_23
    O1 0.0252(7) 0.0241(7) 0.0172(6) -0.0027(6) -0.0031(5) 0.0053(5)
    O4 0.0301(8) 0.0240(7) 0.0230(7) -0.0068(6) -0.0027(6) 0.0032(6)
    O5 0.0336(8) 0.0245(7) 0.0242(7) -0.0066(6) -0.0048(6) 0.0068(6)
    O6 0.0328(8) 0.0246(7) 0.0200(7) 0.0032(6) -0.0023(6) 0.0068(6)
    O7 0.0326(8) 0.0292(8) 0.0228(7) -0.0061(6) -0.0088(6) 0.0040(6)
    O13 0.0427(9) 0.0273(8) 0.0282(8) -0.0129(7) -0.0071(7) 0.0029(6)
    O14 0.0317(8) 0.0240(7) 0.0269(7) 0.0011(6) 0.0020(6) 0.0105(6)
    O15 0.0323(8) 0.0267(7) 0.0209(7) -0.0050(6) -0.0066(6) 0.0072(6)
    C2 0.0208(10) 0.0233(10) 0.0145(9) 0.0033(8) 0.0000(7) 0.0009(7)
    C3 0.0250(10) 0.0241(10) 0.0172(9) 0.0000(8) -0.0009(8) 0.0015(8)
    C4 0.0210(10) 0.0209(10) 0.0189(9) 0.0014(8) 0.0017(8) -0.0010(7)
    C4A 0.0206(10) 0.0207(9) 0.0177(9) 0.0021(7) 0.0002(7) 0.0010(7)
    C5 0.0253(10) 0.0172(9) 0.0216(9) 0.0007(8) 0.0018(8) 0.0014(7)
    C6 0.0254(10) 0.0221(10) 0.0178(9) 0.0032(8) -0.0005(8) 0.0032(7)
    C7 0.0229(10) 0.0249(10) 0.0201(9) 0.0019(8) -0.0021(8) -0.0010(8)
    C8 0.0207(10) 0.0227(10) 0.0223(10) -0.0034(8) 0.0000(8) 0.0008(8)
    C8A 0.0235(10) 0.0212(9) 0.0153(9) 0.0016(8) 0.0017(7) 0.0026(7)
    C9 0.0442(14) 0.0327(12) 0.0188(10) 0.0012(10) 0.0021(9) 0.0041(8)
    C10 0.0302(11) 0.0270(11) 0.0276(11) -0.0033(9) -0.0073(9) -0.0007(8)
    C11 0.0224(10) 0.0205(9) 0.0174(9) 0.0036(8) 0.0025(7) 0.0025(7)
    C12 0.0248(10) 0.0259(10) 0.0177(9) -0.0009(8) -0.0006(8) 0.0018(8)
    C13 0.0260(11) 0.0230(10) 0.0240(10) -0.0038(8) 0.0015(8) 0.0007(8)
    C14 0.0240(10) 0.0214(10) 0.0189(9) 0.0021(8) 0.0021(8) 0.0059(7)
    C15 0.0223(10) 0.0234(10) 0.0171(9) 0.0027(8) 0.0007(7) 0.0024(7)
    C16 0.0245(10) 0.0222(10) 0.0173(9) 0.0005(8) 0.0015(8) 0.0015(7)
    C17 0.0410(14) 0.0377(13) 0.0283(11) -0.0137(10) -0.0029(10) -0.0006(10)
    C18 0.0373(13) 0.0335(12) 0.0251(11) -0.0027(10) 0.0062(9) 0.0093(9)
    C19 0.0287(11) 0.0270(11) 0.0261(10) -0.0027(9) -0.0085(9) 0.0030(8)
    O21 0.0258(7) 0.0213(7) 0.0215(7) 0.0012(6) -0.0028(6) -0.0014(5)
    O24 0.0345(9) 0.0306(8) 0.0240(7) 0.0027(6) -0.0100(6) -0.0028(6)
    O25 0.0376(9) 0.0312(8) 0.0237(7) 0.0050(7) -0.0103(6) -0.0059(6)
    O26 0.0307(8) 0.0291(8) 0.0220(7) 0.0015(6) -0.0008(6) -0.0060(6)
    O27 0.0324(8) 0.0233(7) 0.0218(7) 0.0071(6) -0.0078(6) -0.0015(6)
    O33 0.0359(9) 0.0262(7) 0.0246(7) 0.0039(6) -0.0094(6) -0.0047(6)
    O34 0.0301(8) 0.0262(7) 0.0270(7) -0.0012(6) -0.0034(6) -0.0066(6)
    O35 0.0354(9) 0.0265(8) 0.0268(7) 0.0062(6) -0.0100(6) -0.0043(6)
    C22 0.0239(10) 0.0212(10) 0.0207(9) -0.0026(8) 0.0016(8) 0.0023(8)
    C23 0.0253(10) 0.0199(9) 0.0226(10) 0.0002(8) -0.0009(8) 0.0004(8)
    C24 0.0251(10) 0.0272(10) 0.0183(9) -0.0034(8) -0.0001(8) 0.0017(8)
    C24A 0.0234(10) 0.0227(10) 0.0210(9) -0.0017(8) 0.0024(8) 0.0007(8)
    C25 0.0244(10) 0.0309(11) 0.0153(9) -0.0040(8) -0.0017(8) 0.0009(8)
    C26 0.0263(11) 0.0263(10) 0.0169(9) 0.0017(8) 0.0019(8) -0.0018(8)
    C27 0.0226(10) 0.0246(10) 0.0196(9) 0.0010(8) 0.0021(8) 0.0025(8)
    C28 0.0246(10) 0.0269(10) 0.0189(9) -0.0001(8) -0.0012(8) -0.0015(8)
    C28A 0.0252(10) 0.0224(10) 0.0187(9) -0.0024(8) 0.0022(8) -0.0019(8)
    C29 0.0437(14) 0.0321(12) 0.0456(14) -0.0049(11) 0.0065(11) -0.0107(11)
    C30 0.0290(11) 0.0305(11) 0.0201(10) 0.0005(9) -0.0050(8) 0.0006(8)
    C31 0.0239(10) 0.0246(10) 0.0169(9) -0.0070(8) 0.0034(8) -0.0007(8)
    C32 0.0270(11) 0.0236(10) 0.0227(10) -0.0034(8) 0.0013(8) -0.0004(8)
    C33 0.0262(11) 0.0269(10) 0.0162(9) -0.0054(8) -0.0002(8) -0.0004(8)
    C34 0.0270(11) 0.0252(10) 0.0190(9) -0.0062(8) 0.0002(8) -0.0013(8)
    C35 0.0272(11) 0.0220(10) 0.0230(10) -0.0028(8) 0.0022(8) -0.0016(8)
    C36 0.0277(11) 0.0244(10) 0.0215(10) -0.0029(8) -0.0002(8) 0.0007(8)
    C37 0.0409(13) 0.0297(11) 0.0337(12) 0.0084(10) -0.0100(10) -0.0014(9)
    C38 0.0369(13) 0.0446(14) 0.0288(12) 0.0055(11) 0.0007(10) -0.0104(10)
    C39 0.0299(11) 0.0298(11) 0.0258(10) 0.0010(9) -0.0054(9) -0.0018(9)
_geom_special_details
;
 All esds (except the esd in the dihedral angle between two l.s. planes)
 are estimated using the full covariance matrix.  The cell esds are taken
 into account individually in the estimation of esds in distances, angles
 and torsion angles; correlations between esds in cell parameters are only
 used when they are defined by crystal symmetry.  An approximate (isotropic)
 treatment of cell esds is used for estimating esds involving l.s. planes.
;
loop_
    _geom_bond_atom_site_label_1
    _geom_bond_atom_site_label_2
    _geom_bond_site_symmetry_2
    _geom_bond_distance
    _geom_bond_publ_flag
    O1 C2 . 1.364(2) ?
    O1 C8A . 1.374(2) ?
    O4 C4 . 1.259(2) ?
    O5 C5 . 1.350(2) ?
    O5 H5 . 0.89(3) ?
    O6 C6 . 1.379(2) ?
    O6 C9 . 1.435(3) ?
    O7 C7 . 1.355(2) ?
    O7 C10 . 1.433(3) ?
    O13 C13 . 1.369(2) ?
    O13 C17 . 1.424(3) ?
    O14 C14 . 1.378(2) ?
    O14 C18 . 1.426(3) ?
    O15 C15 . 1.363(2) ?
    O15 C19 . 1.428(3) ?
    C2 C3 . 1.352(3) ?
    C2 C11 . 1.481(3) ?
    C3 C4 . 1.443(3) ?
    C3 H3 . 0.9500 ?
    C4 C4A . 1.443(3) ?
    C4A C8A . 1.395(3) ?
    C4A C5 . 1.420(3) ?
    C5 C6 . 1.379(3) ?
    C6 C7 . 1.411(3) ?
    C7 C8 . 1.390(3) ?
    C8 C8A . 1.384(3) ?
    C8 H8 . 0.9500 ?
    C9 H91 . 0.9800 ?
    C9 H92 . 0.9800 ?
    C9 H93 . 0.9800 ?
    C10 H101 . 0.9800 ?
    C10 H102 . 0.9800 ?
    C10 H103 . 0.9800 ?
    C11 C16 . 1.394(3) ?
    C11 C12 . 1.395(3) ?
    C12 C13 . 1.395(3) ?
    C12 H12 . 0.9500 ?
    C13 C14 . 1.392(3) ?
    C14 C15 . 1.394(3) ?
    C15 C16 . 1.393(3) ?
    C16 H16 . 0.9500 ?
    C17 H171 . 0.9800 ?
    C17 H172 . 0.9800 ?
    C17 H173 . 0.9800 ?
    C18 H181 . 0.9800 ?
    C18 H182 . 0.9800 ?
    C18 H183 . 0.9800 ?
    C19 H191 . 0.9800 ?
    C19 H192 . 0.9800 ?
    C19 H193 . 0.9800 ?
    O21 C22 . 1.363(2) ?
    O21 C28A . 1.385(2) ?
    O24 C24 . 1.262(2) ?
    O25 C25 . 1.347(2) ?
    O25 H25 . 0.96(3) ?
    O26 C26 . 1.375(2) ?
    O26 C29 . 1.436(3) ?
    O27 C27 . 1.348(2) ?
    O27 C30 . 1.431(2) ?
    O33 C33 . 1.375(2) ?
    O33 C37 . 1.423(3) ?
    O34 C34 . 1.366(2) ?
    O34 C38 . 1.437(3) ?
    O35 C35 . 1.356(2) ?
    O35 C39 . 1.432(3) ?
    C22 C23 . 1.350(3) ?
    C22 C31 . 1.481(3) ?
    C23 C24 . 1.441(3) ?
    C23 H23 . 0.9500 ?
    C24 C24A . 1.453(3) ?
    C24A C28A . 1.381(3) ?
    C24A C25 . 1.418(3) ?
    C25 C26 . 1.388(3) ?
    C26 C27 . 1.409(3) ?
    C27 C28 . 1.396(3) ?
    C28 C28A . 1.384(3) ?
    C28 H28 . 0.9500 ?
    C29 H291 . 0.9800 ?
    C29 H292 . 0.9800 ?
    C29 H293 . 0.9800 ?
    C30 H301 . 0.9800 ?
    C30 H302 . 0.9800 ?
    C30 H303 . 0.9800 ?
    C31 C36 . 1.384(3) ?
    C31 C32 . 1.410(3) ?
    C32 C33 . 1.391(3) ?
    C32 H32 . 0.9500 ?
    C33 C34 . 1.395(3) ?
    C34 C35 . 1.410(3) ?
    C35 C36 . 1.387(3) ?
    C36 H36 . 0.9500 ?
    C37 H371 . 0.9800 ?
    C37 H372 . 0.9800 ?
    C37 H373 . 0.9800 ?
    C38 H381 . 0.9800 ?
    C38 H382 . 0.9800 ?
    C38 H383 . 0.9800 ?
    C39 H391 . 0.9800 ?
    C39 H392 . 0.9800 ?
    C39 H393 . 0.9800 ?
loop_
    _geom_angle_atom_site_label_1
    _geom_angle_atom_site_label_2
    _geom_angle_atom_site_label_3
    _geom_angle_site_symmetry_1
    _geom_angle_site_symmetry_3
    _geom_angle
    _geom_angle_publ_flag
    C2 O1 C8A . . 119.99(15) ?
    C5 O5 H5 . . 102(2) ?
    C6 O6 C9 . . 112.55(15) ?
    C7 O7 C10 . . 117.56(15) ?
    C13 O13 C17 . . 117.24(16) ?
    C14 O14 C18 . . 114.50(16) ?
    C15 O15 C19 . . 116.81(15) ?
    C3 C2 O1 . . 122.21(17) ?
    C3 C2 C11 . . 126.43(18) ?
    O1 C2 C11 . . 111.31(17) ?
    C2 C3 C4 . . 121.18(18) ?
    C2 C3 H3 . . 119.4 ?
    C4 C3 H3 . . 119.4 ?
    O4 C4 C3 . . 122.45(18) ?
    O4 C4 C4A . . 122.08(17) ?
    C3 C4 C4A . . 115.46(17) ?
    C8A C4A C5 . . 117.33(18) ?
    C8A C4A C4 . . 120.46(17) ?
    C5 C4A C4 . . 122.19(18) ?
    O5 C5 C6 . . 119.56(17) ?
    O5 C5 C4A . . 119.64(18) ?
    C6 C5 C4A . . 120.80(18) ?
    O6 C6 C5 . . 120.40(18) ?
    O6 C6 C7 . . 120.07(18) ?
    C5 C6 C7 . . 119.53(17) ?
    O7 C7 C8 . . 124.16(18) ?
    O7 C7 C6 . . 114.70(17) ?
    C8 C7 C6 . . 121.12(18) ?
    C8A C8 C7 . . 117.91(18) ?
    C8A C8 H8 . . 121.0 ?
    C7 C8 H8 . . 121.0 ?
    O1 C8A C8 . . 116.08(17) ?
    O1 C8A C4A . . 120.61(17) ?
    C8 C8A C4A . . 123.30(17) ?
    O6 C9 H91 . . 109.5 ?
    O6 C9 H92 . . 109.5 ?
    H91 C9 H92 . . 109.5 ?
    O6 C9 H93 . . 109.5 ?
    H91 C9 H93 . . 109.5 ?
    H92 C9 H93 . . 109.5 ?
    O7 C10 H101 . . 109.5 ?
    O7 C10 H102 . . 109.5 ?
    H101 C10 H102 . . 109.5 ?
    O7 C10 H103 . . 109.5 ?
    H101 C10 H103 . . 109.5 ?
    H102 C10 H103 . . 109.5 ?
    C16 C11 C12 . . 120.92(18) ?
    C16 C11 C2 . . 119.42(18) ?
    C12 C11 C2 . . 119.61(17) ?
    C13 C12 C11 . . 119.40(19) ?
    C13 C12 H12 . . 120.3 ?
    C11 C12 H12 . . 120.3 ?
    O13 C13 C14 . . 115.32(17) ?
    O13 C13 C12 . . 124.60(19) ?
    C14 C13 C12 . . 120.07(19) ?
    O14 C14 C13 . . 121.26(18) ?
    O14 C14 C15 . . 118.58(18) ?
    C13 C14 C15 . . 120.03(17) ?
    O15 C15 C16 . . 124.40(18) ?
    O15 C15 C14 . . 115.18(17) ?
    C16 C15 C14 . . 120.42(18) ?
    C15 C16 C11 . . 119.13(19) ?
    C15 C16 H16 . . 120.4 ?
    C11 C16 H16 . . 120.4 ?
    O13 C17 H171 . . 109.5 ?
    O13 C17 H172 . . 109.5 ?
    H171 C17 H172 . . 109.5 ?
    O13 C17 H173 . . 109.5 ?
    H171 C17 H173 . . 109.5 ?
    H172 C17 H173 . . 109.5 ?
    O14 C18 H181 . . 109.5 ?
    O14 C18 H182 . . 109.5 ?
    H181 C18 H182 . . 109.5 ?
    O14 C18 H183 . . 109.5 ?
    H181 C18 H183 . . 109.5 ?
    H182 C18 H183 . . 109.5 ?
    O15 C19 H191 . . 109.5 ?
    O15 C19 H192 . . 109.5 ?
    H191 C19 H192 . . 109.5 ?
    O15 C19 H193 . . 109.5 ?
    H191 C19 H193 . . 109.5 ?
    H192 C19 H193 . . 109.5 ?
    C22 O21 C28A . . 119.46(15) ?
    C25 O25 H25 . . 102.5(19) ?
    C26 O26 C29 . . 113.59(16) ?
    C27 O27 C30 . . 117.56(15) ?
    C33 O33 C37 . . 117.01(16) ?
    C34 O34 C38 . . 115.63(17) ?
    C35 O35 C39 . . 116.94(16) ?
    C23 C22 O21 . . 122.18(17) ?
    C23 C22 C31 . . 126.15(18) ?
    O21 C22 C31 . . 111.65(17) ?
    C22 C23 C24 . . 121.52(19) ?
    C22 C23 H23 . . 119.2 ?
    C24 C23 H23 . . 119.2 ?
    O24 C24 C23 . . 122.70(19) ?
    O24 C24 C24A . . 121.89(18) ?
    C23 C24 C24A . . 115.40(17) ?
    C28A C24A C25 . . 118.42(18) ?
    C28A C24A C24 . . 120.02(18) ?
    C25 C24A C24 . . 121.56(18) ?
    O25 C25 C26 . . 119.12(18) ?
    O25 C25 C24A . . 120.29(19) ?
    C26 C25 C24A . . 120.59(18) ?
    O26 C26 C25 . . 121.26(18) ?
    O26 C26 C27 . . 119.84(18) ?
    C25 C26 C27 . . 118.87(18) ?
    O27 C27 C28 . . 124.22(18) ?
    O27 C27 C26 . . 114.54(17) ?
    C28 C27 C26 . . 121.24(18) ?
    C28A C28 C27 . . 118.23(18) ?
    C28A C28 H28 . . 120.9 ?
    C27 C28 H28 . . 120.9 ?
    C24A C28A C28 . . 122.62(18) ?
    C24A C28A O21 . . 121.36(18) ?
    C28 C28A O21 . . 116.01(17) ?
    O26 C29 H291 . . 109.5 ?
    O26 C29 H292 . . 109.5 ?
    H291 C29 H292 . . 109.5 ?
    O26 C29 H293 . . 109.5 ?
    H291 C29 H293 . . 109.5 ?
    H292 C29 H293 . . 109.5 ?
    O27 C30 H301 . . 109.5 ?
    O27 C30 H302 . . 109.5 ?
    H301 C30 H302 . . 109.5 ?
    O27 C30 H303 . . 109.5 ?
    H301 C30 H303 . . 109.5 ?
    H302 C30 H303 . . 109.5 ?
    C36 C31 C32 . . 120.70(18) ?
    C36 C31 C22 . . 119.96(18) ?
    C32 C31 C22 . . 119.32(18) ?
    C33 C32 C31 . . 119.15(19) ?
    C33 C32 H32 . . 120.4 ?
    C31 C32 H32 . . 120.4 ?
    O33 C33 C32 . . 124.41(19) ?
    O33 C33 C34 . . 115.10(17) ?
    C32 C33 C34 . . 120.49(19) ?
    O34 C34 C33 . . 118.92(18) ?
    O34 C34 C35 . . 121.41(18) ?
    C33 C34 C35 . . 119.54(18) ?
    O35 C35 C36 . . 124.79(19) ?
    O35 C35 C34 . . 115.04(17) ?
    C36 C35 C34 . . 120.17(19) ?
    C31 C36 C35 . . 119.93(19) ?
    C31 C36 H36 . . 120.0 ?
    C35 C36 H36 . . 120.0 ?
    O33 C37 H371 . . 109.5 ?
    O33 C37 H372 . . 109.5 ?
    H371 C37 H372 . . 109.5 ?
    O33 C37 H373 . . 109.5 ?
    H371 C37 H373 . . 109.5 ?
    H372 C37 H373 . . 109.5 ?
    O34 C38 H381 . . 109.5 ?
    O34 C38 H382 . . 109.5 ?
    H381 C38 H382 . . 109.5 ?
    O34 C38 H383 . . 109.5 ?
    H381 C38 H383 . . 109.5 ?
    H382 C38 H383 . . 109.5 ?
    O35 C39 H391 . . 109.5 ?
    O35 C39 H392 . . 109.5 ?
    H391 C39 H392 . . 109.5 ?
    O35 C39 H393 . . 109.5 ?
    H391 C39 H393 . . 109.5 ?
    H392 C39 H393 . . 109.5 ?
loop_
    _geom_torsion_atom_site_label_1
    _geom_torsion_atom_site_label_2
    _geom_torsion_atom_site_label_3
    _geom_torsion_atom_site_label_4
    _geom_torsion_site_symmetry_1
    _geom_torsion_site_symmetry_2
    _geom_torsion_site_symmetry_3
    _geom_torsion_site_symmetry_4
    _geom_torsion
    _geom_torsion_publ_flag
    C8A O1 C2 C3 . . . . 1.9(3) ?
    C8A O1 C2 C11 . . . . -175.76(16) ?
    O1 C2 C3 C4 . . . . 0.9(3) ?
    C11 C2 C3 C4 . . . . 178.19(18) ?
    C2 C3 C4 O4 . . . . 178.87(18) ?
    C2 C3 C4 C4A . . . . -2.3(3) ?
    O4 C4 C4A C8A . . . . 179.86(18) ?
    C3 C4 C4A C8A . . . . 1.0(3) ?
    O4 C4 C4A C5 . . . . 1.4(3) ?
    C3 C4 C4A C5 . . . . -177.49(18) ?
    C8A C4A C5 O5 . . . . -179.46(17) ?
    C4 C4A C5 O5 . . . . -1.0(3) ?
    C8A C4A C5 C6 . . . . -0.3(3) ?
    C4 C4A C5 C6 . . . . 178.22(18) ?
    C9 O6 C6 C5 . . . . 96.8(2) ?
    C9 O6 C6 C7 . . . . -84.3(2) ?
    O5 C5 C6 O6 . . . . -2.8(3) ?
    C4A C5 C6 O6 . . . . 178.01(17) ?
    O5 C5 C6 C7 . . . . 178.36(17) ?
    C4A C5 C6 C7 . . . . -0.8(3) ?
    C10 O7 C7 C8 . . . . -1.0(3) ?
    C10 O7 C7 C6 . . . . 177.71(17) ?
    O6 C6 C7 O7 . . . . 3.4(3) ?
    C5 C6 C7 O7 . . . . -177.72(17) ?
    O6 C6 C7 C8 . . . . -177.77(17) ?
    C5 C6 C7 C8 . . . . 1.1(3) ?
    O7 C7 C8 C8A . . . . 178.50(18) ?
    C6 C7 C8 C8A . . . . -0.2(3) ?
    C2 O1 C8A C8 . . . . 175.87(17) ?
    C2 O1 C8A C4A . . . . -3.2(3) ?
    C7 C8 C8A O1 . . . . 179.96(17) ?
    C7 C8 C8A C4A . . . . -1.0(3) ?
    C5 C4A C8A O1 . . . . -179.78(16) ?
    C4 C4A C8A O1 . . . . 1.7(3) ?
    C5 C4A C8A C8 . . . . 1.2(3) ?
    C4 C4A C8A C8 . . . . -177.30(18) ?
    C3 C2 C11 C16 . . . . 6.3(3) ?
    O1 C2 C11 C16 . . . . -176.16(16) ?
    C3 C2 C11 C12 . . . . -171.25(19) ?
    O1 C2 C11 C12 . . . . 6.3(2) ?
    C16 C11 C12 C13 . . . . -1.5(3) ?
    C2 C11 C12 C13 . . . . 176.03(18) ?
    C17 O13 C13 C14 . . . . 176.33(19) ?
    C17 O13 C13 C12 . . . . -5.1(3) ?
    C11 C12 C13 O13 . . . . -176.99(19) ?
    C11 C12 C13 C14 . . . . 1.6(3) ?
    C18 O14 C14 C13 . . . . -77.4(2) ?
    C18 O14 C14 C15 . . . . 106.7(2) ?
    O13 C13 C14 O14 . . . . 2.6(3) ?
    C12 C13 C14 O14 . . . . -176.11(18) ?
    O13 C13 C14 C15 . . . . 178.42(18) ?
    C12 C13 C14 C15 . . . . -0.3(3) ?
    C19 O15 C15 C16 . . . . -2.3(3) ?
    C19 O15 C15 C14 . . . . 177.64(17) ?
    O14 C14 C15 O15 . . . . -5.2(3) ?
    C13 C14 C15 O15 . . . . 178.89(17) ?
    O14 C14 C15 C16 . . . . 174.79(17) ?
    C13 C14 C15 C16 . . . . -1.2(3) ?
    O15 C15 C16 C11 . . . . -178.80(18) ?
    C14 C15 C16 C11 . . . . 1.3(3) ?
    C12 C11 C16 C15 . . . . 0.1(3) ?
    C2 C11 C16 C15 . . . . -177.44(17) ?
    C28A O21 C22 C23 . . . . -1.5(3) ?
    C28A O21 C22 C31 . . . . 177.03(16) ?
    O21 C22 C23 C24 . . . . -0.7(3) ?
    C31 C22 C23 C24 . . . . -179.03(18) ?
    C22 C23 C24 O24 . . . . -179.26(19) ?
    C22 C23 C24 C24A . . . . 1.8(3) ?
    O24 C24 C24A C28A . . . . -179.74(19) ?
    C23 C24 C24A C28A . . . . -0.8(3) ?
    O24 C24 C24A C25 . . . . -0.2(3) ?
    C23 C24 C24A C25 . . . . 178.72(18) ?
    C28A C24A C25 O25 . . . . -179.38(18) ?
    C24 C24A C25 O25 . . . . 1.1(3) ?
    C28A C24A C25 C26 . . . . 0.9(3) ?
    C24 C24A C25 C26 . . . . -178.69(19) ?
    C29 O26 C26 C25 . . . . -81.1(2) ?
    C29 O26 C26 C27 . . . . 100.8(2) ?
    O25 C25 C26 O26 . . . . 2.9(3) ?
    C24A C25 C26 O26 . . . . -177.32(18) ?
    O25 C25 C26 C27 . . . . -178.96(18) ?
    C24A C25 C26 C27 . . . . 0.8(3) ?
    C30 O27 C27 C28 . . . . -1.1(3) ?
    C30 O27 C27 C26 . . . . 179.43(17) ?
    O26 C26 C27 O27 . . . . -4.0(3) ?
    C25 C26 C27 O27 . . . . 177.90(18) ?
    O26 C26 C27 C28 . . . . 176.58(18) ?
    C25 C26 C27 C28 . . . . -1.6(3) ?
    O27 C27 C28 C28A . . . . -178.78(18) ?
    C26 C27 C28 C28A . . . . 0.6(3) ?
    C25 C24A C28A C28 . . . . -1.9(3) ?
    C24 C24A C28A C28 . . . . 177.69(19) ?
    C25 C24A C28A O21 . . . . 179.13(17) ?
    C24 C24A C28A O21 . . . . -1.3(3) ?
    C27 C28 C28A C24A . . . . 1.1(3) ?
    C27 C28 C28A O21 . . . . -179.81(17) ?
    C22 O21 C28A C24A . . . . 2.5(3) ?
    C22 O21 C28A C28 . . . . -176.54(17) ?
    C23 C22 C31 C36 . . . . -1.8(3) ?
    O21 C22 C31 C36 . . . . 179.73(17) ?
    C23 C22 C31 C32 . . . . 176.7(2) ?
    O21 C22 C31 C32 . . . . -1.8(2) ?
    C36 C31 C32 C33 . . . . 0.7(3) ?
    C22 C31 C32 C33 . . . . -177.84(18) ?
    C37 O33 C33 C32 . . . . -4.7(3) ?
    C37 O33 C33 C34 . . . . 175.24(18) ?
    C31 C32 C33 O33 . . . . 178.34(18) ?
    C31 C32 C33 C34 . . . . -1.6(3) ?
    C38 O34 C34 C33 . . . . -117.8(2) ?
    C38 O34 C34 C35 . . . . 66.5(2) ?
    O33 C33 C34 O34 . . . . 5.5(3) ?
    C32 C33 C34 O34 . . . . -174.62(18) ?
    O33 C33 C34 C35 . . . . -178.68(17) ?
    C32 C33 C34 C35 . . . . 1.2(3) ?
    C39 O35 C35 C36 . . . . -1.7(3) ?
    C39 O35 C35 C34 . . . . 178.13(18) ?
    O34 C34 C35 O35 . . . . -4.1(3) ?
    C33 C34 C35 O35 . . . . -179.81(18) ?
    O34 C34 C35 C36 . . . . 175.76(18) ?
    C33 C34 C35 C36 . . . . 0.0(3) ?
    C32 C31 C36 C35 . . . . 0.6(3) ?
    C22 C31 C36 C35 . . . . 179.06(18) ?
    O35 C35 C36 C31 . . . . 178.90(19) ?
    C34 C35 C36 C31 . . . . -0.9(3) ?
loop_
    _geom_hbond_atom_site_label_D
    _geom_hbond_atom_site_label_H
    _geom_hbond_atom_site_label_A
    _geom_hbond_site_symmetry_A
    _geom_hbond_distance_DH
    _geom_hbond_distance_HA
    _geom_hbond_distance_DA
    _geom_hbond_angle_DHA
    _geom_hbond_publ_flag
    O5 H5 O4 . 0.89(3) 1.75(3) 2.595(2) 159(3) yes
    O25 H25 O24 . 0.96(3) 1.68(3) 2.591(2) 155(3) yes
_shelx_space_group_comment
;
The symmetry employed for this shelxl refinement is uniquely defined
by the following loop, which should always be used as a source of
symmetry information in preference to the above space-group names.
They are only intended as comments.
;
_shelx_estimated_absorpt_T_min     ?
_shelx_estimated_absorpt_T_max     ?
_shelx_hkl_file
;
   0   0  -2 1054.63 56.6221   9
   0   0  -3 4516.48 237.029   9
   0   0   3 4638.26 236.394  10
   0   0  -4 171.704 26.8960   9
   0   0   4 173.245 18.2373  10
   0   0  -5 23.5605 30.7510   9
   0   0   5 3.44046 17.5713  10
   0   0  -5 1.97888 21.9768  11
   0   0  -6 4470.01 242.620   9
   0   0   6 4594.29 240.666  10
   0   0  -6 4855.44 244.857  11
   0   0  -7 1251.96 80.0024   9
   0   0  -7 1441.67 81.4613  11
   0   0   7 1328.07 75.3899  10
   0   0   8 193.922 23.6547  10
   0   0  -8 185.749 29.8233  11
   0   0  -8 182.653 19.4283  13
   0   0  -9 284.751 34.9726  11
   0   0  -9 219.744 22.2131  13
   0   0   9 244.189 26.5166  10
   0   0 -10 1057.30 71.7500  11
   0   0  10 1077.43 64.1236  10
   0   0 -10 999.070 59.1821  13
   0   0  11 63.8893 20.5288  10
   0   0 -11 30.7486 18.6456  13
   0   0 -11 72.2473 28.4687  11
   0   0 -12 9.72557 21.9026  31
   0   0 -12 4.27902 17.8152  13
   0   0 -12 2.90949 29.7566  11
   0   0  12 1.66546 19.6244  10
   0   0 -12 8.42467 14.9143  23
   0   0 -12 0.72502 16.7558  25
   0   0 -12-22.5900 26.1656  24
   0   0 -12 19.0403 13.7405  35
   0   0 -12 7.73669 14.2201  17
   0   0 -13 230.789 28.3589  31
   0   0  13 193.294 26.8806  10
   0   0 -13 213.617 25.5789  13
   0   0 -13 217.167 37.9246  11
   0   0 -13 254.696 28.8320  34
   0   0 -13 238.071 22.4646  35
   0   0 -13 242.985 22.8730  17
   0   0 -13 221.631 32.5816  24
   0   0 -13 250.323 24.1213  25
   0   0 -13 249.137 22.8215  23
   0   0 -14 398.900 48.1010  11
   0   0 -14 428.579 36.5143  13
   0   0  14 382.066 38.0622  10
   0   0 -14 438.525 33.6097  25
   0   0 -14 449.096 39.8598  24
   0   0 -14 465.476 32.4450  23
   0   0 -14 485.383 32.6179  35
   0   0 -14 485.579 38.8072  31
   0   0 -14 461.854 38.3596  34
   0   0 -14 455.922 32.9868  17
   0   0 -15 181.544 32.5333  31
   0   0 -15 153.886 37.2504  11
   0   0 -15 138.807 26.6029  13
   0   0 -15 151.461 22.4507  23
   0   0 -15 181.202 24.8264  25
   0   0 -15 140.807 33.5704  24
   0   0 -15 193.645 31.4660  34
   0   0 -15 144.335 22.2947  35
   0   0 -15 182.994 22.4916  17
   0   0 -16 305.944 36.8770  31
   0   0 -16 275.263 32.0220  13
   0   0 -16 207.604 42.5913  11
   0   0 -16 260.097 35.8244  34
   0   0 -16 272.146 26.6995  35
   0   0 -16 294.142 28.1043  17
   0   0 -16 218.217 26.9701  23
   0   0 -16 247.520 29.7647  25
   0   0 -17 438.523 39.9187  13
   0   0 -17 352.999 50.5299  11
   0   0 -17 485.194 36.4735  35
   0   0 -17 504.685 45.6138  31
   0   0 -17 482.433 43.2907  34
   0   0 -17 463.965 36.8844  17
   0   0 -17 480.228 36.8319  23
   0   0 -17 489.032 38.6962  25
   0   0 -18 898.064 61.9439  13
   0   0 -18 980.915 65.7625  31
   0   0 -18 991.313 63.6421  34
   0   0 -18 995.210 59.5051  35
   0   0 -18 922.485 58.9125  17
   0   0 -18 1001.13 59.4868  23
   0   0 -18 873.677 60.2401  25
   0   0 -19 150.582 36.3918  31
   0   0 -19 134.308 32.3766  34
   0   0 -19 112.071 22.1867  35
   0   0 -19 147.285 23.2811  17
   0   0 -19 108.711 23.5160  23
   0   0 -19 118.291 27.5856  25
   0   0 -20 486.477 37.9195  35
   0   0 -20 593.568 44.8729  31
   0   0 -20 549.354 42.1257  34
   0   0 -20 470.232 36.3515  17
   0   0 -20 498.514 37.5752  23
   0   0 -20 552.391 40.5315  25
   0   0 -21-1.89029 28.6071  31
   0   0 -21-4.69677 24.8347  34
   0   0 -21-7.12552 17.7913  35
   0   0 -21-4.13259 16.6160  17
   0   0 -21 19.0871 22.7347  25
   0   0 -21-3.90603 19.5193  23
   0   0 -22 20.8208 24.6822  31
   0   0 -22 7.32888 15.9859  35
   0   0 -22 13.6472 11.4130  17
   0   0 -22 3.83218 19.6859  25
   0   0 -23 73.0676 18.8731  31
   0   0 -23 26.7509 15.4677  25
   0   0 -24-26.0731 12.0813  31
   0   1 -24-18.1986 11.3799  31
   0   1 -23 56.7163 19.1405  31
   0   1 -23 43.1133 14.0267  25
   0   1 -22 45.7220 14.2950  17
   0   1 -22 57.7109 24.3168  31
   0   1 -22 30.8010 19.0874  25
   0   1 -21 31.0735 27.0538  31
   0   1 -21 14.3926 22.0519  34
   0   1 -21-10.0120 17.5812  17
   0   1 -21 30.9226 18.6604  23
   0   1 -21 7.24824 21.2576  25
   0   1 -20 21.6311 31.8038  31
   0   1 -20 25.1655 19.9797  23
   0   1 -20 32.3089 24.0160  25
   0   1 -20 15.1393 26.2363  34
   0   1 -20 13.0877 19.8070  35
   0   1 -20 14.7619 19.9674  17
   0   1 -19 163.140 36.5380  31
   0   1 -19 74.8623 25.0939  13
   0   1 -19 135.328 30.1663  34
   0   1 -19 103.565 23.5708  35
   0   1 -19 106.043 22.4100  17
   0   1 -19 116.146 23.1834  23
   0   1 -19 127.959 26.2752  25
   0   1 -18 2464.10 139.255  13
   0   1 -18 2521.73 140.122  31
   0   1 -18 2495.70 137.299  34
   0   1 -18 2440.68 136.759  35
   0   1 -18 2516.58 137.022  17
   0   1 -18 2561.43 137.854  25
   0   1 -18 2579.66 136.279  23
   0   1 -17 2111.40 121.114  13
   0   1 -17 2095.30 137.282  11
   0   1 -17 2171.50 119.871  25
   0   1 -17 2152.18 118.355  23
   0   1 -17 2287.55 122.799  31
   0   1 -17 1991.87 118.648  35
   0   1 -17 2194.58 120.094  34
   0   1 -17 2296.01 119.566  17
   0   1 -17 2158.15 122.239  16
   0   1 -16 36.5340 31.5732  31
   0   1 -16 56.3491 26.0570  13
   0   1 -16 56.6221 35.3761  11
   0   1 -16 49.8344 20.6469  23
   0   1 -16 87.7165 23.8610  25
   0   1 -16 88.7754 30.0358  34
   0   1 -16 139.784 22.0161  17
   0   1 -16 78.4162 34.3550  16
   0   1 -15 368.977 37.8229  31
   0   1 -15 341.817 32.8919  13
   0  -1  15 262.554 35.4745  10
   0   1 -15 288.100 44.2700  11
   0   1 -15 349.996 30.0061  25
   0   1 -15 294.520 28.2573  23
   0   1 -15 342.098 34.5964  34
   0   1 -15 315.704 38.2595  16
   0   1 -15 373.620 28.8384  17
   0   1 -14 86.7570 26.6743  31
   0   1 -14 42.5631 21.9739  13
   0  -1  14 49.1627 23.4003  10
   0   1 -14 24.9597 29.6520  11
   0   1 -14 69.3176 18.7343  23
   0   1 -14 53.3518 19.9427  25
   0   1 -14 70.3291 25.2627  34
   0   1 -14 68.2040 18.7862  17
   0   1 -14 56.2105 29.8074  16
   0   1 -13 145.070 26.4680  31
   0  -1  13 135.769 26.9223  10
   0   1 -13 170.808 24.2738  13
   0   1 -13 129.955 35.2501  11
   0   1 -13 149.362 19.5664  23
   0   1 -13 162.610 21.5708  25
   0   1 -13 184.162 29.5543  24
   0   1 -13 160.507 26.5954  34
   0   1 -13 168.893 20.4912  17
   0   1 -13 135.365 29.3294  16
   0   1 -12 48.1857 16.8136  25
   0   1 -12 60.7058 25.6507  24
   0   1 -12 39.9905 15.4511  23
   0  -1  12 40.8605 22.9832  10
   0   1 -12 34.6959 19.1058  13
   0   1 -12 78.7768 30.0117  11
   0   1 -12 42.8725 22.6326  31
   0   1 -12 43.6678 25.9206  16
   0   1 -12 33.5423 15.6116  17
   0  -1  11 872.392 57.5499  10
   0   1 -11 813.398 62.7691  11
   0   1 -11 864.713 51.6299  13
   0   1 -10 1754.64 101.726  11
   0  -1  10 1674.25 94.5603  10
   0   1 -10 1567.48 88.3587  13
   0  -1   9 1009.88 61.2394  10
   0   1  -9 940.617 55.6591  13
   0   1  -9 1055.86 67.3528  11
   0   1  -8 79.4812 15.6087  13
   0  -1   8 88.0694 23.1494  10
   0  -1   7 110.544 21.3472  10
   0   1  -7 118.782 30.6152   9
   0  -1   6 18688.4 953.946  10
   0   1  -6 18487.0 953.449   9
   0  -1   5 1896.32 100.185  10
   0   1  -5 1769.66 101.411   9
   0   1  -4 3438.79 176.617   3
   0  -1   4 3414.07 176.634   2
   0   1  -4 3566.69 179.892   9
   0  -1   3 6723.21 347.089   2
   0   1  -3 6928.18 348.532   9
   0  -1   2 100.309 11.7086  10
   0  -1   2 80.7975 11.1116  12
   0  -1   2 81.8643 9.42748   2
   0   1  -2 103.107 11.7781   9
   0  -1   1 5745.77 294.622  10
   0  -1  -1 4899.70 249.482  12
   0  -1  -1 5009.57 249.287   2
   0  -1  -1 4590.04 249.876   9
   0  -1  -2 49.7603 10.6675  11
   0  -1  -2 36.2828 10.3336  12
   0  -1  -2 32.1169 7.26906   2
   0  -1  -2 36.0195 15.2973   9
   0   1   3 11329.6 588.958  10
   0  -1  -3 11709.5 591.631  11
   0  -1  -3 11643.2 588.275   2
   0  -1  -3 11228.5 590.756   9
   0  -1  -4 571.551 39.0204  11
   0   1   4 542.964 33.0403  10
   0   1   4 524.334 30.4949   3
   0  -1  -4 609.195 30.3737   2
   0  -1  -4 554.063 41.5772   9
   0  -1  -5 1509.88 85.0186   9
   0   1   5 1375.85 77.6024  10
   0  -1  -5 1526.83 83.2989  11
   0  -1  -6 5016.31 251.332   9
   0   1   6 4553.34 247.293  10
   0  -1  -6 4950.99 252.263  11
   0   1   7 3484.14 189.191  10
   0  -1  -7 3884.26 195.519  11
   0  -1  -8 381.245 27.5609  13
   0   1   8 378.946 29.5667  10
   0  -1  -8 399.250 39.1337  11
   0  -1  -9-19.9495 27.2982  11
   0   1   9 1.98236 17.0272  10
   0  -1  -9 17.3112 16.1169  13
   0  -1 -10 5317.83 289.241  11
   0  -1 -10 5439.87 278.777  13
   0   1  10 5258.73 281.426  10
   0  -1 -11 20.7478 18.2907  13
   0   1  11 30.0479 18.4293  10
   0  -1 -11 13.0214 26.8226  11
   0  -1 -12 63.5613 22.6125  31
   0  -1 -12 103.040 39.0286  28
   0  -1 -12 47.8652 20.1081  13
   0   1  12 70.2072 19.9114  10
   0  -1 -12 64.5062 30.8755  11
   0  -1 -12 63.5078 26.1687  24
   0  -1 -12 78.5755 18.5712  25
   0  -1 -12 62.6122 16.0737  23
   0  -1 -12 56.2804 14.0617  35
   0  -1 -12 40.6230 23.3378  34
   0  -1 -12 54.5158 17.1926  17
   0  -1 -13 10.9571 24.8485  31
   0  -1 -13-5.89640 20.5013  13
   0  -1 -13-3.26950 31.4157  11
   0   1  13 16.0562 18.6079  10
   0  -1 -13-14.9493 25.1304  34
   0  -1 -13 3.32555 15.0288  35
   0  -1 -13 6.97379 17.4423  17
   0  -1 -13 15.3989 28.3344  24
   0  -1 -13 6.79239 18.9075  25
   0  -1 -13 7.50016 16.2284  23
   0  -1 -14 572.304 57.6209  11
   0  -1 -14 565.012 44.6052  13
   0  -1 -14 640.351 41.3017  23
   0  -1 -14 674.766 43.2711  25
   0  -1 -14 636.017 47.4331  24
   0  -1 -14 652.525 41.2241  35
   0  -1 -14 625.976 46.2744  31
   0  -1 -14 562.348 45.4271  34
   0  -1 -14 675.679 42.0037  17
   0  -1 -15 156.507 31.2530  31
   0  -1 -15 103.132 25.7237  13
   0  -1 -15 109.003 36.5428  11
   0  -1 -15 133.589 34.1533  24
   0  -1 -15 133.044 24.9570  25
   0  -1 -15 112.029 22.4109  23
   0  -1 -15 91.9192 20.3184  35
   0  -1 -15 153.833 30.8281  34
   0  -1 -15 94.3725 20.8261  17
   0  -1 -16 299.986 36.9108  31
   0  -1 -16 184.271 42.1495  11
   0  -1 -16 183.419 30.9971  13
   0  -1 -16 262.993 27.1947  23
   0  -1 -16 262.173 29.9917  25
   0  -1 -16 218.348 37.1590  24
   0  -1 -16 213.236 26.4744  35
   0  -1 -16 221.890 36.8789  34
   0  -1 -16 237.540 27.1457  17
   0  -1 -17 15.8861 32.9327  31
   0  -1 -17 54.5679 26.8994  13
   0  -1 -17 66.8025 33.9942  11
   0  -1 -17 51.9226 21.7355  35
   0  -1 -17 99.7725 34.0359  34
   0  -1 -17 40.3035 20.9560  17
   0  -1 -17 52.7825 22.6690  23
   0  -1 -17 71.0659 25.7557  25
   0  -1 -18 1239.44 76.8272  31
   0  -1 -18 1201.74 72.1095  35
   0  -1 -18 1187.54 75.3440  34
   0  -1 -18 1220.40 71.9480  17
   0  -1 -18 1219.39 73.5991  25
   0  -1 -18 1211.38 71.8323  23
   0  -1 -19 475.358 37.6281  35
   0  -1 -19 499.207 44.2407  34
   0  -1 -19 461.343 45.0187  31
   0  -1 -19 490.525 37.5532  17
   0  -1 -19 517.855 38.4915  23
   0  -1 -19 523.653 41.3807  25
   0  -1 -20 2593.67 135.218  35
   0  -1 -20 2470.60 135.606  34
   0  -1 -20 2545.25 137.341  31
   0  -1 -20 2485.75 134.411  17
   0  -1 -20 2401.20 134.253  23
   0  -1 -20 2438.60 136.065  25
   0  -1 -21 15.9362 28.7731  31
   0  -1 -21 23.5238 26.9971  34
   0  -1 -21 16.8804 17.8667  35
   0  -1 -21 24.2037 16.1507  17
   0  -1 -21 7.28333 19.1760  23
   0  -1 -21 9.83984 23.0391  25
   0  -1 -22 1.52295 23.9166  31
   0  -1 -22 6.36435 21.4219  34
   0  -1 -22-0.59145 9.23949  17
   0  -1 -22 0.79993 20.5174  25
   0  -1 -23 107.808 20.0783  31
   0  -1 -23 53.5754 17.0201  25
   0  -1 -24 42.0071 11.8040  31
   0   2 -23 0.37679 5.04526  17
   0   2 -23 25.7454 10.7465  25
   0   2 -22 13.3639 14.3254  17
   0   2 -22 4.42523 16.7618  25
   0   2 -21 74.0291 18.4559  17
   0   2 -21 61.8888 21.0610  25
   0   2 -20 8.04765 21.8095  13
   0   2 -20 34.3300 18.9734  17
   0   2 -20-9.81835 22.3493  25
   0   2 -20 8.11421 18.9616  23
   0   2 -19 1694.91 94.4973  23
   0   2 -19 1719.02 96.4228  25
   0   2 -19 1631.27 94.8577  34
   0   2 -19 1658.38 97.6158  13
   0   2 -19 1823.16 96.2192  17
   0   2 -18 157.239 23.3899  23
   0   2 -18 143.437 27.0065  25
   0   2 -18 133.971 29.1309  34
   0   2 -18 163.573 28.2862  13
   0   2 -18 159.680 25.2322  17
   0   2 -17 132.600 22.5423  23
   0   2 -17 152.128 26.3374  25
   0   2 -17 161.675 29.6955  34
   0   2 -17 99.8298 26.9505  13
   0   2 -17 107.209 35.6966  11
   0   2 -17 127.640 23.6378  17
   0   2 -16 138.955 24.6401  25
   0   2 -16 149.439 22.8140  23
   0   2 -16 154.561 29.3110  34
   0   2 -16 130.846 27.1870  13
   0   2 -16 190.417 39.8039  11
   0   2 -16 142.972 23.2568  17
   0   2 -16 184.898 35.7204  16
   0   2 -15 1549.64 85.2903  23
   0   2 -15 1562.53 86.4439  25
   0   2 -15 1559.31 87.1355  34
   0  -2  15 1449.29 95.6722  10
   0   2 -15 1403.70 103.462  11
   0   2 -15 1619.32 88.5613  13
   0   2 -15 1498.95 86.8292  17
   0   2 -15 1447.05 89.2721  16
   0   2 -14 11.4923 18.9899  25
   0   2 -14 0.77568 16.6535  23
   0   2 -14 34.7388 25.0194  34
   0  -2  14 24.6591 24.1932  10
   0   2 -14 21.6027 31.6965  11
   0   2 -14-1.06488 21.4337  13
   0   2 -14 9.72649 17.6772  17
   0   2 -14 20.3154 28.3572  16
   0   2 -13 842.661 50.1866  23
   0   2 -13 852.708 51.5605  25
   0   2 -13 854.842 53.1598  34
   0   2 -13 760.832 66.0540  11
   0   2 -13 858.899 53.3446  13
   0  -2  13 801.349 60.5688  10
   0   2 -13 902.159 55.9142  16
   0   2 -13 905.992 52.1049  17
   0   2 -12 144.019 18.1982  23
   0   2 -12 113.165 18.8447  25
   0   2 -12 102.184 27.0226  16
   0  -2  12 75.6528 25.9168  10
   0   2 -12 132.152 21.9185  13
   0   2 -12 124.797 34.3132  11
   0   2 -11 12.7696 17.6098  13
   0   2 -11-7.94785 28.1618  11
   0  -2  11 5.47884 21.4688  10
   0  -2  10 2814.57 158.252  10
   0   2 -10 3015.26 163.694  11
   0   2 -10 2856.50 151.730  13
   0   2  -9 2312.89 124.893  13
   0  -2   9 2469.12 131.370  10
   0  -2   8 1655.86 89.3387  10
   0   2  -8 1505.97 83.2200  13
   0  -2   7 39.1214 21.3810  10
   0   2  -7 42.7703 27.3669   9
   0  -2   6 324.055 28.4531  10
   0   2  -6 291.342 19.5881   3
   0  -2   6 269.340 19.6417   2
   0   2  -6 290.015 30.2843   9
   0   2  -5 426.545 25.3699   3
   0  -2   5 332.688 24.5877   2
   0   2  -5 379.758 33.6957   9
   0  -2   4 194.930 18.4355   2
   0   2  -4 228.528 25.4513   9
   0  -2   3 12169.6 585.691  10
   0  -2   3 10905.0 584.091  12
   0  -2   3 11266.5 583.813   2
   0   2  -3 11555.2 583.605   9
   0  -2   2 5872.03 309.044  12
   0  -2   2 6251.02 309.542  10
   0  -2   2 5759.32 308.679   2
   0   2  -2 5946.63 307.631   9
   0   2  -2 6209.74 307.969   8
   0  -2   1 51.1805 9.99294  10
   0  -2   0 1131.73 55.8042   2
   0  -2   0 979.080 54.4353  10
   0  -2  -1 223.942 17.5439   2
   0  -2  -1 252.907 19.8216  12
   0  -2  -1 234.616 13.3279  10
   0  -2  -2 11253.3 592.044   2
   0  -2  -2 11528.0 592.489  12
   0  -2  -2 12251.0 594.182  11
   0  -2  -3 1232.53 61.9953  12
   0  -2  -3 1321.91 65.0797  11
   0  -2  -3 1235.76 60.4762   2
   0  -2  -3 1208.16 65.6369   9
   0  -2  -4 2823.54 141.284  11
   0   2   4 2448.87 135.209  10
   0  -2  -4 2779.51 135.937   2
   0  -2  -4 2663.18 141.547   9
   0  -2  -5 3259.85 165.294  11
   0   2   5 2984.11 158.947  10
   0  -2  -5 3239.35 158.733   2
   0   2   5 2919.32 158.615   3
   0  -2  -5 3089.88 165.576   9
   0  -2  -6 1138.06 56.9829   2
   0   2   6 1016.37 56.9253   3
   0   2   6 1049.76 58.8967  10
   0  -2  -6 1096.03 67.2308  11
   0   2   7 269.255 22.0402  10
   0  -2  -7 328.881 34.4865  11
   0  -2  -8 37.4119 26.9424  11
   0  -2  -8 5.73893 16.2954  13
   0   2   8 14.7743 13.6806  10
   0   2   9 61.0675 16.0791  10
   0  -2  -9 77.6949 17.8136  13
   0  -2  -9 45.2155 27.0855  11
   0   2  10 457.155 33.5176  10
   0  -2 -10 443.465 33.1947  13
   0  -2 -11 152.046 31.7270  11
   0   2  11 121.691 18.9240  10
   0  -2 -11 104.630 20.5194  13
   0  -2 -12 253.603 40.7329  28
   0  -2 -12 242.528 27.0264  31
   0  -2 -12 225.250 37.5747  11
   0  -2 -12 240.525 26.3970  13
   0  -2 -12 244.280 30.0871  24
   0  -2 -12 229.147 27.9229  34
   0  -2 -12 261.517 21.6398  35
   0  -2 -12 235.329 21.9104  17
   0  -2 -13 1210.96 75.8415  31
   0  -2 -13 1370.03 73.3029  35
   0  -2 -13 1280.19 75.5323  34
   0  -2 -13 1257.90 81.7109  28
   0  -2 -13 1323.21 76.8810  24
   0  -2 -13 1214.87 75.6274  13
   0  -2 -13 1211.64 89.0493  11
   0  -2 -13 1290.32 75.2909  20
   0  -2 -13 1387.72 74.1309  17
   0  -2 -14 418.291 50.7147  11
   0  -2 -14 472.256 39.1147  13
   0  -2 -14 524.374 43.5658  24
   0  -2 -14 516.585 35.5050  35
   0  -2 -14 526.416 41.4177  34
   0  -2 -14 505.225 40.7168  31
   0  -2 -14 497.898 35.4060  17
   0  -2 -15 107.378 31.0975  31
   0  -2 -15 90.6817 36.0464  11
   0  -2 -15 71.9786 24.9301  13
   0  -2 -15 119.304 34.1780  24
   0  -2 -15 111.306 21.2196  35
   0  -2 -15 130.699 31.6507  34
   0  -2 -15 80.3397 19.7447  17
   0  -2 -16 95.3725 33.7115  31
   0  -2 -16 60.9884 26.2447  13
   0  -2 -16 37.2362 33.3160  11
   0  -2 -16 119.413 35.1424  34
   0  -2 -16 87.2739 21.2854  35
   0  -2 -16 61.6203 22.2080  17
   0  -2 -16 113.010 35.8424  24
   0  -2 -17 4514.41 286.974  11
   0  -2 -17 5321.99 271.300  34
   0  -2 -17 5325.10 272.116  31
   0  -2 -17 5189.93 270.767  35
   0  -2 -17 5103.86 270.638  17
   0  -2 -17 5161.54 270.041  23
   0  -2 -17 4966.77 271.436  24
   0  -2 -18 798.619 57.3107  34
   0  -2 -18 829.523 51.6042  35
   0  -2 -18 793.058 57.1472  31
   0  -2 -18 789.811 50.9343  17
   0  -2 -18 779.607 50.9613  23
   0  -2 -18 672.701 53.2259  25
   0  -2 -19 3289.49 172.482  31
   0  -2 -19 3125.39 171.576  34
   0  -2 -19 3334.31 170.610  35
   0  -2 -19 3209.75 170.139  17
   0  -2 -19 3113.45 170.041  23
   0  -2 -19 2977.45 171.632  25
   0  -2 -20 181.706 33.9357  31
   0  -2 -20 166.666 34.3618  34
   0  -2 -20 169.041 24.3952  35
   0  -2 -20 132.564 21.9727  17
   0  -2 -20 169.613 24.7260  23
   0  -2 -20 173.501 29.3269  25
   0  -2 -21 36.5922 28.0789  31
   0  -2 -21-13.1828 26.9613  34
   0  -2 -21-5.25163 18.2893  35
   0  -2 -21 14.0643 15.4598  17
   0  -2 -21 15.9468 23.2685  25
   0  -2 -21 4.11081 19.7226  23
   0  -2 -22 67.4793 23.0831  34
   0  -2 -22 81.9180 25.0123  31
   0  -2 -22 65.9160 21.3346  25
   0  -2 -23 61.0587 18.3115  31
   0  -2 -23 48.4891 17.2911  25
   0  -2 -24-13.8311 10.0654  31
   0   3 -23 3.32858 5.31858  17
   0   3 -22 284.351 21.9404  25
   0   3 -22 266.394 22.2736  17
   0   3 -22 251.962 22.4990  35
   0   3 -21-2.98635 18.7588  25
   0   3 -21 34.1205 17.7080  35
   0   3 -21 26.2187 17.2350  17
   0   3 -20 305.202 27.9851  25
   0   3 -20 270.844 24.4863  23
   0   3 -20 242.401 26.6879  35
   0   3 -20 254.036 29.4059  13
   0   3 -20 265.782 26.3861  17
   0   3 -19 53.5718 22.1308  25
   0   3 -19 49.5349 19.6422  23
   0   3 -19 53.6325 20.8657  35
   0   3 -19 14.8682 24.0859  13
   0   3 -19 66.0757 21.1281  17
   0   3 -18 851.803 50.9775  25
   0   3 -18 755.375 48.2875  23
   0   3 -18 780.930 49.6938  35
   0   3 -18 716.004 52.4725  13
   0   3 -18 708.381 49.5287  17
   0   3 -17 1093.17 63.3678  25
   0   3 -17 1070.40 61.0155  23
   0   3 -17 1073.73 62.5674  35
   0   3 -17 1003.55 64.6828  13
   0   3 -17 958.079 62.3554  17
   0   3 -16 449.460 35.3570  25
   0   3 -16 435.574 33.2470  23
   0   3 -16 426.241 37.1739  34
   0   3 -16 468.715 34.6101  35
   0   3 -16 430.978 38.3585  13
   0  -3  16 392.758 45.2233  10
   0   3 -16 424.355 51.4007  11
   0   3 -16 483.173 35.8660  17
   0   3 -15 338.312 29.0797  25
   0   3 -15 311.840 26.5100  23
   0   3 -15 287.601 27.6931  35
   0   3 -15 278.834 31.4243  34
   0   3 -15 305.280 31.6647  13
   0  -3  15 234.848 38.7396  10
   0   3 -15 403.359 47.2768  11
   0   3 -15 271.701 36.6681  16
   0   3 -15 293.277 28.0647  17
   0   3 -14 407.151 31.6202  25
   0   3 -14 426.917 29.8766  23
   0   3 -14 418.238 31.1703  35
   0   3 -14 386.054 34.2911  13
   0   3 -14 399.914 46.8374  11
   0  -3  14 379.096 42.3279  10
   0   3 -14 437.459 31.8917  17
   0   3 -14 376.735 38.1661  16
   0   3 -13 2897.42 149.241  23
   0   3 -13 2871.78 150.009  25
   0   3 -13 2885.25 150.405  35
   0   3 -13 2694.27 151.141  13
   0  -3  13 2761.83 160.717  10
   0   3 -13 2904.31 167.429  11
   0   3 -13 2717.66 151.512  16
   0   3 -12 1990.40 106.759  25
   0   3 -12 2042.70 123.218  11
   0  -3  12 2079.74 117.799  10
   0   3 -12 2068.16 108.487  13
   0   3 -12 1933.78 109.010  31
   0   3 -12 2008.20 106.993  35
   0   3 -12 1850.43 108.406  16
   0  -3  11 1276.69 79.8866  10
   0   3 -11 1288.00 71.6546  13
   0   3 -11 1190.99 84.2672  11
   0  -3  10 165.708 28.0751  10
   0   3 -10 142.725 19.8800  13
   0  -3   9 1043.52 64.5094  10
   0   3  -9 977.614 56.8509  13
   0  -3   8 2200.07 115.879  10
   0   3  -8 1999.98 109.016  13
   0  -3   7 241.979 26.6057  10
   0   3  -7 194.452 19.0371  13
   0   3  -7 167.193 18.2737   3
   0  -3   7 195.443 18.3357   2
   0   3  -7 199.011 28.2255   9
   0   3  -6 1239.13 64.9779   3
   0  -3   6 1115.17 64.4656   2
   0   3  -6 1215.43 67.8863   9
   0  -3   5 142.756 18.5762   2
   0   3  -5 139.892 22.7861   9
   0  -3   4 75.2649 22.5729  10
   0  -3   4 49.8831 20.6271   2
   0   3  -4 56.7273 21.0460   9
   0  -3   3 553.655 40.9126  12
   0  -3   3 658.343 40.7285  10
   0  -3   3 655.181 39.1040   2
   0   3  -3 584.929 35.8642   9
   0  -3   2 410.675 27.6605  10
   0  -3   2 357.089 31.0931  12
   0  -3   2 340.074 28.0468   2
   0   3  -2 413.825 24.1616   8
   0  -3   1 11715.8 600.719  10
   0  -3   0 5610.61 293.488  10
   0  -3   0 5860.11 294.709   2
   0  -3  -1 1800.38 95.1558  12
   0  -3  -1 1719.44 91.3595  10
   0  -3  -1 1828.35 94.0277   2
   0  -3  -2 12107.1 624.507  12
   0  -3  -2 12628.0 626.155  11
   0  -3  -2 11942.4 623.862   2
   0  -3  -3 234.749 27.9583  11
   0  -3  -3 263.234 28.0641  12
   0  -3  -3 265.049 23.9385   2
   0  -3  -4 171.414 29.0160  11
   0  -3  -4 191.422 22.1554   2
   0   3   5 2.42863 6.67804  10
   0  -3  -5 17.1050 24.1883  11
   0  -3  -5 21.4434 15.3698   2
   0   3   6 53.6815 9.52877  10
   0  -3  -6 31.2986 26.2508  11
   0  -3  -6 49.1607 14.5868   2
   0   3   6 31.0384 15.1745   3
   0   3   7 964.232 54.1639  10
   0  -3  -7 962.710 56.1527  13
   0  -3  -7 974.709 65.1702  11
   0   3   7 948.700 54.3701   3
   0  -3  -7 1090.08 54.6350   2
   0  -3  -8 1159.32 64.6664  13
   0  -3  -8 1206.99 74.4122  11
   0   3   8 1113.69 62.7742  10
   0  -3  -9 170.932 31.7307  11
   0   3   9 142.102 15.9451  10
   0  -3  -9 128.041 20.1465  13
   0  -3 -10 429.893 33.7736  13
   0   3  10 481.163 30.9483  10
   0  -3 -10 500.292 47.7228  11
   0  -3 -11 10.8062 19.3359  13
   0  -3 -11-11.1237 30.0624  11
   0  -3 -12 127.247 18.2580  35
   0  -3 -12 126.337 26.0327  34
   0  -3 -12 110.832 38.7730  28
   0  -3 -12 171.288 24.6030  31
   0  -3 -12 118.144 35.7133  11
   0  -3 -12 129.497 23.7234  13
   0  -3 -12 151.625 20.1158  25
   0  -3 -12 127.817 28.2358  24
   0  -3 -12 160.267 18.7951  23
   0  -3 -12 152.451 28.6036  20
   0  -3 -12 138.050 19.7188  17
   0  -3 -12 149.775 27.3997  16
   0  -3 -13 7.57109 26.0391  34
   0  -3 -13-6.90364 15.8883  35
   0  -3 -13 25.7883 32.9309  27
   0  -3 -13 29.9298 24.2362  31
   0  -3 -13 51.5952 41.1054  28
   0  -3 -13 27.5175 30.9004  11
   0  -3 -13-11.4964 22.1390  13
   0  -3 -13-0.90396 29.1986  24
   0  -3 -13-0.90555 18.2635  25
   0  -3 -13 10.3341 17.0801  23
   0  -3 -13 6.96811 28.6149  20
   0  -3 -13-6.35951 15.8097  17
   0  -3 -13-8.78923 26.7248  16
   0  -3 -14 36.2042 18.1867  35
   0  -3 -14 80.8876 28.1798  34
   0  -3 -14 72.0887 44.5363  28
   0  -3 -14 66.9166 26.8666  31
   0  -3 -14 90.0926 37.0232  11
   0  -3 -14 24.1751 23.7474  13
   0  -3 -14 25.7870 31.7227  24
   0  -3 -14 63.7268 21.8577  25
   0  -3 -14 51.1814 20.1562  23
   0  -3 -14 39.6886 30.4922  20
   0  -3 -14 36.9758 18.2834  17
   0  -3 -14 47.4704 29.0220  16
   0  -3 -15 186.218 32.2496  31
   0  -3 -15 229.291 41.1772  11
   0  -3 -15 174.554 26.8338  25
   0  -3 -15 186.087 36.2371  24
   0  -3 -15 157.333 23.8924  35
   0  -3 -15 146.545 33.1918  34
   0  -3 -15 153.325 23.8913  17
   0  -3 -15 193.245 34.9274  16
   0  -3 -16 51.6160 31.5650  31
   0  -3 -16-4.20236 32.7569  11
   0  -3 -16 51.8383 33.9109  24
   0  -3 -16 16.5113 19.8885  35
   0  -3 -16 40.8135 33.6978  34
   0  -3 -16 10.2413 19.7702  17
   0  -3 -17 287.176 37.3479  31
   0  -3 -17 157.159 40.1982  11
   0  -3 -17 188.687 26.1026  35
   0  -3 -17 206.071 38.2755  34
   0  -3 -17 244.909 26.9605  17
   0  -3 -17 232.951 38.7136  24
   0  -3 -18 1363.67 84.0988  34
   0  -3 -18 1329.98 83.5634  31
   0  -3 -18 1374.71 79.7762  35
   0  -3 -18 1355.47 79.5826  17
   0  -3 -18 1434.71 84.2124  24
   0  -3 -19 89.9074 32.5255  31
   0  -3 -19 69.6751 20.5128  17
   0  -3 -19 38.7459 33.6563  34
   0  -3 -19 36.8353 21.2732  35
   0  -3 -20 256.773 35.4147  31
   0  -3 -20 305.918 37.4650  34
   0  -3 -20 275.323 26.7557  35
   0  -3 -20 234.994 25.1384  17
   0  -3 -21 14.1338 27.3886  31
   0  -3 -21-11.9329 27.9574  34
   0  -3 -21 5.87505 12.6971  17
   0  -3 -21-8.20874 20.1682  23
   0  -3 -22 240.814 27.1026  34
   0  -3 -22 223.817 27.9978  31
   0  -3 -22 219.525 26.0861  25
   0  -3 -23 126.842 20.2393  31
   0  -3 -23 157.466 19.1127  25
   0   4 -23 28.4781 16.2567  31
   0   4 -23-1.04838 5.24627  17
   0   4 -22 38.4759 22.0342  31
   0   4 -22 13.7658 14.1642  35
   0   4 -22 45.6577 14.8305  17
   0   4 -21 165.809 21.5429  35
   0   4 -21 196.116 21.7488  17
   0   4 -21 196.233 20.6140  25
   0   4 -20 202.946 26.8187  13
   0   4 -20 236.486 25.0043  35
   0   4 -20 243.564 25.5282  17
   0   4 -20 258.933 25.3464  25
   0   4 -19 217.245 29.4591  13
   0   4 -19 263.436 26.7899  35
   0   4 -19 272.019 27.4274  17
   0   4 -19 250.612 27.1966  25
   0   4 -19 249.928 24.3398  23
   0   4 -18 35.7817 24.6595  13
   0   4 -18 61.2679 21.1370  35
   0  -4  18 113.539 28.5901  18
   0   4 -18 48.0129 21.5550  17
   0   4 -18 53.5924 18.2350  23
   0   4 -18 44.5378 21.3820  25
   0  -4  17 584.278 56.9067  10
   0   4 -17 544.648 47.3345  13
   0   4 -17 676.687 43.8402  23
   0   4 -17 723.361 46.7273  25
   0   4 -17 662.608 53.3666  31
   0   4 -17 763.324 46.3014  35
   0   4 -17 763.617 47.1000  17
   0   4 -16 397.973 40.4274  31
   0  -4  16 341.349 42.7421  10
   0   4 -16 296.728 46.4053  11
   0   4 -16 300.766 34.3944  13
   0   4 -16 335.651 28.4992  23
   0   4 -16 356.265 30.6509  25
   0   4 -16 399.612 31.0634  35
   0   4 -16 360.620 31.5963  17
   0   4 -15 96.2716 32.1332  31
   0   4 -15 129.983 25.8546  13
   0   4 -15 135.484 37.7011  11
   0  -4  15 83.4888 31.8239  10
   0   4 -15 102.152 21.5262  25
   0   4 -15 124.678 19.7482  23
   0   4 -15 138.236 21.0621  35
   0   4 -15 128.026 22.3712  17
   0   4 -14 38.5379 18.0509  25
   0   4 -14 52.4592 16.4363  23
   0   4 -14 79.0889 33.9399  11
   0   4 -14 45.9413 22.0676  13
   0  -4  14 66.9210 28.8545  10
   0   4 -14 44.4181 17.8010  35
   0   4 -14 96.7836 29.8977  31
   0   4 -13 1538.08 84.5949  35
   0   4 -13 1481.06 87.2402  31
   0   4 -13 1452.00 86.3140  13
   0   4 -13 1529.07 102.667  11
   0  -4  13 1504.37 97.1772  10
   0   4 -13 1579.08 83.2824  23
   0   4 -13 1541.74 84.2880  25
   0   4 -12 2588.17 136.646  13
   0  -4  12 2630.86 147.044  10
   0   4 -12 2661.05 152.433  11
   0   4 -12 2568.67 134.701  25
   0   4 -12 2425.88 136.832  31
   0   4 -12 2605.34 135.331  35
   0   4 -12 2415.00 136.805  16
   0   4 -11-1.52589 23.1359  31
   0   4 -11 8.81117 17.3813  13
   0  -4  11 15.3446 26.6563  10
   0   4 -10 29.0623 18.0265  13
   0  -4  10 7.83243 24.9507  10
   0  -4   9 2715.89 149.026  10
   0   4  -9 2647.53 140.929  13
   0  -4   8 4411.19 239.860   2
   0  -4   8 4725.39 247.393  10
   0   4  -8 4838.39 240.339  13
   0  -4   7 1004.13 60.3767   2
   0   4  -7 1039.87 60.7132   3
   0   4  -7 1142.93 59.4278  13
   0  -4   6 220.565 22.5355   2
   0   4  -6 189.203 23.0329   3
   0   4  -6 237.625 24.3715   9
   0  -4   5 25.8461 21.8015  10
   0  -4   5 33.0936 19.4594   2
   0   4  -5 44.1733 17.8228   9
   0  -4   4 6066.16 336.699  12
   0  -4   4 6836.97 338.262  10
   0  -4   4 6651.29 335.965   2
   0   4  -4 6489.76 333.326   9
   0  -4   3 561.154 42.2485  12
   0  -4   3 583.543 38.3655  10
   0  -4   3 558.997 39.3373   2
   0   4  -3 488.298 30.5078   9
   0   4  -3 468.247 31.6096   8
   0  -4   2 3518.01 182.505   2
   0  -4   2 3620.14 182.153  10
   0  -4   2 3199.98 183.474  12
   0  -4   1 305.786 25.0117  10
   0  -4   0 43.0166 23.3840   2
   0  -4   0 16.1774 13.3779  10
   0  -4  -1 3182.11 171.095   2
   0  -4  -1 3192.90 172.179  12
   0  -4  -1 3297.87 168.247  10
   0  -4  -2 15.2282 26.6415  12
   0  -4  -2 33.4830 22.2244   2
   0  -4  -2 16.5073 9.89480  10
   0  -4  -3 197.525 26.5123   2
   0  -4  -3 241.432 27.9600  11
   0  -4  -3 198.109 31.6436  12
   0  -4  -4 6109.27 309.999   2
   0  -4  -4 5964.73 311.577  12
   0  -4  -4 5771.24 314.344  11
   0  -4  -5 32.0356 18.8270   2
   0  -4  -5 6.97315 24.8833  11
   0  -4  -6 662.304 39.9079   2
   0   4   6 607.047 40.6072   3
   0  -4  -6 615.756 48.9988  11
   0   4   7 2674.96 150.883   3
   0  -4  -7 3047.92 150.915   2
   0  -4  -7 2890.64 159.800  11
   0   4   8 686.013 39.7931   3
   0  -4  -8 677.653 53.0800  11
   0  -4  -8 605.523 41.3465  13
   0  -4  -9 19.2374 17.8225  13
   0  -4  -9-20.7915 27.2822  11
   0  -4 -10 233.197 26.1946  13
   0  -4 -10 296.739 38.0298  11
   0  -4 -11 157.612 35.7386  28
   0  -4 -11 49.5687 33.3312  11
   0  -4 -11 62.9919 21.1595  13
   0  -4 -11 98.3498 18.4193  25
   0  -4 -11 157.402 17.2037  23
   0  -4 -11 70.1924 23.0246  34
   0  -4 -11 119.891 25.3008  16
   0  -4 -12 2532.88 140.637  31
   0  -4 -12 2726.58 139.185  35
   0  -4 -12 2599.44 141.428  27
   0  -4 -12 2407.74 142.450  28
   0  -4 -12 2313.76 153.606  11
   0  -4 -12 2667.33 139.589  25
   0  -4 -12 2696.40 138.707  23
   0  -4 -12 2556.89 139.791  20
   0  -4 -12 2477.23 140.353  16
   0  -4 -12 2784.57 140.054  17
   0  -4 -13 254.881 23.5851  35
   0  -4 -13 231.950 44.2885  28
   0  -4 -13 195.233 30.3537  31
   0  -4 -13 261.087 39.6622  27
   0  -4 -13 178.442 38.6762  11
   0  -4 -13 251.891 25.7105  25
   0  -4 -13 231.777 23.3759  23
   0  -4 -13 210.147 32.9619  20
   0  -4 -13 216.118 31.2886  16
   0  -4 -13 232.830 23.8487  17
   0  -4 -14 36.9708 18.9189  35
   0  -4 -14 82.9941 27.7377  31
   0  -4 -14 61.2370 45.8160  28
   0  -4 -14 65.7909 38.7761  27
   0  -4 -14 27.0705 31.9522  11
   0  -4 -14 73.4846 19.8087  23
   0  -4 -14 43.7155 21.9079  25
   0  -4 -14 70.5353 32.6189  20
   0  -4 -14 42.6153 30.4504  16
   0  -4 -14 42.2695 19.4521  17
   0  -4 -15 78.8147 20.6135  35
   0  -4 -15 66.9273 32.0220  31
   0  -4 -15 43.8889 48.7540  28
   0  -4 -15 95.0691 39.3150  27
   0  -4 -15 62.4465 34.6478  24
   0  -4 -15 84.7984 21.3176  23
   0  -4 -15 101.267 25.2829  25
   0  -4 -15 37.0423 36.7413  11
   0  -4 -15 73.7886 34.6695  20
   0  -4 -15 75.5095 21.0717  17
   0  -4 -15 86.4927 34.2258  16
   0  -4 -16 789.354 71.0086  11
   0  -4 -16 778.212 51.0079  35
   0  -4 -16 822.444 57.9070  34
   0  -4 -16 810.917 56.5297  31
   0  -4 -16 746.539 57.9252  16
   0  -4 -16 750.006 50.8663  17
   0  -4 -16 842.577 59.1352  24
   0  -4 -16 776.568 53.6723  25
   0  -4 -16 816.208 51.8589  23
   0  -4 -17 2467.53 165.028  11
   0  -4 -17 2772.48 149.854  31
   0  -4 -17 2695.39 147.463  35
   0  -4 -17 2678.77 149.961  34
   0  -4 -17 2873.54 150.658  16
   0  -4 -17 2649.21 147.417  17
   0  -4 -17 2749.59 147.620  23
   0  -4 -17 2743.77 149.285  25
   0  -4 -17 2731.05 150.532  24
   0  -4 -18 735.726 53.0761  31
   0  -4 -18 601.313 53.9409  34
   0  -4 -18 702.326 47.0141  35
   0  -4 -18 778.773 54.8982  16
   0  -4 -18 656.950 47.1026  17
   0  -4 -18 712.219 55.4540  24
   0  -4 -18 662.050 50.4235  25
   0  -4 -18 755.069 48.4347  23
   0  -4 -19 2067.87 112.816  35
   0  -4 -19 2041.71 115.697  31
   0  -4 -19 2021.85 115.803  34
   0  -4 -19 1981.04 112.169  17
   0  -4 -19 2037.40 116.074  16
   0  -4 -19 2121.11 115.192  25
   0  -4 -20 965.747 61.2205  31
   0  -4 -20 934.208 62.4861  34
   0  -4 -20 966.031 62.5650  16
   0  -4 -20 924.621 56.0434  17
   0  -4 -20 913.909 60.3107  25
   0  -4 -21 164.787 28.7881  31
   0  -4 -21 223.365 31.1032  34
   0  -4 -22 18.9955 22.1113  31
   0  -4 -22-15.9474 23.6667  34
   0  -4 -23 46.9447 19.9532  31
   0  -4 -23 432.680 22.6123  34
   0   5 -23 52.5464 14.4364  31
   0   5 -23 0.92287 4.78957  17
   0   5 -22 160.922 22.8589  31
   0   5 -22 165.943 17.4400  35
   0   5 -22 169.926 17.7817  17
   0   5 -21 94.5571 24.8449  31
   0   5 -21 80.7194 17.2008  35
   0   5 -21 102.715 18.1748  17
   0   5 -21 94.7150 19.7350  13
   0   5 -20 131.769 30.6185  31
   0   5 -20 93.6560 22.5779  13
   0   5 -20 130.187 20.2903  35
   0   5 -20 130.390 21.8949  17
   0   5 -19 836.609 53.5608  13
   0   5 -19 773.722 49.3576  25
   0   5 -19 848.426 55.8508  31
   0   5 -19 792.002 50.4088  35
   0   5 -19 826.448 51.4411  17
   0   5 -18-12.7725 32.0588  31
   0   5 -18 45.2177 24.5009  13
   0   5 -18 18.7748 18.9346  35
   0   5 -18 34.0564 20.0026  17
   0   5 -18 72.0879 20.8037  25
   0   5 -18 16.1154 16.5321  23
   0   5 -17 629.293 45.9896  13
   0  -5  17 601.118 57.2323  10
   0   5 -17 611.932 42.0004  25
   0   5 -17 588.370 39.7866  23
   0   5 -17 688.811 50.2059  31
   0   5 -17 651.867 42.9387  35
   0  -5  17 590.385 45.5439  18
   0   5 -17 676.550 44.4496  17
   0   5 -16 261.081 36.8819  31
   0   5 -16 285.827 31.0015  13
   0  -5  16 244.890 41.5433  10
   0   5 -16 241.517 44.2692  11
   0   5 -16 216.992 23.5373  23
   0   5 -16 268.711 26.4532  25
   0   5 -16 254.092 26.8468  35
   0   5 -16 325.566 28.5373  17
   0  -5  16 288.918 33.7830  18
   0   5 -15 93.1573 18.0252  23
   0   5 -15 92.9124 20.2458  25
   0   5 -15 99.4701 25.6357  13
   0  -5  15 125.801 34.2884  10
   0   5 -15 183.302 40.7146  11
   0   5 -15 133.162 32.4633  31
   0   5 -15 107.090 20.4635  35
   0   5 -14 11.1132 14.9449  23
   0   5 -14-13.7761 16.5117  25
   0   5 -14 19.4226 31.0560  11
   0   5 -14-3.36349 22.1220  13
   0  -5  14-3.12950 29.7529  10
   0   5 -14 27.4062 29.3153  31
   0   5 -14 6.52148 17.2829  35
   0   5 -13 605.184 57.0975  11
   0  -5  13 605.734 54.6188  10
   0   5 -13 591.895 41.7390  13
   0   5 -13 602.010 37.9652  25
   0   5 -13 554.308 37.5620  21
   0   5 -13 601.801 44.0685  31
   0   5 -13 610.939 38.5527  35
   0   5 -12 25.2309 19.1823  13
   0  -5  12 23.8109 28.2382  10
   0   5 -12 29.4024 14.7954  35
   0   5 -12 17.9931 15.2697  21
   0   5 -12 65.0656 26.4828  31
   0   5 -11 1367.73 75.3386  35
   0   5 -11 1313.97 77.9078  31
   0   5 -11 1399.79 77.1742  13
   0  -5  11 1394.61 87.9659  10
   0  -5  10 384.200 39.7054  10
   0   5 -10 365.085 28.6111  13
   0   5  -9 1971.67 106.227  13
   0   5  -8 1417.52 75.0639  13
   0  -5   8 1295.20 76.1908   2
   0   5  -7 4216.41 214.383  13
   0  -5   7 4089.63 221.229  10
   0   5  -7 4051.37 216.368   3
   0  -5   7 4072.00 216.148   2
   0  -5   6-1.32915 24.8221  10
   0   5  -6 2.32009 14.5203  13
   0   5  -6 20.9806 21.0456   3
   0  -5   6 19.9109 19.0329   2
   0  -5   5 513.401 39.2729  10
   0  -5   5 510.077 36.8661   2
   0  -5   4 46.8978 21.4161  10
   0  -5   4 54.7928 30.8571  12
   0  -5   4 58.1337 22.5558   2
   0   5  -4 35.5651 9.64701   9
   0  -5   3 383.269 30.4672  10
   0  -5   3 375.831 36.0315  12
   0  -5   3 374.915 31.9378   2
   0   5  -3 299.512 20.1163   9
   0  -5   2 1791.89 98.3904  10
   0  -5   1 103.937 23.1021  10
   0  -5   0 251.772 24.2963  10
   0  -5   0 344.404 34.7922   2
   0  -5  -1 956.908 52.8090  10
   0  -5  -1 902.975 60.4206  12
   0  -5  -1 935.018 59.5219   2
   0  -5  -2 25.8655 31.7553  12
   0  -5  -2-4.49726 23.9475   2
   0  -5  -2 20.8037 11.3254  10
   0  -5  -3 47.2145 28.8721  12
   0  -5  -3 75.6583 22.6519  11
   0  -5  -3 40.3801 23.1879   2
   0  -5  -4 231.965 30.7142  11
   0  -5  -4 168.700 25.7852   2
   0  -5  -5 1309.81 85.2464  11
   0  -5  -5 1453.27 79.3857   2
   0  -5  -6 17.8095 25.8256  11
   0   5   6 32.5123 22.2281   3
   0  -5  -6 20.3617 18.8328   2
   0  -5  -7 4000.11 221.576  11
   0   5   7 3874.10 213.780   3
   0  -5  -7 4284.13 213.493   2
   0  -5  -8 403.265 43.8087  11
   0   5   8 450.986 32.4076   3
   0  -5  -9 167.075 34.8833  11
   0  -5 -10 147.524 33.8689  11
   0  -5 -11 3000.54 156.534  31
   0  -5 -11 2855.16 155.758  34
   0  -5 -11 3122.33 155.531  35
   0  -5 -11 2771.83 157.874  28
   0  -5 -11 3007.84 157.488  27
   0  -5 -11 2461.34 168.232  11
   0  -5 -11 2984.14 154.739  23
   0  -5 -11 3038.22 155.720  25
   0  -5 -11 2895.92 155.892  20
   0  -5 -11 2811.21 156.053  16
   0  -5 -12 734.634 49.3203  34
   0  -5 -12 711.546 45.4223  35
   0  -5 -12 750.578 48.9395  31
   0  -5 -12 773.087 57.4403  28
   0  -5 -12 723.200 54.2398  27
   0  -5 -12 692.195 63.1956  11
   0  -5 -12 795.140 47.0515  25
   0  -5 -12 757.694 45.6045  23
   0  -5 -12 678.558 43.9692  19
   0  -5 -12 738.358 50.9290  20
   0  -5 -12 798.275 46.9129  17
   0  -5 -12 739.490 50.2307  16
   0  -5 -12 691.267 44.8957  15
   0  -5 -13 32.8211 17.3919  35
   0  -5 -13 20.7495 27.3036  34
   0  -5 -13 28.9715 42.6234  28
   0  -5 -13 51.4158 37.4310  27
   0  -5 -13 31.9096 26.4179  31
   0  -5 -13 44.7129 34.5634  11
   0  -5 -13 46.8662 20.3078  25
   0  -5 -13 30.6118 18.6533  23
   0  -5 -13 24.5413 16.3161  19
   0  -5 -13 47.1969 31.5069  20
   0  -5 -13 13.9882 27.2590  16
   0  -5 -13 12.7756 18.9843  17
   0  -5 -13 39.2749 17.4003  15
   0  -5 -14 287.305 35.4553  34
   0  -5 -14 232.630 25.5601  35
   0  -5 -14 263.593 41.7857  27
   0  -5 -14 230.090 32.4269  31
   0  -5 -14 292.428 49.0494  28
   0  -5 -14 196.244 41.7268  11
   0  -5 -14 257.724 28.4690  25
   0  -5 -14 253.085 26.3253  23
   0  -5 -14 274.709 37.3929  20
   0  -5 -14 257.973 27.1506  17
   0  -5 -14 273.228 35.7226  16
   0  -5 -15 984.188 64.5927  31
   0  -5 -15 971.192 60.6601  35
   0  -5 -15 991.803 75.1191  28
   0  -5 -15 939.448 68.6555  27
   0  -5 -15 887.086 78.3925  11
   0  -5 -15 1056.27 62.6299  25
   0  -5 -15 1055.08 60.7830  23
   0  -5 -15 980.864 66.1708  20
   0  -5 -15 928.717 60.2285  17
   0  -5 -15 1096.36 66.7205  16
   0  -5 -16 3806.67 215.242  28
   0  -5 -16 3287.35 227.186  11
   0  -5 -16 4216.22 212.654  31
   0  -5 -16 3994.99 210.914  35
   0  -5 -16 3847.51 210.876  17
   0  -5 -16 3935.27 212.558  16
   0  -5 -16 4017.14 210.423  23
   0  -5 -16 4207.46 212.245  25
   0  -5 -17 1350.96 111.127  11
   0  -5 -17 1703.56 98.2094  31
   0  -5 -17 1704.72 95.4648  35
   0  -5 -17 1694.98 99.7438  16
   0  -5 -17 1668.14 95.7423  17
   0  -5 -17 1723.25 100.326  24
   0  -5 -17 1699.81 97.7843  25
   0  -5 -17 1777.85 96.1963  23
   0  -5 -18 1281.74 75.6080  31
   0  -5 -18 1217.79 71.8605  35
   0  -5 -18 1175.83 71.6659  17
   0  -5 -18 1203.72 78.2373  16
   0  -5 -18 1355.49 78.5347  24
   0  -5 -18 1160.01 72.1190  23
   0  -5 -18 1202.35 75.0280  25
   0  -5 -19 2004.88 115.191  31
   0  -5 -19 2178.39 116.296  34
   0  -5 -19 1935.94 112.345  17
   0  -5 -19 2080.13 115.954  16
   0  -5 -19 2099.21 116.661  24
   0  -5 -19 2021.44 113.406  23
   0  -5 -19 2122.53 115.946  25
   0  -5 -20 62.7815 28.8448  31
   0  -5 -20 46.6674 32.4628  34
   0  -5 -20 12.9780 13.3940  17
   0  -5 -20 1.86020 30.9469  16
   0  -5 -20-1.82778 21.8430  23
   0  -5 -20 38.5513 25.8825  25
   0  -5 -21 64.5061 26.3766  31
   0  -5 -21 58.7060 28.3279  34
   0  -5 -21 111.048 29.2489  16
   0  -5 -21 46.3413 23.8776  25
   0  -5 -22 15.0050 23.0361  34
   0  -5 -22 55.1493 20.4327  31
   0  -5 -22 16.7259 19.2406  25
   0  -5 -23 15.7043 14.5987  31
   0  -5 -23 10.6675 14.7034  25
   0   6 -22 319.142 22.8098  17
   0   6 -22 309.912 22.0746  35
   0   6 -22 336.499 26.6593  31
   0   6 -21 10.2008 17.0864  13
   0   6 -21 29.9148 16.0131  17
   0   6 -21 7.95775 14.2507  35
   0   6 -21-10.5242 23.2289  31
   0   6 -20 17.3459 20.9449  13
   0   6 -20 5.47258 25.3140  31
   0   6 -20 28.3595 16.7719  35
   0   6 -20 22.3744 18.4206  17
   0   6 -19 20.6586 21.9074  13
   0   6 -19 7.39789 18.0870  35
   0   6 -19 20.7816 28.2934  31
   0   6 -19 3.09371 19.5458  17
   0   6 -18 33.3849 24.6591  13
   0   6 -18 47.0277 19.9264  35
   0   6 -18 59.4443 21.9230  17
   0   6 -18 97.9706 29.7450  31
   0   6 -17 24.5594 30.8263  31
   0   6 -17 41.5076 18.8803  35
   0   6 -17 13.9624 25.0411  13
   0  -6  17 14.0779 31.0089  10
   0  -6  17 20.0556 27.8627  18
   0   6 -17 30.4874 21.8772  17
   0   6 -16 389.760 34.6815  13
   0  -6  16 368.905 46.5705  10
   0   6 -16 353.566 48.6236  11
   0   6 -16 311.268 39.4617  31
   0   6 -16 317.440 29.4967  35
   0  -6  16 329.742 35.2279  18
   0   6 -16 350.431 32.1613  17
   0   6 -15 35.8764 18.8439  35
   0  -6  15 24.6081 31.8904  10
   0   6 -15 19.5186 23.8063  13
   0   6 -15 75.1042 35.6902  11
   0   6 -15 40.7797 30.5756  31
   0   6 -15 32.1789 18.3046  21
   0  -6  15 70.2392 30.3084  18
   0   6 -14 31.9708 17.5848  35
   0   6 -14 9.23499 22.9293  13
   0   6 -14-24.1298 32.3550  11
   0  -6  14 46.8524 32.6431  10
   0   6 -14 52.5436 29.1243  31
   0   6 -14 32.5032 17.7740  21
   0  -6  14 94.4738 29.8819  18
   0   6 -13 104.300 28.8724  31
   0   6 -13 122.507 19.1742  21
   0   6 -13 127.576 19.0461  35
   0   6 -13 127.347 24.2890  13
   0  -6  13 137.267 37.0397  10
   0   6 -12 142.026 27.6955  31
   0  -6  12 77.3404 30.0240  10
   0   6 -12 95.0631 21.6527  13
   0   6 -12 73.4887 16.0709  35
   0   6 -12 55.4243 17.9497  21
   0   6 -11 341.381 29.5343  13
   0  -6  11 384.592 42.0727  10
   0   6 -11 353.445 33.2476  31
   0   6 -11 354.692 26.1465  35
   0   6 -11 347.203 26.8916  21
   0   6 -10 602.111 39.7634  13
   0   6  -9 250.178 23.1923  13
   0  -6   9 208.617 24.4773   2
   0   6  -8 237.219 22.5014  13
   0  -6   8 202.918 32.0606  10
   0   6  -8 195.102 25.8538   3
   0  -6   8 196.853 25.2351   2
   0   6  -7 7993.43 410.860  13
   0  -6   7 8587.43 419.027  10
   0  -6   7 8065.79 413.712   2
   0   6  -7 7500.96 413.646   3
   0   6  -6 4427.36 225.950  13
   0  -6   6 4528.75 233.127  10
   0   6  -6 4067.86 229.341   3
   0  -6   6 4379.95 229.655   2
   0  -6   5 174.849 27.5805  10
   0  -6   5 215.916 28.1694   2
   0  -6   4 702.470 48.7014  10
   0  -6   4 717.825 48.6930   2
   0  -6   3 108.928 23.3032  10
   0  -6   3 129.033 33.2960  12
   0  -6   3 98.5050 25.8863   2
   0  -6   2 2177.20 118.473  10
   0  -6   1 9452.57 487.804  10
   0  -6   0 1557.50 91.4904  12
   0  -6   0 1562.72 86.3284  10
   0  -6   0 1615.67 90.2895   2
   0  -6  -1 19104.9 982.957  10
   0  -6  -1 19050.9 986.969  12
   0  -6  -1 19464.9 985.834   2
   0  -6  -2 99.9725 33.8018  12
   0  -6  -2 98.8841 14.0755  10
   0  -6  -2 92.6034 26.4490   2
   0  -6  -3 1088.75 71.1543  12
   0  -6  -3 1103.99 66.2879   2
   0  -6  -4 766.638 55.0451  11
   0  -6  -4 785.082 51.2554   2
   0  -6  -5 18.3389 27.4614  11
   0  -6  -5 14.8801 24.7075   2
   0  -6  -6 3655.68 204.743  11
   0   6   6 3675.37 198.288   3
   0  -6  -6 3820.67 197.788   2
   0  -6  -7 2292.04 139.041  11
   0   6   7 2337.48 130.782   3
   0  -6  -7 2510.24 130.294   2
   0  -6  -8 105.292 33.3507  11
   0   6   8 142.199 24.4413   3
   0  -6  -9 4488.64 239.765  11
   0   6   9 4245.24 226.694   3
   0  -6 -10 609.561 40.6614  34
   0  -6 -10 551.229 56.2158  11
   0  -6 -10 609.958 41.9217  20
   0  -6 -10 580.985 41.9299  16
   0  -6 -11 1181.13 72.5721  31
   0  -6 -11 1303.35 70.2737  35
   0  -6 -11 1203.38 72.1625  34
   0  -6 -11 1236.38 77.1672  28
   0  -6 -11 1369.31 76.7187  27
   0  -6 -11 1117.86 86.7756  11
   0  -6 -11 1265.27 71.5405  25
   0  -6 -11 1369.84 70.4012  23
   0  -6 -11 1258.16 72.8354  20
   0  -6 -11 1166.96 69.6068  19
   0  -6 -11 1253.99 71.2377  17
   0  -6 -11 1207.50 70.6941  15
   0  -6 -11 1230.59 73.2609  16
   0  -6 -12 934.018 58.7113  34
   0  -6 -12 1006.08 59.4654  31
   0  -6 -12 901.698 55.6212  35
   0  -6 -12 1015.58 64.0919  27
   0  -6 -12 987.231 66.5966  28
   0  -6 -12 738.789 71.8380  11
   0  -6 -12 951.936 57.2370  25
   0  -6 -12 986.075 55.7547  23
   0  -6 -12 948.487 60.2789  20
   0  -6 -12 903.428 55.1448  19
   0  -6 -12 931.448 56.0706  15
   0  -6 -12 945.084 56.8195  17
   0  -6 -12 946.901 60.1360  16
   0  -6 -13 745.743 47.7778  35
   0  -6 -13 804.257 52.2395  34
   0  -6 -13 683.530 51.5543  31
   0  -6 -13 796.037 57.7003  27
   0  -6 -13 736.358 61.5453  28
   0  -6 -13 751.933 68.5180  11
   0  -6 -13 804.320 49.5978  25
   0  -6 -13 800.697 48.0548  23
   0  -6 -13 712.842 46.7790  19
   0  -6 -13 768.774 53.8458  20
   0  -6 -13 738.126 47.3854  15
   0  -6 -13 714.611 53.1565  16
   0  -6 -13 784.736 48.3887  17
   0  -6 -14 158.331 34.0827  34
   0  -6 -14 95.3258 20.8344  35
   0  -6 -14 83.5344 30.4800  31
   0  -6 -14 78.6404 42.3049  27
   0  -6 -14 117.220 48.9730  28
   0  -6 -14 87.1039 36.1715  11
   0  -6 -14 131.734 25.7741  25
   0  -6 -14 152.626 22.8567  23
   0  -6 -14 114.922 34.8647  20
   0  -6 -14 84.6722 20.0475  19
   0  -6 -14 148.674 33.0739  16
   0  -6 -14 89.8745 20.9247  15
   0  -6 -14 109.957 22.1052  17
   0  -6 -15 295.401 38.6406  34
   0  -6 -15 265.624 27.9532  35
   0  -6 -15 305.538 53.7650  28
   0  -6 -15 317.141 46.7485  27
   0  -6 -15 288.113 36.5149  31
   0  -6 -15 254.964 46.3992  11
   0  -6 -15 288.469 32.1929  25
   0  -6 -15 301.560 29.6363  23
   0  -6 -15 286.357 40.0037  20
   0  -6 -15 273.026 26.3546  19
   0  -6 -15 222.588 27.7656  17
   0  -6 -15 309.079 39.3134  16
   0  -6 -16 206.713 44.4885  27
   0  -6 -16 157.912 52.8778  28
   0  -6 -16 168.881 32.7140  31
   0  -6 -16 109.516 38.7530  11
   0  -6 -16 190.391 30.0129  25
   0  -6 -16 250.492 28.4087  23
   0  -6 -16 194.367 24.5098  35
   0  -6 -16 189.039 37.1504  34
   0  -6 -16 194.163 37.6876  16
   0  -6 -16 155.506 25.5509  17
   0  -6 -17 247.204 33.8089  31
   0  -6 -17 128.532 40.6262  11
   0  -6 -17 263.204 27.0934  35
   0  -6 -17 207.858 38.3541  16
   0  -6 -17 175.500 25.9317  17
   0  -6 -17 232.319 31.6244  25
   0  -6 -17 226.471 28.1129  23
   0  -6 -18 750.456 51.6854  31
   0  -6 -18 701.716 46.3695  17
   0  -6 -18 663.739 53.9556  16
   0  -6 -18 660.127 47.3595  23
   0  -6 -18 720.249 51.0776  25
   0  -6 -19 135.134 34.7355  16
   0  -6 -19 77.3906 19.4359  17
   0  -6 -19 90.9616 29.5999  31
   0  -6 -19 113.087 28.3109  25
   0  -6 -19 92.6755 24.3419  23
   0  -6 -19 67.4032 35.1013  24
   0  -6 -20 41.6571 30.5371  16
   0  -6 -20 15.6514 26.9753  31
   0  -6 -20 15.8317 24.7854  25
   0  -6 -20 10.5116 20.8282  23
   0  -6 -21 48.6383 23.8003  31
   0  -6 -21 57.1390 27.6971  34
   0  -6 -21 34.4950 26.7921  16
   0  -6 -21 63.8958 23.0301  25
   0  -6 -22 13.1099 22.3605  34
   0  -6 -22 41.3481 18.6637  31
   0  -6 -22 2.10717 18.6763  25
   0  -6 -23 148.957 15.6245  31
   0  -6 -23 131.040 17.6626  25
   0   7 -22 31.0304 11.1449  17
   0   7 -22 20.5105 9.95338  35
   0   7 -21 22.8839 16.5597  13
   0   7 -21 9.54732 14.7898  17
   0   7 -21 21.2634 12.8313  35
   0   7 -21-14.1479 20.8150  31
   0   7 -20 25.9340 19.3102  13
   0   7 -20-6.82980 16.7330  17
   0   7 -20-10.9320 23.8988  31
   0   7 -20 2.92491 15.6340  35
   0   7 -19 18.7698 21.1819  13
   0   7 -19 13.9214 19.6704  17
   0   7 -19-23.4899 27.0384  31
   0   7 -19 1.71193 17.0719  35
   0   7 -18 16.8048 23.3474  13
   0   7 -18-12.2819 17.9157  35
   0   7 -18 12.9552 28.6784  31
   0   7 -18 3.30825 20.3986  17
   0   7 -17 84.2850 29.3496  31
   0   7 -17 44.8623 19.1128  35
   0   7 -17 41.5386 25.1068  13
   0  -7  17 76.3458 27.0038  18
   0   7 -17 84.1112 22.2497  17
   0  -7  17 65.4470 35.8073  10
   0   7 -16 75.6651 20.3099  35
   0   7 -16 58.2672 24.2575  13
   0   7 -16 71.9748 33.0431  11
   0  -7  16 97.0990 36.9627  10
   0   7 -16 134.080 32.3204  31
   0   7 -16 77.2989 19.4186  21
   0   7 -16 82.3132 22.1496  17
   0  -7  16 47.7191 28.8559  18
   0   7 -15 3.94310 18.1147  35
   0  -7  15 33.2590 34.8814  10
   0   7 -15 13.6877 24.8758  13
   0   7 -15-4.26480 31.9630  11
   0   7 -15 1.13642 30.4496  31
   0   7 -15-0.84901 18.0366  21
   0  -7  15-11.9383 29.2974  18
   0   7 -14 242.862 24.1871  35
   0   7 -14 162.395 40.9783  11
   0  -7  14 227.313 42.1252  10
   0   7 -14 247.580 29.8978  13
   0   7 -14 195.641 33.0938  31
   0   7 -14 242.150 24.7991  21
   0  -7  14 290.567 33.6217  18
   0   7 -13 20.1923 16.0023  35
   0  -7  13 33.3670 31.9684  10
   0   7 -13 17.8890 21.9062  13
   0   7 -13-1.02009 27.1588  31
   0   7 -13 29.5508 18.3374  21
   0  -7  13 37.4700 29.7873  18
   0   7 -12 187.116 20.3884  35
   0  -7  12 200.533 39.1929  10
   0   7 -12 186.914 25.9171  13
   0   7 -12 204.542 24.1875  30
   0   7 -12 192.072 29.2074  31
   0   7 -12 189.896 22.3983  21
   0  -7  12 212.015 30.2646  18
   0   7 -11 284.333 23.8726  35
   0   7 -11 298.096 28.3675  13
   0   7 -11 298.424 26.5054  30
   0   7 -11 312.996 31.2091  31
   0   7 -11 326.461 26.0829  21
   0  -7  11 314.582 32.7938  18
   0   7 -10 594.605 38.0797  13
   0   7 -10 564.625 34.5846  35
   0   7 -10 537.320 39.3141  31
   0   7 -10 574.500 36.1827  21
   0   7 -10 481.886 36.0629  30
   0   7  -9 392.715 29.5143  13
   0  -7   9 403.173 41.9924  10
   0  -7   9 330.119 32.8972   2
   0   7  -8 837.852 48.3442  13
   0  -7   8 773.438 57.6856  10
   0  -7   8 774.906 52.5856   2
   0   7  -8 753.678 52.2334   3
   0   7  -7 959.154 56.7979  13
   0  -7   7 1132.16 68.3440  10
   0  -7   7 975.100 62.4620   2
   0   7  -7 961.478 62.6016   3
   0  -7   7 990.605 53.3639   5
   0   7  -6 38.6523 15.5960  13
   0  -7   6 59.4795 26.2528  10
   0   7  -6 25.6614 26.7775   3
   0  -7   6 53.9836 24.7618   2
   0  -7   6 31.9266 11.2277   5
   0  -7   5 3032.51 160.202  10
   0  -7   5 3099.08 158.709   2
   0  -7   5 2853.38 151.140   5
   0  -7   4 2958.30 160.871  10
   0  -7   4 2957.56 160.354   2
   0  -7   3 1730.61 98.3865  10
   0  -7   3 1744.74 99.4251   2
   0  -7   2 1545.69 87.6291  10
   0  -7   1 4558.73 239.367  10
   0  -7   0 943.218 56.0706  10
   0  -7   0 917.258 64.6417  12
   0  -7   0 1002.20 61.9472   2
   0  -7  -1 74.1814 31.8601  12
   0  -7  -1 47.0783 16.0640  10
   0  -7  -1 58.5440 27.4066   2
   0  -7  -2 73.6833 34.3793  12
   0  -7  -2 102.225 28.4427   2
   0  -7  -2 75.1933 14.3474  10
   0  -7  -3 1260.41 75.4866   2
   0  -7  -4 1182.45 65.6068   4
   0  -7  -4 1288.95 73.1922   2
   0  -7  -5 2462.67 129.338   2
   0  -7  -5 2319.30 122.039   5
   0  -7  -6 2617.73 155.347  11
   0  -7  -6 2926.76 148.080   2
   0   7   6 2618.22 148.591   3
   0  -7  -6 2700.59 140.813   5
   0  -7  -7 1311.96 88.7329  11
   0  -7  -7 1424.76 80.2618   2
   0   7   7 1341.88 81.0728   3
   0  -7  -8 13.4770 30.5961  11
   0   7   8 32.0222 22.7348   3
   0  -7  -8 41.5832 21.2285   2
   0  -7  -9 1526.22 103.488  11
   0   7   9 1608.32 90.9756   3
   0  -7 -10 328.137 24.1145  35
   0  -7 -10 315.111 29.9171  34
   0  -7 -10 318.752 28.8170  31
   0  -7 -10 284.494 24.0457  32
   0  -7 -10 306.963 37.5195  27
   0  -7 -10 248.529 39.8354  11
   0  -7 -10 295.146 26.0259  25
   0  -7 -10 266.340 32.6346  24
   0  -7 -10 306.727 24.2492  23
   0  -7 -10 256.048 30.3370  22
   0  -7 -10 302.935 31.5116  20
   0  -7 -10 314.228 25.2130  19
   0  -7 -10 263.331 30.8677  16
   0  -7 -10 277.949 25.4814  15
   0  -7 -11 1441.38 79.5287  32
   0  -7 -11 1496.80 80.3331  35
   0  -7 -11 1397.28 82.2794  31
   0  -7 -11 1508.13 82.5618  34
   0  -7 -11 1459.55 86.1138  27
   0  -7 -11 1217.19 96.8317  11
   0  -7 -11 1578.16 81.8596  25
   0  -7 -11 1461.31 80.1740  23
   0  -7 -11 1439.18 83.1013  20
   0  -7 -11 1372.33 79.8848  19
   0  -7 -11 1429.52 80.8589  15
   0  -7 -11 1448.32 81.1258  17
   0  -7 -11 1326.26 83.0014  16
   0  -7 -12-4.41229 25.6894  34
   0  -7 -12 31.0230 17.3235  35
   0  -7 -12-11.9237 16.0888  32
   0  -7 -12 35.3686 37.9499  27
   0  -7 -12-18.2763 41.1131  28
   0  -7 -12 23.0864 24.5486  31
   0  -7 -12 30.4733 32.8268  11
   0  -7 -12 6.64481 17.6920  23
   0  -7 -12-1.93665 20.5049  25
   0  -7 -12 21.2283 31.0119  20
   0  -7 -12 27.1491 17.3801  19
   0  -7 -12 9.99916 19.3077  17
   0  -7 -12 10.9411 17.8943  15
   0  -7 -12 13.7249 26.2786  16
   0  -7 -13 96.2847 19.2302  35
   0  -7 -13 123.545 30.8628  34
   0  -7 -13 77.5766 45.5456  28
   0  -7 -13 93.6182 39.9503  27
   0  -7 -13 25.9909 26.9353  31
   0  -7 -13 105.938 35.9795  11
   0  -7 -13 59.3620 23.2678  25
   0  -7 -13 105.612 21.4734  23
   0  -7 -13 88.0670 20.3345  19
   0  -7 -13 76.0078 34.2791  20
   0  -7 -13 76.7854 21.0938  17
   0  -7 -13 93.9056 20.9466  15
   0  -7 -13 89.3687 31.9637  16
   0  -7 -14 763.646 52.1613  31
   0  -7 -14 708.390 47.3642  35
   0  -7 -14 803.487 55.2744  34
   0  -7 -14 819.633 60.0317  27
   0  -7 -14 780.849 65.6644  28
   0  -7 -14 651.609 66.9321  11
   0  -7 -14 866.197 51.5019  25
   0  -7 -14 746.400 48.7561  23
   0  -7 -14 856.481 56.2294  20
   0  -7 -14 590.144 46.3280  19
   0  -7 -14 715.187 48.6288  17
   0  -7 -14 738.289 54.2799  16
   0  -7 -14 711.135 47.9702  15
   0  -7 -15 277.505 39.0511  34
   0  -7 -15 231.658 26.6142  35
   0  -7 -15 278.629 35.3913  31
   0  -7 -15 305.432 45.9518  27
   0  -7 -15 287.257 54.7695  28
   0  -7 -15 233.839 45.1300  11
   0  -7 -15 316.661 32.4962  25
   0  -7 -15 286.810 29.0380  23
   0  -7 -15 305.368 41.7106  20
   0  -7 -15 227.408 25.7834  19
   0  -7 -15 194.775 27.2111  17
   0  -7 -15 293.172 38.5048  16
   0  -7 -15 209.215 25.7679  15
   0  -7 -16 195.067 37.5132  34
   0  -7 -16 136.854 32.8217  31
   0  -7 -16 185.983 45.9317  27
   0  -7 -16 112.183 53.8536  28
   0  -7 -16 135.131 29.1780  25
   0  -7 -16 112.519 25.3328  23
   0  -7 -16 149.855 41.4148  11
   0  -7 -16 128.920 22.6828  19
   0  -7 -16 114.142 24.0048  17
   0  -7 -16 154.851 37.6563  16
   0  -7 -17 623.957 49.3579  34
   0  -7 -17 569.555 45.7253  31
   0  -7 -17 536.729 40.4581  17
   0  -7 -17 539.669 48.8469  16
   0  -7 -17 593.596 44.9110  25
   0  -7 -17 561.389 41.9825  23
   0  -7 -18-2.06525 27.9649  31
   0  -7 -18 59.2068 34.7167  34
   0  -7 -18 9.91979 19.1623  17
   0  -7 -18 21.1652 34.3401  16
   0  -7 -18-31.8916 26.9368  25
   0  -7 -18-18.4819 22.6389  23
   0  -7 -19 72.3256 28.1675  31
   0  -7 -19 141.149 33.8495  34
   0  -7 -19 57.5416 23.2007  23
   0  -7 -19 102.230 27.1955  25
   0  -7 -19 135.472 33.6200  16
   0  -7 -20 26.0118 24.0663  25
   0  -7 -20 37.0687 25.5422  31
   0  -7 -20 49.8498 28.5551  16
   0  -7 -21 10.0147 20.2377  25
   0  -7 -21 28.4749 20.8267  31
   0  -7 -21 14.1708 25.1396  16
   0  -7 -22 193.605 19.9776  31
   0  -7 -22 178.489 20.4852  25
   0  -7 -23 61.6981 11.2906  25
   0   8 -22 56.2994 10.9444  17
   0   8 -21 123.929 17.4781  13
   0   8 -21 132.487 14.5723  35
   0   8 -21 147.323 16.9795  17
   0   8 -20 149.414 21.5155  13
   0   8 -20 166.067 18.5274  35
   0   8 -20 165.242 26.0207  31
   0   8 -20 195.277 21.5844  17
   0   8 -19 256.190 27.8114  13
   0   8 -19 288.515 24.4613  35
   0   8 -19 240.310 31.0865  31
   0   8 -19 279.401 26.5312  17
   0   8 -18 60.3390 23.2476  13
   0   8 -18 33.1627 18.0195  35
   0   8 -18 35.6764 27.5821  31
   0   8 -18 34.2328 21.2220  17
   0  -8  17 81.4089 36.8577  10
   0   8 -17 113.519 20.5015  35
   0   8 -17 134.858 30.0458  31
   0   8 -17 130.446 19.9457  21
   0   8 -17 136.231 24.1361  17
   0   8 -17 142.800 26.2671  13
   0   8 -16 359.088 28.1081  35
   0   8 -16 322.781 35.9348  31
   0   8 -16 335.733 27.7731  21
   0  -8  16 282.780 33.1488  18
   0   8 -16 260.919 32.4124  13
   0  -8  16 257.656 43.7888  10
   0   8 -15 417.583 31.6714  35
   0   8 -15 477.464 39.6412  31
   0   8 -15 394.835 37.4461  13
   0   8 -15 325.553 49.8524  11
   0  -8  15 358.087 49.0285  10
   0   8 -15 449.867 32.6735  21
   0  -8  15 372.548 37.5483  18
   0   8 -14-7.47672 16.8275  35
   0  -8  14 3.74172 33.4796  10
   0   8 -14 18.4057 24.3123  13
   0   8 -14 30.1171 34.2236  11
   0   8 -14 48.3423 28.1955  31
   0   8 -14-14.3690 19.6315  21
   0  -8  14 15.0346 29.0191  18
   0   8 -13 48.5550 16.7259  35
   0  -8  13 56.8115 32.8778  10
   0   8 -13 47.7886 24.5017  13
   0   8 -13 58.4405 27.8140  31
   0   8 -13 60.9091 22.4551  30
   0   8 -13 50.3335 19.5600  21
   0  -8  13 25.9218 28.7277  18
   0   8 -12 5.73959 15.1580  35
   0   8 -12-2.18400 22.2623  13
   0   8 -12 22.4210 25.4407  31
   0   8 -12 33.2557 21.2967  30
   0   8 -12 22.8114 19.3594  21
   0  -8  12 17.8241 28.6877  18
   0   8 -11-0.75556 14.1715  35
   0   8 -11-1.01086 20.3463  13
   0   8 -11 10.5118 21.5837  30
   0   8 -11 64.7845 24.2022  31
   0   8 -11 16.1906 18.3031  21
   0  -8  11 7.44056 28.2677  18
   0   8 -10 326.259 30.4921  31
   0   8 -10 356.867 25.1648  35
   0  -8  10 308.610 40.3877  10
   0   8 -10 325.420 29.4427  13
   0  -8  10 324.885 33.0620  18
   0   8 -10 349.308 27.6283  21
   0   8 -10 340.810 29.3359  30
   0  -8   9 52.8697 29.3791  10
   0   8  -9 66.4793 20.2057  13
   0   8  -9 71.3225 22.0567  31
   0   8  -9 69.9414 20.4564  30
   0   8  -9 83.2467 17.9907  21
   0  -8   9 45.9221 23.1193   2
   0   8  -8 29.6481 17.9590  13
   0  -8   8-6.82897 29.0358  10
   0   8  -8 47.1441 25.2900   3
   0  -8   8 72.8072 24.9156   2
   0  -8   8 36.9745 11.4493   5
   0  -8   7 1358.98 82.7935  10
   0   8  -7 1335.10 72.2577  13
   0   8  -7 1273.91 78.0015   3
   0  -8   7 1407.04 79.0659   2
   0  -8   7 1210.52 68.3225   5
   0   8  -6 106.372 18.6386  13
   0  -8   6 123.650 28.6785  10
   0   8  -6 97.6498 29.1803   3
   0  -8   6 138.171 28.2187   2
   0  -8   6 94.3719 14.2441   5
   0  -8   5 472.515 40.9631  10
   0  -8   5 517.939 43.6053   2
   0  -8   5 514.640 30.5413   5
   0  -8   4 2026.95 115.878  10
   0  -8   4 2072.23 116.315   2
   0  -8   3 479.391 37.8148  10
   0  -8   3 443.977 31.0021   4
   0  -8   3 496.549 42.7266   2
   0  -8   2 1196.23 66.9843  10
   0  -8   2 1058.91 61.0761   4
   0  -8   1 1717.41 96.3240  10
   0  -8   0 45.6060 17.8600  10
   0  -8   0 52.2174 35.3458  12
   0  -8   0 37.9435 27.2466   2
   0  -8   0 18.0767 16.9351   4
   0  -8  -1 80.2495 36.5201  12
   0  -8  -1 95.6070 17.7499  10
   0  -8  -1 95.8108 18.6316   4
   0  -8  -1 117.401 30.0575   2
   0  -8  -2 434.945 29.8229  10
   0  -8  -2 454.932 30.3369   4
   0  -8  -2 443.480 40.1052   2
   0  -8  -3 2814.92 149.661   2
   0  -8  -3 2692.87 142.339   4
   0  -8  -4 10456.0 542.665   2
   0  -8  -5 541.725 43.5277   2
   0  -8  -5 542.454 32.0609   5
   0   8   6 8.76403 26.6093   3
   0  -8  -6 13.5269 24.2558   2
   0  -8  -6 2.02254 11.3329   5
   0   8   7 896.939 64.3049   3
   0  -8  -7 1067.77 63.9535   2
   0  -8  -8 23.7500 31.9144  11
   0  -8  -8 1.37711 21.9359   2
   0   8   8-8.84825 25.5518   3
   0   8   9 22.6875 22.8746   3
   0  -8  -9 42.5429 16.3734  32
   0  -8  -9 10.7336 21.8977  34
   0  -8  -9 44.9833 31.0826  27
   0  -8  -9 57.9243 31.8158  11
   0  -8  -9 39.6416 26.4001  24
   0  -8  -9 33.1356 16.8945  19
   0  -8  -9 38.7652 24.7868  16
   0  -8  -9 22.6922 16.8480  15
   0  -8 -10 1096.16 61.5781  31
   0  -8 -10 1040.13 59.2195  32
   0  -8 -10 984.714 61.8123  34
   0  -8 -10 1113.95 66.1669  27
   0  -8 -10 892.176 76.7974  11
   0  -8 -10 1137.09 60.5026  25
   0  -8 -10 934.883 63.5590  24
   0  -8 -10 1050.97 58.8428  23
   0  -8 -10 924.681 61.2657  22
   0  -8 -10 1078.43 62.5277  20
   0  -8 -10 984.406 59.3750  19
   0  -8 -10 969.357 59.9015  15
   0  -8 -10 925.615 61.9949  16
   0  -8 -10 1053.72 60.3575  17
   0  -8 -11 596.341 42.2624  31
   0  -8 -11 573.138 38.4680  32
   0  -8 -11 663.625 43.6233  34
   0  -8 -11 652.311 50.4087  27
   0  -8 -11 481.114 58.1050  11
   0  -8 -11 651.643 41.5759  25
   0  -8 -11 554.000 45.7724  24
   0  -8 -11 618.364 38.9903  23
   0  -8 -11 486.976 43.0135  22
   0  -8 -11 643.522 45.6091  20
   0  -8 -11 545.703 39.1504  19
   0  -8 -11 581.431 44.0486  16
   0  -8 -11 558.062 40.1181  17
   0  -8 -11 585.059 40.0693  15
   0  -8 -12 7.30182 27.4631  34
   0  -8 -12 14.7412 18.6399  32
   0  -8 -12-18.9177 24.2050  31
   0  -8 -12 34.7510 39.5517  27
   0  -8 -12-4.02196 34.2029  11
   0  -8 -12 16.2096 21.6485  25
   0  -8 -12-1.03070 31.4731  24
   0  -8 -12-0.86219 17.8697  23
   0  -8 -12 8.66129 18.8720  19
   0  -8 -12 0.82855 31.4829  20
   0  -8 -12 8.73883 18.7615  15
   0  -8 -12 18.8314 19.0996  17
   0  -8 -12 26.6152 29.5535  16
   0  -8 -13 11.8425 18.6869  32
   0  -8 -13-8.90120 31.1008  34
   0  -8 -13 20.5305 46.8804  28
   0  -8 -13-2.01658 26.7554  31
   0  -8 -13 20.4706 40.7561  27
   0  -8 -13-4.25065 34.1599  11
   0  -8 -13 41.7313 24.6841  25
   0  -8 -13 20.6045 19.9917  23
   0  -8 -13 15.4613 19.8495  19
   0  -8 -13 12.4839 34.3002  20
   0  -8 -13 7.06102 19.9134  15
   0  -8 -13 25.5024 30.8825  16
   0  -8 -13 6.60514 19.9862  17
   0  -8 -14 68.5034 33.4613  34
   0  -8 -14 89.6503 44.1201  27
   0  -8 -14 64.6785 28.2726  31
   0  -8 -14 82.7373 49.9272  28
   0  -8 -14-4.41338 35.0321  11
   0  -8 -14 69.6560 25.4417  25
   0  -8 -14 46.9408 22.9180  23
   0  -8 -14 58.9518 22.3067  19
   0  -8 -14 76.3941 37.9055  20
   0  -8 -14 67.0257 21.1867  15
   0  -8 -14 12.4940 20.7905  17
   0  -8 -14 74.2778 33.6998  16
   0  -8 -15 67.0218 33.8004  34
   0  -8 -15 21.9144 22.1893  23
   0  -8 -15 6.20295 26.2798  25
   0  -8 -15 48.0715 51.7508  28
   0  -8 -15 20.7895 43.7699  27
   0  -8 -15 39.0426 28.2636  31
   0  -8 -15 57.4909 37.9461  20
   0  -8 -15 61.8668 22.5244  19
   0  -8 -15 9.19650 21.6534  17
   0  -8 -15 27.6423 20.7209  15
   0  -8 -15 72.2513 33.8544  16
   0  -8 -16 218.394 37.8200  34
   0  -8 -16 178.027 26.9441  23
   0  -8 -16 225.094 30.9492  25
   0  -8 -16 201.738 53.7521  28
   0  -8 -16 218.405 45.9693  27
   0  -8 -16 169.890 30.9449  31
   0  -8 -16 203.474 40.7912  20
   0  -8 -16 134.762 24.7835  19
   0  -8 -16 201.880 37.2458  16
   0  -8 -16 185.140 25.3668  17
   0  -8 -16 149.332 23.6034  15
   0  -8 -17-7.29443 27.8278  31
   0  -8 -17-18.7085 51.4097  28
   0  -8 -17 66.7688 33.9660  34
   0  -8 -17-25.9621 34.1264  16
   0  -8 -17-10.4134 19.7401  17
   0  -8 -17-22.8811 22.5106  23
   0  -8 -17-41.0108 25.9318  25
   0  -8 -18 230.950 32.0033  31
   0  -8 -18 298.963 38.6684  34
   0  -8 -18 201.900 36.4857  16
   0  -8 -18 192.268 26.9468  23
   0  -8 -18 264.585 31.0358  25
   0  -8 -19 18.4957 25.9851  31
   0  -8 -19 56.1243 32.5411  34
   0  -8 -19 59.4319 31.0442  16
   0  -8 -19 110.538 26.0171  25
   0  -8 -20 109.623 24.3539  31
   0  -8 -20 130.928 29.9847  34
   0  -8 -20 127.409 28.6920  16
   0  -8 -20 87.8196 23.7071  25
   0  -8 -21 0.51745 18.3684  31
   0  -8 -21-3.22068 24.0734  34
   0  -8 -21 21.6488 18.6315  25
   0  -8 -21 50.1666 23.2340  16
   0  -8 -22 6.66672 7.28432  31
   0  -8 -22 22.7648 15.3037  25
   0   9 -22 46.9103 8.38433  17
   0   9 -21 9.91069 8.11417  35
   0   9 -21-6.02306 12.6855  17
   0   9 -21 5.67874 12.6063  13
   0   9 -20 98.8291 14.0963  35
   0   9 -20 115.959 17.8501  17
   0   9 -20 93.8928 18.4998  13
   0   9 -19 31.1755 14.9846  35
   0   9 -19-1.61824 23.4976  31
   0   9 -19 4.46358 18.4265  17
   0   9 -19 31.1383 19.4150  13
   0   9 -18 78.9105 17.3729  35
   0   9 -18 17.8525 25.8038  31
   0   9 -18 63.5498 20.6626  17
   0   9 -18 61.5402 22.1023  13
   0   9 -17-11.4037 27.1843  31
   0   9 -17 1.72745 16.2025  35
   0   9 -17 3.89993 17.8704  21
   0   9 -17-20.2770 20.8778  17
   0   9 -17 1.19657 22.8538  13
   0  -9  16 989.441 64.4116  18
   0   9 -16 1100.79 63.3304  21
   0   9 -16 1010.13 67.2046  31
   0   9 -16 1138.16 63.1869  35
   0  -9  16 1051.98 82.1983  10
   0   9 -16 1142.96 66.9052  13
   0   9 -15 75.1595 18.6366  35
   0   9 -15 88.0223 29.1783  31
   0   9 -15 113.191 26.6112  13
   0  -9  15 94.9572 37.3565  10
   0   9 -15 39.4086 35.1299  11
   0   9 -15 133.979 22.1381  21
   0  -9  15 56.1024 29.2970  18
   0   9 -14 291.780 25.3632  35
   0   9 -14 208.224 32.8876  31
   0  -9  14 249.340 44.5758  10
   0   9 -14 300.062 32.9464  13
   0   9 -14 335.819 29.3893  30
   0   9 -14 300.872 28.0828  21
   0  -9  14 266.891 34.1609  18
   0   9 -13 425.332 37.6249  31
   0   9 -13 384.511 29.9501  35
   0   9 -13 379.810 36.2965  13
   0   9 -13 399.277 33.5209  30
   0   9 -13 450.963 32.9102  21
   0  -9  13 340.901 37.8602  18
   0   9 -12 16.1174 25.4070  31
   0   9 -12 13.2210 15.4144  35
   0   9 -12 31.0739 22.9332  13
   0   9 -12 11.8052 22.4907  30
   0   9 -12 23.5239 20.2339  21
   0  -9  12 21.4969 28.8332  18
   0   9 -11 34.8290 24.0304  31
   0   9 -11 26.0668 14.5537  35
   0  -9  11 16.3898 30.7287  10
   0   9 -11 12.9664 21.3742  13
   0   9 -11 2.44855 22.5647  30
   0   9 -11 7.87705 18.7867  21
   0  -9  11 19.2628 27.8568  18
   0   9 -10 50.2701 14.0289  35
   0   9 -10 37.4685 23.3186  31
   0   9 -10 53.0778 21.9964  30
   0   9 -10 59.3162 21.6828  13
   0  -9  10 39.1357 31.9937  10
   0   9 -10 34.7740 18.4302  21
   0  -9  10 40.0742 27.8793  18
   0   9  -9 170.733 17.1064  35
   0   9  -9 176.404 25.0191  31
   0   9  -9 146.653 24.7441  30
   0  -9   9 147.153 28.3882  18
   0   9  -9 131.311 21.8264  13
   0  -9   9 200.844 36.2024  10
   0   9  -9 181.344 21.3246  21
   0  -9   9 157.536 29.6458   2
   0  -9   8 528.139 32.3363   5
   0   9  -8 582.520 37.8964  13
   0  -9   8 587.590 49.5541  10
   0   9  -8 480.827 37.1918  30
   0   9  -8 574.476 35.8489  21
   0  -9   8 553.885 45.1591   2
   0   9  -8 491.744 44.3749   3
   0  -9   7 1735.97 92.7955   5
   0   9  -7 1847.49 96.5007  13
   0  -9   7 1858.76 107.110  10
   0   9  -7 1510.32 94.5147  30
   0   9  -7 1859.16 95.1332  21
   0  -9   7 1960.89 104.273   2
   0   9  -7 1750.04 103.596   3
   0  -9   6 307.802 35.0028  10
   0   9  -6 279.217 25.1818  13
   0   9  -6 244.954 35.5176   3
   0  -9   6 267.323 34.9992   2
   0  -9   6 300.506 21.6734   5
   0  -9   5 1820.81 102.288  10
   0   9  -5 1537.76 101.223   3
   0  -9   5 1722.77 100.844   2
   0  -9   5 1707.36 90.4688   5
   0  -9   4 828.716 57.3949  10
   0  -9   4 846.871 59.7033   2
   0  -9   4 844.429 47.4476   5
   0  -9   3 13.6297 24.0511  10
   0  -9   3 28.4673 28.9947   2
   0  -9   2 881.208 57.4574  10
   0  -9   1 407.446 34.1801  10
   0  -9   0 1695.82 94.9663  10
   0  -9   0 1641.81 90.9646   4
   0  -9   0 1847.55 100.376   2
   0  -9  -1 1653.17 96.3325  10
   0  -9  -1 1776.42 93.9131   4
   0  -9  -1 1850.42 102.950   2
   0  -9  -2 228.652 22.5994   4
   0  -9  -2 215.830 34.7098   2
   0  -9  -3 239.098 34.3756   2
   0  -9  -4 3363.11 179.288   5
   0  -9  -4 3865.02 189.082   2
   0  -9  -5 546.159 33.0851   5
   0   9   5 532.392 47.9168   3
   0  -9  -5 565.819 45.6010   2
   0  -9  -6 126.999 15.3205   5
   0   9   6 121.612 31.2055   3
   0  -9  -6 168.140 30.1909   2
   0  -9  -7 1854.21 99.5780   5
   0   9   7 1788.91 110.453   3
   0  -9  -7 2125.32 110.052   2
   0   9   8 122.944 29.9602   3
   0  -9  -8 139.438 26.4892   2
   0  -9  -8 131.762 19.0749  32
   0  -9  -8 155.093 32.5334  27
   0  -9  -8 147.736 37.1118  28
   0  -9  -8 160.003 18.6999  14
   0  -9  -8 164.521 27.5992  24
   0  -9  -8 135.494 27.7571  20
   0  -9  -8 116.446 18.6402  19
   0  -9  -8 166.487 21.5156  15
   0  -9  -8 132.579 28.1043  18
   0  -9  -8 122.376 27.1258  16
   0   9   9 639.085 47.8798   3
   0  -9  -9 633.554 41.7505  31
   0  -9  -9 615.344 39.8599  32
   0  -9  -9 647.692 42.4678  34
   0  -9  -9 641.329 48.6400  27
   0  -9  -9 553.442 44.7658  24
   0  -9  -9 596.027 42.0562  22
   0  -9  -9 587.217 39.8236  19
   0  -9  -9 595.395 40.9094  17
   0  -9  -9 641.311 39.1980  14
   0  -9  -9 612.776 40.9768  15
   0  -9  -9 544.056 43.7084  16
   0  -9 -10 159.735 21.4895  32
   0  -9 -10 199.480 27.8829  34
   0  -9 -10 182.924 37.7466  27
   0  -9 -10 173.991 25.6988  31
   0  -9 -10 186.841 20.5899  14
   0  -9 -10 178.876 21.2331  23
   0  -9 -10 173.576 23.3340  25
   0  -9 -10 155.946 31.7711  24
   0  -9 -10 152.533 26.6823  22
   0  -9 -10 144.992 21.8165  19
   0  -9 -10 158.333 22.6641  17
   0  -9 -10 156.995 23.0405  15
   0  -9 -10 176.191 29.9426  16
   0  -9 -11 278.690 29.8511  31
   0  -9 -11 265.850 31.8438  34
   0  -9 -11 280.683 26.0879  32
   0  -9 -11 226.480 26.9781  25
   0  -9 -11 262.896 24.8435  23
   0  -9 -11 293.053 36.3338  24
   0  -9 -11 286.123 41.7117  27
   0  -9 -11 210.010 30.4138  22
   0  -9 -11 324.535 36.5029  20
   0  -9 -11 248.438 26.5855  19
   0  -9 -11 231.496 26.6854  15
   0  -9 -11 271.126 33.0558  16
   0  -9 -11 268.120 24.4259  14
   0  -9 -11 251.852 26.2707  17
   0  -9 -12 86.6766 29.9350  34
   0  -9 -12 88.2566 20.9577  32
   0  -9 -12 104.155 23.2401  25
   0  -9 -12 72.9974 20.3461  23
   0  -9 -12 23.6818 32.7999  24
   0  -9 -12 60.7733 40.7484  27
   0  -9 -12 76.7242 26.1099  31
   0  -9 -12 40.1270 20.8620  19
   0  -9 -12 51.2602 34.0580  20
   0  -9 -12 68.7971 31.0312  16
   0  -9 -12 30.4017 20.1953  17
   0  -9 -12 75.5507 21.7540  15
   0  -9 -13 44.4335 32.5432  34
   0  -9 -13 5.47167 19.1595  32
   0  -9 -13 37.4163 35.5001  24
   0  -9 -13 5.68218 23.4664  25
   0  -9 -13 16.2293 20.2895  23
   0  -9 -13 49.8174 43.1068  27
   0  -9 -13 1.00839 26.5353  31
   0  -9 -13 25.1820 21.3494  19
   0  -9 -13 3.69911 36.5358  20
   0  -9 -13 28.6434 20.4845  15
   0  -9 -13-26.9906 21.8454  17
   0  -9 -13 9.37266 31.9785  16
   0  -9 -14 1.06253 32.1412  34
   0  -9 -14 23.6282 20.1098  32
   0  -9 -14 17.1006 21.6933  23
   0  -9 -14 8.36375 25.5497  25
   0  -9 -14 58.6067 36.6127  24
   0  -9 -14 1.04402 27.4830  31
   0  -9 -14 27.2771 44.1356  27
   0  -9 -14 37.4197 22.7317  19
   0  -9 -14-30.9088 37.9844  20
   0  -9 -14 2.12612 20.5237  15
   0  -9 -14-41.1901 33.2027  16
   0  -9 -14-2.27903 21.2823  17
   0  -9 -15 581.962 46.4566  34
   0  -9 -15 473.238 41.1020  31
   0  -9 -15 525.491 40.9765  25
   0  -9 -15 491.567 38.1921  23
   0  -9 -15 504.590 54.1626  27
   0  -9 -15 456.738 59.8312  28
   0  -9 -15 415.812 37.6472  19
   0  -9 -15 581.611 50.1117  20
   0  -9 -15 442.459 36.8857  15
   0  -9 -15 424.807 37.0009  17
   0  -9 -15 471.199 45.5330  16
   0  -9 -16 20.7083 32.7888  34
   0  -9 -16 4.96937 26.9270  25
   0  -9 -16 12.3643 21.7934  23
   0  -9 -16 46.3775 52.0482  28
   0  -9 -16 12.3114 44.3231  27
   0  -9 -16 27.7213 26.9215  31
   0  -9 -16 29.1981 38.7005  20
   0  -9 -16 1.06824 20.1641  17
   0  -9 -16 24.1661 20.2550  15
   0  -9 -16 16.2871 34.0125  16
   0  -9 -17-72.8610 27.0475  25
   0  -9 -17 1.98363 21.4631  23
   0  -9 -17 33.1302 50.8286  28
   0  -9 -17-5.77838 25.6808  31
   0  -9 -17 47.3746 32.8630  34
   0  -9 -17-6.20402 31.9334  16
   0  -9 -18 21.1249 24.4544  25
   0  -9 -18 5.20833 25.2205  31
   0  -9 -18 12.7093 32.3635  34
   0  -9 -18-3.78630 31.1781  16
   0  -9 -19 197.277 27.1325  25
   0  -9 -19 181.008 27.3074  31
   0  -9 -19 266.278 33.9070  34
   0  -9 -19 235.743 31.9664  16
   0  -9 -20-13.2657 20.5330  25
   0  -9 -20 5.22832 19.5263  31
   0  -9 -20 19.6891 26.5291  34
   0  -9 -20-7.52489 25.1463  16
   0  -9 -21 1.26424 16.5529  25
   0  -9 -21 3.92686 9.39894  31
   0  -9 -21 2.83843 21.6082  34
   0  -9 -21 7.32124 20.1697  16
   0  -9 -22 210.843 19.6494  34
   0  -9 -22 189.069 16.6938  25
   0 -10  21 28.4569 15.5740  22
   0  10 -21 26.9774 10.9206  17
   0  10 -20 77.5921 15.9982  13
   0  10 -20 60.4554 10.1239  35
   0  10 -20 57.5393 15.8571  17
   0  10 -19 82.8304 19.3858  13
   0  10 -19 42.4237 12.3317  35
   0  10 -19 62.3736 18.0307  17
   0  10 -18 14.4147 19.2489  13
   0  10 -18-12.5980 23.9402  31
   0  10 -18 11.3106 13.9289  35
   0  10 -18 16.9133 13.5803  21
   0  10 -18 2.89313 19.3006  17
   0  10 -17 123.689 24.0848  13
   0  10 -17 50.5794 26.7957  31
   0  10 -17 93.5569 17.2124  35
   0  10 -17 79.0936 19.7268  21
   0  10 -17 78.9883 22.1791  17
   0 -10  16 365.437 47.9683  10
   0  10 -16 317.034 26.2016  35
   0  10 -16 288.810 34.1466  31
   0  10 -16 355.534 32.8501  13
   0  10 -16 363.865 29.7638  21
   0 -10  16 301.410 32.1678  18
   0  10 -15 439.910 31.1925  35
   0  10 -15 445.306 38.2575  31
   0  10 -15 426.409 37.0870  13
   0 -10  15 385.009 50.0216  10
   0  10 -15 314.165 50.1959  11
   0  10 -15 412.672 34.4022  30
   0  10 -15 451.178 33.7466  21
   0 -10  15 414.697 37.0028  18
   0  10 -14 1.74932 15.4816  35
   0  10 -14-9.79878 27.9278  31
   0  10 -14-19.1238 23.4522  13
   0  10 -14-0.87878 24.5136  30
   0  10 -14-9.79023 20.8306  21
   0 -10  14-19.4907 29.0207  18
   0  10 -13 101.711 28.8769  31
   0  10 -13 82.8701 17.5406  35
   0  10 -13 107.613 26.7012  13
   0  10 -13 108.435 25.7183  30
   0  10 -13 115.742 23.3778  21
   0 -10  13 58.3419 29.7596  18
   0  10 -12 78.7997 17.0830  35
   0  10 -12 49.4915 25.4629  31
   0  10 -12 96.6354 25.8792  13
   0 -10  12 81.9287 36.6338  10
   0  10 -12 87.2339 25.6661  30
   0  10 -12 100.884 22.3266  21
   0 -10  12 61.9933 30.1374  18
   0  10 -11 49.8483 24.8766  31
   0  10 -11 63.3073 15.9708  35
   0  10 -11 76.9460 24.3303  13
   0 -10  11 101.403 35.3986  10
   0  10 -11 82.5949 24.5656  30
   0  10 -11 86.4788 21.8531  21
   0 -10  11 75.0368 30.3078  18
   0  10 -10 171.594 18.1172  35
   0  10 -10 152.997 26.1923  31
   0  10 -10 217.523 26.6654  30
   0 -10  10 90.8295 34.1802  10
   0  10 -10 213.530 26.3037  13
   0  10 -10 205.621 23.5908  21
   0 -10  10 137.679 30.6259  18
   0  10  -9 1320.12 77.1355  30
   0  10  -9 1312.61 77.3210  31
   0  10  -9 1355.56 74.5559  35
   0 -10   9 1378.50 90.9315  10
   0  10  -9 1396.59 78.5893  13
   0 -10   9 1189.99 77.5737  18
   0  10  -9 1475.51 77.0539  21
   0 -10   9 1446.75 85.8968   2
   0  10  -8 1644.19 99.2279   3
   0 -10   8 1659.40 99.3334   2
   0  10  -8 1518.46 90.1916  30
   0  10  -8 1526.35 90.2997  31
   0 -10   8 1810.57 104.626  10
   0  10  -8 1721.44 91.8686  13
   0  10  -8 1775.98 90.4116  21
   0 -10   8 1582.42 91.3048  18
   0 -10   8 1608.59 87.2170   5
   0 -10   7 503.375 31.2801   5
   0 -10   7 545.195 47.5420  10
   0  10  -7 521.949 36.7776  13
   0  10  -7 441.434 35.3554  30
   0 -10   7 482.962 38.5680  18
   0  10  -7 487.236 34.1834  21
   0  10  -7 495.341 46.9720   3
   0 -10   7 549.202 45.4066   2
   0  10  -6 5893.92 337.697  30
   0  10  -6 6913.32 339.807  13
   0 -10   6 6796.74 349.129  10
   0  10  -6 6339.74 347.567   3
   0 -10   6 7012.52 347.799   2
   0 -10   6 6706.71 336.765   5
   0 -10   5 350.651 38.1422  10
   0  10  -5 382.627 44.4990   3
   0 -10   5 399.685 42.4862   2
   0 -10   5 407.521 26.7484   5
   0 -10   4 1634.06 99.3197  10
   0 -10   4 1748.12 102.139   2
   0  10  -4 1707.12 102.905   3
   0 -10   4 1645.81 89.0275   5
   0 -10   3 315.292 32.8900  10
   0 -10   3 289.694 40.2276   2
   0 -10   3 302.610 22.5653   5
   0 -10   2 1188.76 67.6177  10
   0 -10   2 1025.46 58.8202   5
   0 -10   1 1412.84 82.8327  10
   0 -10   0 258.806 26.6072  10
   0 -10   0 260.948 36.4254   2
   0 -10  -1 345.354 39.5457   2
   0 -10  -1 317.104 23.2619   5
   0 -10  -2 2478.30 131.110   2
   0 -10  -2 2223.79 119.557   5
   0 -10  -3 217.367 34.8582   2
   0 -10  -3 263.206 21.0065   5
   0  10   4 1.92684 30.9642   3
   0 -10  -4 7.19917 29.1028   2
   0 -10  -4 0.88858 13.6267   5
   0  10   5 608.959 50.8451   3
   0 -10  -5 534.788 47.7366   2
   0 -10  -5 548.608 33.8351   5
   0 -10  -6 619.491 36.7010   5
   0 -10  -6 631.262 50.3747   2
   0  10   6 538.410 51.2565   3
   0 -10  -6 590.231 38.8962  32
   0 -10  -6 623.293 46.7395  27
   0 -10  -6 564.722 42.7008  24
   0 -10  -6 634.901 42.9112  18
   0 -10  -6 640.525 41.5044  15
   0 -10  -6 635.181 38.6233  14
   0 -10  -7 54.1032 14.7142   5
   0 -10  -7 83.6094 29.5546   2
   0  10   7 78.2646 32.0902   3
   0 -10  -7 75.3681 17.6138  32
   0 -10  -7 119.476 36.8946  28
   0 -10  -7 62.0330 17.1343  14
   0 -10  -7 53.8627 25.9880  24
   0 -10  -7 67.5500 25.9806  20
   0 -10  -7 47.7685 17.9756  19
   0 -10  -7 110.302 20.5646  15
   0 -10  -7 83.9323 18.7151  17
   0 -10  -7 75.5109 24.2314  16
   0 -10  -7 78.8701 26.7505  18
   0  10   8 145.252 33.6255   3
   0 -10  -8 179.742 30.0269   2
   0 -10  -8 162.799 23.9795  34
   0 -10  -8 131.028 21.0759  32
   0 -10  -8 158.562 38.7884  28
   0 -10  -8 130.928 20.5632  14
   0 -10  -8 134.587 29.1824  24
   0 -10  -8 138.817 21.5952  19
   0 -10  -8 198.979 28.9646  20
   0 -10  -8 148.202 22.4115  15
   0 -10  -8 151.432 27.6297  16
   0 -10  -8 158.717 30.7165  18
   0 -10  -8 170.193 22.1854  17
   0  10   9 34.7904 27.6854   3
   0 -10  -9 38.9635 19.0613  32
   0 -10  -9 71.2328 24.4242  34
   0 -10  -9 15.8676 35.6572  27
   0 -10  -9 59.5634 40.4674  28
   0 -10  -9 34.0963 17.8431  14
   0 -10  -9 19.6479 28.9375  24
   0 -10  -9 49.7769 19.4451  19
   0 -10  -9 38.9784 24.6659  22
   0 -10  -9 31.0547 28.7984  20
   0 -10  -9 60.3529 20.1563  15
   0 -10  -9 45.6375 27.3825  16
   0 -10  -9 24.3498 19.1395  17
   0 -10 -10 159.128 27.5514  34
   0 -10 -10 173.857 23.3832  32
   0 -10 -10 153.501 39.3072  27
   0 -10 -10 114.087 24.8338  31
   0 -10 -10 144.801 21.3246  14
   0 -10 -10 140.001 32.0594  24
   0 -10 -10 130.926 22.3770  19
   0 -10 -10 162.948 27.4472  22
   0 -10 -10 171.300 24.1745  15
   0 -10 -10 140.791 31.2544  16
   0 -10 -10 132.566 22.2691  17
   0 -10 -11 333.482 29.8200  32
   0 -10 -11 360.430 35.1319  34
   0 -10 -11 316.404 32.4721  31
   0 -10 -11 371.762 45.9907  27
   0 -10 -11 347.021 40.2878  24
   0 -10 -11 313.659 27.9575  23
   0 -10 -11 331.253 31.6567  25
   0 -10 -11 315.174 35.1149  22
   0 -10 -11 353.441 31.1286  19
   0 -10 -11 325.736 28.5365  14
   0 -10 -11 293.717 30.7896  15
   0 -10 -11 311.127 30.1559  17
   0 -10 -11 379.936 36.8651  16
   0 -10 -12 35.5017 29.6228  34
   0 -10 -12 72.9096 21.7526  32
   0 -10 -12 55.5203 43.6171  27
   0 -10 -12 73.1224 25.2431  31
   0 -10 -12 113.657 19.8668  14
   0 -10 -12 58.6197 23.9602  25
   0 -10 -12 83.2512 20.7651  23
   0 -10 -12 111.762 35.2793  24
   0 -10 -12 79.6950 23.5067  19
   0 -10 -12 61.5080 31.5959  16
   0 -10 -12 77.3581 23.1530  15
   0 -10 -12 71.3173 22.1418  17
   0 -10 -13 408.207 41.0969  34
   0 -10 -13 354.388 36.1139  31
   0 -10 -13 431.609 33.1927  32
   0 -10 -13 441.829 36.2820  25
   0 -10 -13 439.071 44.0790  24
   0 -10 -13 350.419 33.2351  23
   0 -10 -13 437.795 51.4865  27
   0 -10 -13 456.327 45.4242  20
   0 -10 -13 349.205 34.4431  19
   0 -10 -13 392.662 40.8308  16
   0 -10 -13 360.296 32.7663  17
   0 -10 -13 390.449 34.5006  15
   0 -10 -14 90.6304 23.2564  32
   0 -10 -14 77.9123 33.5856  34
   0 -10 -14 81.4099 23.2266  23
   0 -10 -14 83.8577 26.4749  25
   0 -10 -14 80.2187 37.1513  24
   0 -10 -14 67.2485 45.6213  27
   0 -10 -14 107.271 28.5702  31
   0 -10 -14 79.7494 23.4944  19
   0 -10 -14 91.8171 38.6873  20
   0 -10 -14 85.4073 22.2019  17
   0 -10 -14 151.964 34.3433  16
   0 -10 -14 88.9327 23.6646  15
   0 -10 -15 72.3679 33.3217  34
   0 -10 -15 54.1070 22.5940  23
   0 -10 -15 103.827 27.1547  25
   0 -10 -15 57.3665 36.6991  24
   0 -10 -15 62.3544 45.9703  27
   0 -10 -15 2.98914 26.1964  31
   0 -10 -15 57.8308 38.6474  20
   0 -10 -15 21.5659 20.2131  17
   0 -10 -15 58.8978 22.0449  15
   0 -10 -15 38.6993 32.1137  16
   0 -10 -16-34.2428 21.8543  23
   0 -10 -16-64.1861 26.6265  25
   0 -10 -16-5.09913 49.9157  28
   0 -10 -16 40.4221 44.5753  27
   0 -10 -16-22.8636 25.5363  31
   0 -10 -16 9.40492 33.0209  34
   0 -10 -16 19.7562 31.6009  16
   0 -10 -17 40.5602 26.1367  25
   0 -10 -17 40.9753 49.2504  28
   0 -10 -17 66.1538 25.4554  31
   0 -10 -17 53.4908 32.7952  34
   0 -10 -17 32.9833 31.3168  16
   0 -10 -18 149.151 26.3197  25
   0 -10 -18 131.863 24.7165  31
   0 -10 -18 160.529 32.8146  34
   0 -10 -18 91.2498 30.9496  16
   0 -10 -19 10.5191 21.2374  25
   0 -10 -19 52.0418 20.7790  31
   0 -10 -19 73.6320 27.4922  34
   0 -10 -19 68.1944 27.3426  16
   0 -10 -20 60.6680 18.7272  25
   0 -10 -20-4.47573 10.1089  31
   0 -10 -20 42.2255 23.8277  34
   0 -10 -20 49.9346 23.3993  16
   0 -10 -21 39.0596 18.2268  16
   0 -10 -21 59.4832 14.8075  25
   0  11 -21 331.736 20.8381  17
   0 -11  20 58.6495 17.7708  22
   0  11 -20 106.177 15.0242  17
   0  11 -19 357.374 25.9155  17
   0  11 -19 342.100 25.9895  13
   0  11 -18 538.603 34.7587  35
   0  11 -18 551.099 36.1024  21
   0  11 -18 668.853 40.4656  17
   0  11 -18 693.691 40.7832  13
   0  11 -17 42.3119 14.5470  35
   0  11 -17 59.8950 22.3255  13
   0  11 -17 78.0952 18.2058  21
   0  11 -17 36.6747 20.5928  17
   0  11 -16 351.841 32.9470  13
   0  11 -16 348.972 28.8509  30
   0  11 -16 364.938 29.7601  21
   0  11 -16 332.563 26.0307  35
   0  11 -15 25.1520 14.8820  35
   0  11 -15 43.7243 26.5471  31
   0  11 -15 21.0972 24.9390  13
   0  11 -15 26.5309 22.7538  30
   0  11 -15 46.9239 21.7949  21
   0 -11  15 31.0660 26.3567  18
   0  11 -14 200.295 20.3126  35
   0  11 -14 152.576 30.3677  31
   0  11 -14 145.514 27.8862  13
   0  11 -14 213.154 28.8034  30
   0  11 -14 172.154 25.2768  21
   0 -11  14 189.837 30.6773  18
   0  11 -13-24.2951 26.9874  31
   0  11 -13-0.81318 14.9865  35
   0 -11  13-8.02621 33.8195  10
   0  11 -13 17.8802 25.0322  13
   0  11 -13 0.94430 25.9537  30
   0  11 -13-19.2578 22.0348  21
   0 -11  13 6.87571 28.2508  18
   0  11 -12 179.993 20.1814  35
   0  11 -12 142.064 28.6003  31
   0 -11  12 201.770 42.6526  10
   0  11 -12 183.198 29.4047  13
   0  11 -12 185.173 28.8841  30
   0  11 -12 219.684 26.8039  21
   0 -11  12 196.097 31.6059  18
   0  11 -11 94.5062 17.3808  35
   0  11 -11 69.0497 25.6270  31
   0  11 -11 116.355 25.6852  13
   0  11 -11 130.334 27.4243  30
   0  11 -11 128.855 24.0774  21
   0 -11  11 130.790 30.9552  18
   0  11 -10 6.66171 23.7077  31
   0  11 -10 26.6910 24.9282  30
   0  11 -10 2.32040 22.9137  13
   0 -11  10 3.46755 30.9024  10
   0  11 -10-7.72106 21.1700  21
   0 -11  10 24.4459 29.1249  18
   0 -11   9 8.16314 27.7669  18
   0  11  -9 15.9627 23.4932  30
   0 -11   9 37.9526 28.5978   2
   0 -11   9-6.45617 30.3678  10
   0  11  -9 14.3125 22.5652  13
   0  11  -9 6.43988 19.7240  21
   0 -11   9 17.9507 14.2955   5
   0 -11   8 70.6806 29.1789  18
   0  11  -8 57.9439 22.6559  30
   0  11  -8 82.2241 32.1339   3
   0 -11   8 135.369 33.2656   2
   0  11  -8 99.9217 23.3414  13
   0 -11   8 137.229 33.5823  10
   0  11  -8 67.9398 20.0347  21
   0 -11   8 85.0054 15.8356   5
   0  11  -7 783.812 52.4284  30
   0  11  -7 939.251 65.4545   3
   0 -11   7 834.502 63.8702   2
   0 -11   7 903.200 64.7361  10
   0  11  -7 911.716 54.4631  13
   0  11  -7 844.100 51.7043  21
   0 -11   7 796.587 54.2997  18
   0 -11   7 865.179 49.3656   5
   0 -11   7 872.806 53.9649   7
   0  11  -6 840.219 52.7465  30
   0  11  -6 968.239 55.0029  13
   0 -11   6 828.875 62.9593  10
   0  11  -6 822.795 65.7032   3
   0 -11   6 951.644 66.0955   2
   0 -11   6 786.847 55.1609  18
   0 -11   6 889.098 50.3390   5
   0 -11   6 875.043 54.7052   7
   0 -11   5 105.704 27.1472  18
   0  11  -5 103.909 36.2980   3
   0 -11   5 87.4352 33.9037   2
   0 -11   5 136.150 29.4652  10
   0  11  -5 117.423 19.0649  21
   0 -11   5 94.7191 23.8686   7
   0 -11   5 119.789 17.7092   5
   0  11  -4 503.144 38.4184  30
   0 -11   4 644.317 52.7519   2
   0  11  -4 623.455 53.9682   3
   0  11  -4 548.424 37.7458  21
   0 -11   4 589.415 42.0884  18
   0 -11   4 615.159 40.4640   7
   0 -11   4 587.829 36.5122   5
   0 -11   4 679.393 49.4870  10
   0 -11   3-4.22988 31.7238   2
   0  11  -3 17.5665 33.2175   3
   0 -11   3 33.3746 14.7389   5
   0 -11   3 19.2292 23.1043  10
   0  11  -2 202.024 38.4079   3
   0 -11   2 207.620 27.6540  10
   0 -11   1 84.5621 32.2909   2
   0 -11   1 100.555 22.0094  10
   0 -11   0 383.060 27.6340   5
   0 -11   0 524.551 46.4840   2
   0 -11  -1 1191.30 65.8180   5
   0 -11  -1 1196.07 79.8673   2
   0 -11  -2 368.085 26.0057   5
   0 -11  -2 356.444 41.0717   2
   0 -11  -3 1641.84 99.4710   2
   0  11   3 1644.17 100.745   3
   0 -11  -3 1552.25 89.1578  18
   0 -11  -3 1631.72 86.5911   5
   0 -11  -4 3343.28 169.172   5
   0 -11  -4 3535.69 172.458   7
   0 -11  -4 3154.74 170.430  32
   0 -11  -4 3199.65 171.684  27
   0  11   4 3369.67 182.292   3
   0 -11  -4 3485.84 181.192   2
   0 -11  -4 3157.65 170.872  18
   0 -11  -4 3059.50 170.712  19
   0 -11  -4 3109.63 169.964  14
   0 -11  -5 703.124 44.5693  14
   0 -11  -5 793.332 53.6792  28
   0 -11  -5 715.765 51.6976  27
   0 -11  -5 790.933 58.7065   2
   0  11   5 718.095 59.3642   3
   0 -11  -5 656.225 49.3023  24
   0 -11  -5 712.863 45.3972  19
   0 -11  -5 698.664 48.3473  18
   0 -11  -5 765.224 43.1949   5
   0 -11  -5 791.102 48.4372   7
   0 -11  -6 910.726 49.8319   5
   0 -11  -6 920.747 54.8157   7
   0 -11  -6 967.557 64.5309   2
   0  11   6 812.560 65.2658   3
   0 -11  -6 887.659 52.1169  32
   0 -11  -6 854.478 58.5662  27
   0 -11  -6 879.306 59.9452  28
   0 -11  -6 833.016 56.1957  24
   0 -11  -6 863.344 53.8030  20
   0 -11  -6 893.130 55.3642  18
   0 -11  -6 744.158 53.9493  16
   0 -11  -6 821.783 51.3232  14
   0 -11  -7 41.7883 14.4010   5
   0  11   7 9.13135 33.4642   3
   0 -11  -7 66.0950 31.1261   2
   0 -11  -7 45.4158 18.7349  32
   0 -11  -7 37.4413 37.8070  28
   0 -11  -7 46.4691 18.2378  14
   0 -11  -7 44.3696 27.8827  24
   0 -11  -7 71.6524 19.4847  19
   0 -11  -7 54.5686 27.0158  20
   0 -11  -7 37.7860 18.5269  17
   0 -11  -7 46.4560 25.4770  16
   0 -11  -7 57.5706 28.4885  18
   0 -11  -7 67.1310 21.0513  15
   0 -11  -8 36.2085 28.6099   2
   0  11   8 104.166 32.0968   3
   0 -11  -8 65.5227 19.5010  32
   0 -11  -8 29.1188 39.0221  28
   0 -11  -8 57.4599 19.0092  14
   0 -11  -8 49.9045 28.4761  24
   0 -11  -8 53.7489 28.9107  20
   0 -11  -8 24.0011 19.0078  19
   0 -11  -8 28.8417 25.6226  16
   0 -11  -8 63.8454 21.8787  15
   0 -11  -8 60.8665 30.0694  18
   0 -11  -8 63.2413 20.3433  17
   0  11   9-6.57109 29.2520   3
   0 -11  -9 20.4662 19.9090  32
   0 -11  -9 1.53658 23.2876  34
   0 -11  -9 2.53105 40.8918  28
   0 -11  -9 19.6333 18.8173  14
   0 -11  -9 24.9439 29.9240  24
   0 -11  -9 6.90022 29.9717  20
   0 -11  -9 23.4291 20.2669  19
   0 -11  -9 1.03091 19.7616  17
   0 -11  -9 51.6533 22.1052  15
   0 -11  -9 29.7751 26.9931  16
   0 -11 -10 46.5700 20.7306  32
   0 -11 -10 97.1865 27.2062  34
   0 -11 -10 81.0376 44.1271  28
   0 -11 -10 53.1936 40.5424  27
   0 -11 -10 52.6536 20.4833  14
   0 -11 -10 21.0834 32.5228  24
   0 -11 -10 64.9793 26.5815  22
   0 -11 -10 74.8480 22.4908  19
   0 -11 -10 52.0294 32.6288  20
   0 -11 -10 21.4440 20.8899  17
   0 -11 -10 42.7501 29.3443  16
   0 -11 -10 54.5538 23.2876  15
   0 -11 -11 9.02204 21.4981  32
   0 -11 -11 19.0373 28.1607  34
   0 -11 -11 8.23765 23.2291  31
   0 -11 -11 16.0396 41.7249  27
   0 -11 -11 5.34097 18.7707  14
   0 -11 -11 18.7714 33.3756  24
   0 -11 -11 6.00733 25.6156  22
   0 -11 -11 49.1597 23.3525  19
   0 -11 -11 36.9453 22.6163  15
   0 -11 -11 22.5378 29.3274  16
   0 -11 -11 18.7854 19.8363  17
   0 -11 -12 678.819 47.1817  34
   0 -11 -12 618.916 42.5428  32
   0 -11 -12 615.046 43.6258  31
   0 -11 -12 646.609 57.1496  27
   0 -11 -12 557.911 42.9021  25
   0 -11 -12 527.610 40.2932  23
   0 -11 -12 724.210 51.5635  24
   0 -11 -12 536.167 42.7810  19
   0 -11 -12 556.403 43.8969  15
   0 -11 -12 519.012 41.1064  17
   0 -11 -12 603.744 40.2141  14
   0 -11 -12 639.828 48.4120  16
   0 -11 -13 2.00829 30.4319  34
   0 -11 -13 35.5638 22.6348  32
   0 -11 -13 6.74980 25.7756  31
   0 -11 -13 46.0049 44.4399  27
   0 -11 -13 7.69387 20.1234  14
   0 -11 -13 11.4088 24.2062  25
   0 -11 -13 65.4333 36.4970  24
   0 -11 -13-11.2555 19.9665  23
   0 -11 -13 48.7950 24.4435  19
   0 -11 -13-1.04919 31.7732  16
   0 -11 -13 40.2077 22.1341  17
   0 -11 -13 34.8500 22.8572  15
   0 -11 -14 567.146 41.3007  31
   0 -11 -14 545.942 39.5316  32
   0 -11 -14 592.742 46.4356  34
   0 -11 -14 510.055 41.5142  25
   0 -11 -14 479.681 38.2298  23
   0 -11 -14 565.555 49.5129  24
   0 -11 -14 546.527 55.9002  27
   0 -11 -14 603.365 50.7853  20
   0 -11 -14 494.737 38.9480  17
   0 -11 -14 516.603 46.2551  16
   0 -11 -15 68.1475 32.4492  34
   0 -11 -15 73.8122 26.1147  25
   0 -11 -15-6.82377 35.5587  24
   0 -11 -15-17.5136 24.9279  31
   0 -11 -15-7.27878 44.2924  27
   0 -11 -15 15.3479 38.4191  20
   0 -11 -15-8.24420 31.7085  16
   0 -11 -16 145.229 44.8923  27
   0 -11 -16 135.611 26.4919  31
   0 -11 -16 155.655 33.4275  34
   0 -11 -16 122.923 33.3367  16
   0 -11 -16 210.321 38.1263  24
   0 -11 -16 165.990 27.6009  25
   0 -11 -17 49.2334 22.8290  31
   0 -11 -17 58.1341 30.6208  34
   0 -11 -17 27.5794 29.5979  16
   0 -11 -17 24.3782 33.8150  24
   0 -11 -17-4.05340 23.2928  25
   0 -11 -18-5.67530 17.1790  31
   0 -11 -18 28.3847 21.4030  25
   0 -11 -18 59.8549 28.0532  16
   0 -11 -18 28.2763 28.8058  34
   0 -11 -19 48.5403 19.0117  25
   0 -11 -19 68.1798 24.4804  16
   0 -11 -19 49.7547 25.4907  34
   0 -11 -20 166.621 19.1085  25
   0 -11 -20 222.845 24.3784  34
   0 -11 -20 230.030 23.6777  16
   0 -11 -21-12.1646 14.8785  34
   0  12 -20 8.47574 10.3850  17
   0  12 -19 515.546 28.9316  13
   0  12 -19 605.803 29.7160  17
   0  12 -18 1017.14 55.8809  13
   0  12 -18 1167.87 56.5769  17
   0  12 -18 894.223 52.7423  21
   0 -12  18 749.130 55.4697  22
   0  12 -17 335.960 29.9519  13
   0  12 -17 374.379 27.9166  21
   0  12 -17 359.307 30.3858  17
   0  12 -16 306.164 31.0893  13
   0  12 -16 381.953 28.9781  21
   0  12 -16 304.216 29.4624  30
   0  12 -15 18.0510 23.7992  30
   0  12 -15-9.36192 13.9416  35
   0  12 -15 15.5036 23.0392  13
   0  12 -15-19.2319 21.4551  21
   0 -12  15-17.5095 24.4273  18
   0 -12  14 188.749 42.3590  10
   0  12 -14 268.204 23.0661  35
   0  12 -14 305.999 32.7674  13
   0  12 -14 305.338 31.3833  30
   0  12 -14 323.421 29.9343  21
   0 -12  14 293.807 32.7613  18
   0  12 -13 873.898 56.0996  13
   0 -12  13 772.799 71.2620  10
   0  12 -13 819.895 53.9614  30
   0  12 -13 945.479 54.0163  21
   0 -12  13 761.032 53.8768  18
   0  12 -13 788.644 48.4520  35
   0  12 -12 60.0669 26.4565  30
   0  12 -12 97.6918 24.3994  21
   0 -12  12 79.5491 30.0516  18
   0  12 -12 41.0759 25.1709  13
   0 -12  12 119.355 39.4654  10
   0  12 -11 147.268 29.1145  30
   0  12 -11 156.725 25.5812  21
   0 -12  11 185.726 31.4204  18
   0 -12  11 146.129 40.4054  10
   0  12 -11 162.792 27.8065  13
   0  12 -10 43.8778 26.3952  30
   0 -12  10 62.1958 36.0378  10
   0  12 -10 20.8618 24.6814  13
   0  12 -10 25.2148 22.7461  21
   0 -12  10 18.2407 29.3689  18
   0  12  -9 521.130 39.0720  30
   0 -12   9 486.245 48.8848   2
   0 -12   9 510.297 51.7105  10
   0  12  -9 438.087 38.4042  13
   0 -12   9 453.059 41.0317  18
   0  12  -9 518.367 37.5477  21
   0 -12   9 466.910 31.9238   5
   0 -12   8 30.6338 28.8365  18
   0  12  -8 3.62932 23.7854  30
   0 -12   8 20.2887 30.7815   2
   0  12  -8 7.64960 32.6643   3
   0  12  -8 27.1214 22.1843  13
   0 -12   8 67.5903 32.0005  10
   0  12  -8-14.1585 20.1279  21
   0 -12   8 22.8144 15.7541   5
   0 -12   8 17.4384 26.3691   7
   0  12  -7 515.597 40.1220  30
   0  12  -7 560.672 41.6935  13
   0 -12   7 570.622 52.4950  10
   0 -12   7 549.693 52.9695   2
   0  12  -7 516.053 53.5165   3
   0 -12   7 543.702 42.9759  18
   0 -12   7 562.682 42.9739   7
   0 -12   7 576.661 35.8719   5
   0 -12   6 2.76174 28.4257  10
   0  12  -6 15.5208 21.2723  13
   0 -12   6 27.6248 32.2296   2
   0  12  -6 72.3092 36.0660   3
   0 -12   6-1.44851 27.1356  18
   0 -12   6 11.1090 16.5427   5
   0 -12   6-1.09508 25.6016   7
   0  12  -5 346.977 48.3593   3
   0 -12   5 436.954 48.9090   2
   0 -12   5 389.360 43.4012  10
   0 -12   5 407.231 37.4783  18
   0  12  -5 419.946 32.2829  21
   0 -12   5 451.975 30.2830   5
   0 -12   5 424.273 36.8898   7
   0  12  -4 369.724 30.7965  30
   0 -12   4 408.496 47.3811   2
   0  12  -4 322.652 46.1395   3
   0 -12   4 336.154 37.4484  10
   0  12  -4 346.354 28.6258  21
   0 -12   4 342.382 34.8667  18
   0 -12   4 352.294 32.3719   7
   0 -12   4 374.522 27.3556   5
   0  12  -3 563.020 40.7859  30
   0 -12   3 545.477 54.1196   2
   0  12  -3 788.591 59.6283   3
   0 -12   3 675.047 50.3177  10
   0  12  -3 589.966 40.1157  21
   0 -12   3 611.373 44.6328  18
   0 -12   3 651.814 39.0879   5
   0 -12   3 680.523 44.7971   7
   0 -12   2 106.059 26.8879  18
   0  12  -2 123.288 21.5295  30
   0  12  -2 119.579 38.9214   3
   0 -12   2 108.656 25.1709  10
   0  12  -2 78.3445 17.8511  21
   0 -12   2 120.387 24.6586   7
   0  12  -1 898.694 53.8997  30
   0  12  -1 938.966 70.6151   3
   0 -12   1 855.157 68.3038   2
   0 -12   1 919.141 56.8483  18
   0 -12   1 927.187 53.1778  14
   0 -12   0 43.3770 16.7788   5
   0 -12   0 38.3342 22.3669   7
   0 -12   0 93.9450 36.2312   2
   0  12   0 29.6785 37.4659   3
   0 -12   0 48.9707 16.2510  14
   0 -12  -1 49.5384 17.7805  32
   0 -12  -1 25.8590 16.3482  14
   0 -12  -1 29.4247 16.8009   5
   0 -12  -1 39.4161 22.0192   7
   0 -12  -1 44.5271 34.8197   2
   0 -12  -2 156.513 20.4738  32
   0 -12  -2 136.544 20.4580  14
   0 -12  -2 195.133 31.4992  27
   0 -12  -2 161.112 19.8065   5
   0 -12  -2 195.466 25.4747   7
   0 -12  -2 199.440 37.0792   2
   0 -12  -3 20.3013 17.4866  32
   0 -12  -3 49.2086 34.0698  28
   0 -12  -3 30.6268 31.8992   2
   0  12   3 40.2110 36.1711   3
   0 -12  -3 43.3961 31.2843  27
   0 -12  -3 51.9321 25.7229  18
   0 -12  -3 38.7703 16.6420   5
   0 -12  -3 41.2324 24.1246   7
   0 -12  -4 2152.28 113.686   5
   0 -12  -4 2289.33 117.897   7
   0 -12  -4 2119.39 115.222  32
   0 -12  -4 2120.22 118.420  28
   0 -12  -4 2055.07 117.227  27
   0  12   4 2140.77 129.069   3
   0 -12  -4 2351.36 128.574   2
   0 -12  -4 2158.63 117.353  24
   0 -12  -4 2150.90 116.376  18
   0 -12  -4 2078.70 114.244  20
   0 -12  -4 2019.60 114.677  14
   0 -12  -5 645.581 43.1050  14
   0 -12  -5 645.661 54.3479  28
   0 -12  -5 689.925 51.1073  27
   0 -12  -5 684.172 57.0351   2
   0  12   5 775.378 62.0922   3
   0 -12  -5 667.458 49.0048  24
   0 -12  -5 676.052 45.2917  20
   0 -12  -5 716.513 48.0688  18
   0 -12  -5 764.047 48.6922   7
   0 -12  -5 658.918 41.7868   5
   0 -12  -6 605.515 44.7131   7
   0 -12  -6 617.482 37.0360   5
   0  12   6 572.499 55.1526   3
   0 -12  -6 696.973 54.8037   2
   0 -12  -6 593.331 39.4847  32
   0 -12  -6 627.149 48.6554  27
   0 -12  -6 579.305 51.0680  28
   0 -12  -6 575.036 45.0746  24
   0 -12  -6 547.044 44.6801  18
   0 -12  -6 619.774 42.7994  20
   0 -12  -6 515.397 38.5181  14
   0 -12  -6 532.864 42.4731  16
   0 -12  -7 55.1885 16.0753   5
   0 -12  -7 77.7013 26.8320   7
   0  12   7 61.4116 35.4331   3
   0 -12  -7 38.5864 32.3821   2
   0 -12  -7 57.6311 20.3206  32
   0 -12  -7 68.9734 36.1160  27
   0 -12  -7 33.0578 38.6102  28
   0 -12  -7 74.0868 19.5635  14
   0 -12  -7 42.1155 29.8694  24
   0 -12  -7 56.8511 28.3087  20
   0 -12  -7 54.2990 30.4544  18
   0 -12  -7 39.6468 26.1733  16
   0 -12  -8 165.022 19.2839   5
   0 -12  -8 244.218 36.1225   2
   0  12   8 219.281 38.5301   3
   0 -12  -8 207.766 25.6783  32
   0 -12  -8 192.218 43.4925  28
   0 -12  -8 223.213 24.9264  14
   0 -12  -8 213.165 34.6140  24
   0 -12  -8 176.077 32.8601  20
   0 -12  -8 179.671 25.6025  19
   0 -12  -8 199.029 30.9369  16
   0 -12  -8 185.976 34.1895  18
   0  12   9 73.0088 33.2200   3
   0 -12  -9 110.108 23.5666  32
   0 -12  -9 106.334 43.8091  28
   0 -12  -9 110.456 23.0629  14
   0 -12  -9 136.927 34.1265  24
   0 -12  -9 113.651 33.4124  20
   0 -12  -9 115.581 24.2574  19
   0 -12  -9 131.610 30.3685  16
   0 -12 -10 168.814 26.6236  32
   0 -12 -10 180.608 29.1336  34
   0 -12 -10 154.075 46.6427  28
   0 -12 -10 173.640 24.5677  14
   0 -12 -10 166.954 36.8589  24
   0 -12 -10 178.614 36.1969  20
   0 -12 -10 173.485 26.9435  19
   0 -12 -10 155.022 31.8151  16
   0 -12 -11 49.4575 27.8392  34
   0 -12 -11-10.6224 22.9678  32
   0 -12 -11-31.1210 44.0205  27
   0 -12 -11 2.92484 46.4856  28
   0 -12 -11 14.1803 21.2880  14
   0 -12 -11 73.6835 35.3118  24
   0 -12 -11 4.52275 35.6841  20
   0 -12 -11 49.6380 25.4134  19
   0 -12 -11-3.97526 30.4520  16
   0 -12 -12 125.597 46.2824  27
   0 -12 -12 34.2991 21.5708  14
   0 -12 -12 45.1237 35.9729  24
   0 -12 -12 120.032 31.2550  34
   0 -12 -12 67.1157 23.6393  32
   0 -12 -12 69.2904 31.4351  16
   0 -12 -13 1515.09 86.0813  24
   0 -12 -13 1414.48 90.4166  27
   0 -12 -13 1295.72 80.0268  32
   0 -12 -13 1423.92 82.7899  34
   0 -12 -13 1359.51 79.8825  31
   0 -12 -13 1457.29 83.2135  16
   0 -12 -13 1354.48 78.9367  14
   0 -12 -14 17.0335 34.5638  24
   0 -12 -14-13.0211 22.8689  25
   0 -12 -14-1.75463 23.9778  31
   0 -12 -14 17.8713 44.8395  27
   0 -12 -14 49.5248 30.7583  34
   0 -12 -14-32.3204 31.7540  16
   0 -12 -15 83.1552 31.8104  34
   0 -12 -15-21.9290 23.6709  25
   0 -12 -15 74.6693 34.9299  24
   0 -12 -15 4.90767 22.4716  31
   0 -12 -15 27.0513 43.4195  27
   0 -12 -15 22.9679 37.9534  20
   0 -12 -15 39.5824 30.6895  16
   0 -12 -16 279.604 45.4205  27
   0 -12 -16 220.848 25.6215  31
   0 -12 -16 198.755 37.0595  24
   0 -12 -16 243.855 28.4778  25
   0 -12 -16 249.874 34.4224  16
   0 -12 -16 281.273 35.0670  34
   0 -12 -17 42.9433 20.8101  25
   0 -12 -17-7.98072 30.9276  24
   0 -12 -17-0.79297 27.8218  16
   0 -12 -17 27.3528 28.6080  34
   0 -12 -18 35.4871 15.7320  25
   0 -12 -18 81.2775 27.4511  24
   0 -12 -18 54.4147 25.4626  16
   0 -12 -18 51.3414 26.2892  34
   0 -12 -19 76.7744 21.7236  34
   0 -12 -19 107.744 22.0949  16
   0 -12 -20 190.492 20.4772  34
   0 -12 -20 193.377 20.2086  16
   0  13 -20 10.8192 7.30049  17
   0  13 -19 366.587 24.8159  17
   0  13 -18 387.085 22.2938  13
   0  13 -18 387.006 22.4521  17
   0  13 -17 7.00791 17.9414  13
   0 -13  17 47.9295 20.8924  22
   0  13 -17 17.2655 16.0130  21
   0  13 -17 27.5107 18.0738  17
   0  13 -16 800.210 50.2607  13
   0  13 -16 866.400 48.8234  21
   0  13 -16 808.082 48.5242  30
   0  13 -15-5.58733 21.1392  13
   0 -13  15 15.8403 23.2851  18
   0  13 -15 40.5800 20.5972  21
   0 -13  15 10.5967 28.8138  22
   0  13 -15-18.0002 23.7844  30
   0  13 -14 42.1093 23.8254  13
   0 -13  14 42.9387 26.2693  18
   0 -13  14 14.0733 28.7060  22
   0  13 -14 62.9689 22.4500  21
   0  13 -14 47.1523 24.8959  30
   0  13 -13 36.4980 26.6408  30
   0 -13  13 29.0798 27.6728  18
   0  13 -13 7.54300 23.8304  13
   0  13 -13 44.4319 22.6957  21
   0 -13  13 8.74736 30.3058  22
   0 -13  13 11.9626 33.0109  10
   0  13 -12 2028.24 107.887  13
   0 -13  12 1745.04 122.670  10
   0  13 -12 2074.40 105.790  21
   0 -13  12 1743.06 104.520  18
   0 -13  12 1729.90 105.492  22
   0  13 -12 1927.65 105.736  30
   0  13 -11 7.73463 24.7824  13
   0 -13  11 23.5596 34.8553  10
   0 -13  11 5.55872 29.2200  18
   0 -13  11 26.1697 29.7276  22
   0  13 -11 5.29232 23.1616  21
   0  13 -11 23.5753 27.2624  30
   0  13 -10 6.37792 25.0919  13
   0 -13  10 79.6493 36.7163  10
   0 -13  10 7.28955 29.7828  18
   0  13 -10 32.5840 23.5264  21
   0 -13  10 24.9202 29.3179  22
   0  13 -10 12.1651 27.7082  30
   0 -13   9-24.0074 31.6460   2
   0  13  -9 3.00059 26.9678  30
   0 -13   9-7.32018 29.9914  18
   0  13  -9-6.23234 23.9955  13
   0 -13   9 3.62172 33.1798  10
   0 -13   9 20.7691 27.9869  22
   0  13  -9 11.3364 23.0381  21
   0 -13   9 8.51827 15.8569   5
   0 -13   8-16.6995 34.3568   2
   0  13  -8 2.79373 35.0659   3
   0  13  -8 37.6988 25.7622  30
   0 -13   8 12.1227 29.9364  18
   0 -13   8-17.0982 32.8591  10
   0  13  -8-18.1415 24.6442  13
   0 -13   8 15.0087 28.2998  22
   0  13  -8 2.99053 22.3005  21
   0 -13   8 13.1606 28.6314   7
   0 -13   8 17.6064 16.7299   5
   0  13  -7-32.8389 25.5336  30
   0  13  -7 26.8913 24.2756  13
   0 -13   7 38.4545 32.0665  10
   0 -13   7 7.17963 29.3634  18
   0 -13   7 44.0232 29.0484   7
   0 -13   7 26.0032 17.4405   5
   0  13  -7 20.0619 35.5351   3
   0 -13   7-5.62923 34.4560   2
   0 -13   6 727.473 53.3812   7
   0 -13   6 781.034 45.1011   5
   0  13  -6 681.919 49.4700  13
   0 -13   6 680.650 58.9690  10
   0  13  -6 755.941 47.4505  21
   0 -13   6 664.585 50.7011  18
   0 -13   6 770.518 64.8166   2
   0  13  -6 716.379 63.6787   3
   0 -13   5 33.4012 35.3968   2
   0  13  -5 48.8526 38.3921   3
   0  13  -5 23.9898 22.9175  30
   0 -13   5 6.92866 28.5515  18
   0 -13   5 35.9729 27.3668  10
   0  13  -5 39.8637 19.5726  21
   0 -13   5 15.7815 27.5993   7
   0 -13   5 36.8466 17.9194   5
   0  13  -4 100.212 39.8964   3
   0 -13   4 110.242 37.2560   2
   0  13  -4 104.611 23.6032  30
   0 -13   4 84.0180 29.3983  18
   0 -13   4 40.7764 26.7560  10
   0  13  -4 67.4152 19.5449  21
   0 -13   4 129.694 28.0937   7
   0 -13   4 91.2820 18.3206   5
   0 -13   3-21.8119 33.3726   2
   0  13  -3 19.9029 36.9122   3
   0  13  -3 31.1812 22.0719  30
   0 -13   3-8.21845 27.6658  18
   0 -13   3 2.33183 21.8570  10
   0 -13   3 2.09887 15.6997  14
   0  13  -3 32.6225 17.6609  21
   0 -13   3 0.66922 18.1240   5
   0 -13   3 27.8517 26.5928   7
   0  13  -2 33.8921 38.5685   3
   0  13  -2 78.0748 21.6376  30
   0 -13   2 72.6090 28.4186  18
   0 -13   2 57.0613 17.1597  14
   0  13  -2 46.9138 18.0137  21
   0 -13   2 72.7559 25.7972   7
   0 -13   1 27.0664 33.1802  28
   0  13  -1 11.3438 19.5799  30
   0 -13   1 23.6426 28.2726  18
   0 -13   1 5.94109 17.0049  14
   0  13  -1 27.7418 15.8643  21
   0  13  -1 8.43717 38.0918   3
   0 -13   0 69.5530 34.4266  28
   0  13   0 38.7263 19.3674  30
   0 -13   0 11.4572 17.0878  14
   0 -13   0-7.85680 17.2997   5
   0 -13   0 20.0820 24.0623   7
   0  13   0 70.2200 40.9504   3
   0 -13   0 45.3398 35.8755   2
   0 -13  -1 111.477 36.5032  28
   0  13   1 80.1334 18.4969  30
   0 -13  -1 46.2664 18.3232  14
   0 -13  -1 46.7289 30.2324  27
   0 -13  -1 63.7617 25.5819   7
   0 -13  -1 73.7965 19.3103   5
   0 -13  -1 87.8111 34.9141   2
   0 -13  -2 642.374 41.0245  32
   0 -13  -2 644.034 56.6289   2
   0 -13  -2 594.563 50.7353  28
   0 -13  -2 604.001 46.2480  27
   0 -13  -2 587.639 39.0122   5
   0 -13  -2 581.299 44.5596   7
   0 -13  -2 605.809 40.2430  14
   0 -13  -3 449.962 31.5465  32
   0 -13  -3 422.602 39.8449  27
   0 -13  -3 357.977 44.0767  28
   0  13   3 326.948 47.7832   3
   0 -13  -3 533.308 50.0856   2
   0 -13  -3 281.595 30.0844  14
   0 -13  -3 367.753 37.3956   7
   0 -13  -3 394.847 28.9425   5
   0  13   4 514.546 54.6587   3
   0 -13  -4 473.399 51.0297   2
   0 -13  -4 482.183 35.3747  32
   0 -13  -4 469.765 46.2559  28
   0 -13  -4 437.277 43.5690  27
   0 -13  -4 483.231 41.5358  24
   0 -13  -4 457.588 36.5857  20
   0 -13  -4 460.920 40.0393  18
   0 -13  -4 493.933 41.3057   7
   0 -13  -4 462.605 32.8383   5
   0  13   5 17.1677 37.8703   3
   0 -13  -5 18.7570 33.3814   2
   0 -13  -5-4.11084 29.3738  18
   0 -13  -5 15.8497 37.5494  28
   0 -13  -5 35.3537 34.3767  27
   0 -13  -5 58.1108 19.7572  14
   0 -13  -5 32.1747 30.0231  24
   0 -13  -5 39.3742 26.1812  20
   0 -13  -5 11.1510 16.6205   5
   0 -13  -5 23.1998 27.3631   7
   0 -13  -6 40.2980 33.5926   2
   0  13   6 20.0715 35.5548   3
   0 -13  -6-12.7747 30.5473  18
   0 -13  -6 15.0150 25.5651  16
   0 -13  -6 38.2550 36.7445  27
   0 -13  -6 31.6812 41.0907  28
   0 -13  -6-0.92489 19.6971  14
   0 -13  -6 19.6209 29.3818  24
   0 -13  -6 34.5269 27.2625  20
   0 -13  -6 12.6457 28.0078   7
   0 -13  -6 24.8854 16.7561   5
   0 -13  -7-1.30032 16.4388   5
   0 -13  -7 9.10081 29.5478   7
   0  13   7-19.8568 37.1744   3
   0 -13  -7 5.34732 32.9333   2
   0 -13  -7 4.05758 21.5042  32
   0 -13  -7 17.0653 37.9077  27
   0 -13  -7 46.6447 40.5837  28
   0 -13  -7 6.66039 20.5724  14
   0 -13  -7 4.07994 32.0369  24
   0 -13  -7 41.6032 29.4291  20
   0 -13  -7 10.5932 31.9981  18
   0 -13  -7-24.3344 26.7746  16
   0 -13  -8 170.464 19.7491   5
   0  13   8 101.905 37.7524   3
   0 -13  -8 176.354 27.2343  32
   0 -13  -8 162.847 43.5920  28
   0 -13  -8 124.856 41.8899  27
   0 -13  -8 166.196 25.0549  14
   0 -13  -8 161.064 34.7912  24
   0 -13  -8 173.872 32.4046  20
   0 -13  -8 182.626 30.8644  16
   0 -13  -8 139.735 35.7219  18
   0  13   9 365.990 45.4249   3
   0 -13  -9 318.625 33.4412  32
   0 -13  -9 398.869 41.3287  24
   0 -13  -9 374.769 49.8050  28
   0 -13  -9 354.687 39.1927  20
   0 -13  -9 277.724 36.4203  16
   0 -13  -9 417.030 32.2741  14
   0 -13 -10 260.706 31.6167  32
   0 -13 -10 260.804 49.4425  28
   0 -13 -10 255.609 38.8586  24
   0 -13 -10 326.766 39.2887  20
   0 -13 -10 295.022 29.7888  14
   0 -13 -10 274.793 35.4576  16
   0 -13 -11 87.2871 25.9206  32
   0 -13 -11 85.0707 28.1670  34
   0 -13 -11 14.6817 46.4878  28
   0 -13 -11 57.9751 45.3561  27
   0 -13 -11 45.4210 22.3400  14
   0 -13 -11 53.7212 35.8597  24
   0 -13 -11 69.1402 36.5037  20
   0 -13 -11 68.1546 31.0119  16
   0 -13 -12 316.988 34.8381  34
   0 -13 -12 290.922 31.9090  32
   0 -13 -12 247.504 51.6898  28
   0 -13 -12 271.608 49.5737  27
   0 -13 -12 261.761 28.6075  14
   0 -13 -12 297.782 41.6954  24
   0 -13 -12 325.973 41.7846  20
   0 -13 -12 282.182 35.9523  16
   0 -13 -13 98.5598 46.1993  27
   0 -13 -13 91.2538 49.5543  28
   0 -13 -13 134.340 22.6818  14
   0 -13 -13 150.590 36.6412  24
   0 -13 -13 150.272 30.9178  34
   0 -13 -13 139.107 33.1793  16
   0 -13 -14 179.681 46.6169  27
   0 -13 -14 133.965 21.0899  14
   0 -13 -14 203.806 37.6033  24
   0 -13 -14 105.664 30.9200  34
   0 -13 -14 96.9947 31.5806  16
   0 -13 -15 183.857 36.9274  24
   0 -13 -15 228.669 46.3932  27
   0 -13 -15 268.311 32.7662  34
   0 -13 -15 248.681 33.6412  16
   0 -13 -16 664.613 49.3385  24
   0 -13 -16 627.902 55.8425  27
   0 -13 -16 718.146 47.2882  16
   0 -13 -16 648.275 46.9258  34
   0 -13 -17 57.9594 27.8764  24
   0 -13 -17 21.1113 24.7224  16
   0 -13 -17 73.6815 26.0914  34
   0 -13 -18 56.6615 24.1571  24
   0 -13 -18 43.7230 21.9283  16
   0 -13 -18 47.8164 21.8094  34
   0 -13 -19 19.2088 17.3412  16
   0 -13 -19 8.64131 17.0797  34
   0  14 -19 492.785 32.1761  29
   0  14 -19 566.924 31.0658  17
   0  14 -18 1213.47 28.3573  17
   0  14 -18 125.846 16.8064  21
   0  14 -17 17.9759 14.8828  13
   0  14 -17 21.1582 14.4263  21
   0  14 -17 3.56695 15.6741  17
   0  14 -16 495.712 28.9467  13
   0  14 -16 509.650 28.1308  30
   0  14 -16 556.738 27.8459  21
   0  14 -15 13.2264 19.1226  13
   0  14 -15 0.72228 21.1675  30
   0  14 -15 19.0650 19.3382  21
   0 -14  15 42.1768 23.6978  22
   0  14 -14 655.946 44.5719  13
   0 -14  14 606.723 43.0000  18
   0 -14  14 544.880 44.6680  22
   0  14 -14 674.123 43.1180  21
   0  14 -14 655.605 44.3113  30
   0  14 -13 95.9730 26.0723  13
   0 -14  13 108.499 27.4654  18
   0  14 -13 113.759 23.7171  21
   0 -14  13 96.7103 29.8594  22
   0  14 -13 122.230 27.7664  30
   0  14 -12 59.2200 28.2539  30
   0 -14  12 88.0822 28.3157  18
   0  14 -12 46.4356 25.1977  13
   0  14 -12 101.017 24.4421  21
   0 -14  12 49.0351 29.7658  22
   0 -14  12 125.162 38.8074  10
   0  14 -11 9.21981 28.1042  30
   0 -14  11 12.3995 29.3941  18
   0  14 -11 25.6869 23.8805  13
   0  14 -11 5.23227 22.4478  21
   0 -14  11 35.9363 28.7280  22
   0 -14  11-3.90830 33.8299  10
   0  14 -10 586.750 42.9286  13
   0 -14  10 460.582 56.2297  10
   0 -14  10 507.985 42.3858  22
   0  14 -10 586.296 41.6988  21
   0 -14  10 478.960 43.6123  18
   0  14 -10 488.435 42.8199  30
   0  14  -9 44.3630 28.9240  30
   0 -14   9 50.5579 30.7988  18
   0  14  -9 54.0718 26.2072  13
   0  14  -9 1.06481 23.2137  21
   0 -14   9 52.3205 31.9625   7
   0 -14   9 42.3456 17.8994   5
   0 -14   9-7.42783 32.0486  10
   0  14  -8 3.06350 27.3256  30
   0  14  -8 19.0197 24.8949  13
   0 -14   8 35.5682 32.0809  10
   0 -14   8 19.2654 31.0118  18
   0 -14   8-11.9973 35.5017   2
   0 -14   8-4.35988 32.4250   7
   0 -14   8-4.33502 17.3504   5
   0 -14   7 431.085 47.0274  10
   0  14  -7 387.387 37.0979  13
   0 -14   7 383.374 39.4394  18
   0 -14   7 389.263 41.0039   7
   0 -14   7 391.035 30.5329   5
   0  14  -7 390.417 51.5063   3
   0 -14   7 398.393 49.8252   2
   0  14  -6 208.087 44.4488   3
   0 -14   6 206.822 42.7684   2
   0 -14   6 149.221 34.1631  18
   0  14  -6 126.185 28.6448  13
   0  14  -6 154.770 24.8395  21
   0 -14   6 171.470 22.2570   5
   0 -14   6 164.904 34.4451   7
   0 -14   6 176.835 36.3125  10
   0 -14   5 178.598 42.2090   2
   0  14  -5 190.466 44.6287   3
   0  14  -5 161.958 27.4508  30
   0 -14   5 172.786 33.2837  18
   0  14  -5 202.121 24.9742  21
   0 -14   5 153.061 34.6346  10
   0 -14   5 210.786 22.7872   5
   0 -14   5 199.946 34.6314   7
   0  14  -4 527.935 40.9244  30
   0 -14   4 646.651 47.4770   7
   0 -14   4 594.990 38.0658   5
   0 -14   4 495.433 48.5317  10
   0 -14   4 523.692 44.9001  18
   0  14  -4 527.573 38.8604  21
   0 -14   4 586.005 58.4457   2
   0  14  -4 639.507 60.8343   3
   0  14  -3 281.957 51.6378   3
   0 -14   3 416.250 50.1609   2
   0 -14   3 351.562 28.1460  14
   0  14  -3 361.103 29.7050  21
   0 -14   3 395.116 38.2820  18
   0 -14   3 377.803 29.7408   5
   0 -14   3 336.473 38.7600   7
   0  14  -3 382.203 32.8531  30
   0  14  -2 1937.89 118.819   3
   0  14  -2 1745.86 99.3857  30
   0 -14   2 1794.62 98.4347  14
   0 -14   2 1801.11 101.489  18
   0  14  -2 1781.05 98.9987  21
   0 -14   2 1876.93 104.007   7
   0 -14   1 102.938 38.0572  28
   0  14  -1 125.926 22.6004  30
   0 -14   1 111.036 31.0538  18
   0 -14   1 74.7130 19.5967  14
   0  14  -1 83.1495 19.1739  21
   0  14  -1 147.962 44.6683   3
   0  14   0 449.865 56.0575   3
   0 -14   0 472.611 53.7726   2
   0 -14   0 478.532 34.7078  14
   0  14   0 466.561 34.0507  30
   0 -14   0 472.775 44.9289  28
   0  14   0 467.499 32.4577  21
   0 -14   0 480.282 41.7230   7
   0 -14   0 492.755 34.1883   5
   0 -14  -1 289.522 33.9782   7
   0 -14  -1 221.233 24.8182   5
   0 -14  -1 246.082 38.6047  28
   0  14   1 239.271 24.7481  30
   0 -14  -1 226.457 24.9557  14
   0 -14  -1 222.609 33.7319  27
   0  14   1 229.328 21.6763  21
   0 -14  -1 301.343 45.5795   2
   0 -14  -2 116.267 37.3468  28
   0 -14  -2 144.075 22.5517  14
   0 -14  -2 125.892 33.0872  27
   0 -14  -2 112.986 21.1553   5
   0 -14  -2 83.9164 30.0084   7
   0 -14  -2 172.817 40.9047   2
   0 -14  -3 319.562 30.0448  32
   0 -14  -3 310.539 42.1918  28
   0 -14  -3 357.261 47.8470   2
   0  14   3 291.446 50.5461   3
   0 -14  -3 311.835 36.6048  24
   0 -14  -3 326.100 38.5695  27
   0 -14  -3 335.950 29.7330  14
   0 -14  -3 335.501 28.3060   5
   0 -14  -3 350.390 37.5664   7
   0 -14  -4 143.100 21.7667   5
   0 -14  -4 160.936 33.8591   7
   0 -14  -4 173.099 41.5592   2
   0  14   4 120.111 41.8265   3
   0 -14  -4 153.671 24.3563  32
   0 -14  -4 188.140 40.1935  28
   0 -14  -4 131.124 36.0861  27
   0 -14  -4 167.401 33.3166  24
   0 -14  -4 156.112 27.2735  20
   0 -14  -4 130.325 33.6593  18
   0 -14  -5 120.563 32.3875   7
   0 -14  -5 88.9598 19.8862   5
   0  14   5 97.9794 43.6785   3
   0 -14  -5 121.880 38.6207   2
   0 -14  -5 126.971 24.3080  32
   0 -14  -5 119.328 37.1290  27
   0 -14  -5 121.322 40.6499  28
   0 -14  -5 117.950 23.3354  14
   0 -14  -5 83.8269 32.8650  24
   0 -14  -5 120.084 27.5939  20
   0 -14  -5 107.252 27.4834  16
   0 -14  -5 98.1875 32.9753  18
   0 -14  -6 94.5960 37.7118   2
   0  14   6 56.2703 38.4123   3
   0 -14  -6 73.5744 33.7706  18
   0 -14  -6 99.0761 27.4223  16
   0 -14  -6 60.6555 40.7925  28
   0 -14  -6 93.1720 38.0200  27
   0 -14  -6 65.0765 23.3449  14
   0 -14  -6 68.5547 32.2792  24
   0 -14  -6 62.6220 28.9810  20
   0 -14  -6 45.8394 18.6969   5
   0 -14  -6 63.3749 30.7294   7
   0 -14  -7 50.4706 31.2387   7
   0 -14  -7 5.62926 17.6556   5
   0 -14  -7-14.5775 32.7969   2
   0  14   7-9.18599 38.9013   3
   0 -14  -7 14.1406 24.7984  32
   0 -14  -7 37.2156 41.7367  28
   0 -14  -7 38.4827 40.2053  27
   0 -14  -7-1.02042 22.3350  14
   0 -14  -7 13.8904 32.7376  24
   0 -14  -7-40.6722 29.8149  20
   0 -14  -7-17.0183 27.8558  16
   0 -14  -7 13.0381 33.6320  18
   0 -14  -8 1.37451 16.3988   5
   0 -14  -8 29.0480 32.4710   7
   0  14   8 14.7769 35.0648   3
   0 -14  -8 4.45452 24.1651  32
   0 -14  -8 1.95632 41.7917  27
   0 -14  -8 10.7836 42.5735  28
   0 -14  -8 8.29831 22.6938  14
   0 -14  -8 36.1391 33.7295  24
   0 -14  -8 35.2142 31.8858  20
   0 -14  -8-9.51227 34.2530  18
   0 -14  -8 10.1298 27.9855  16
   0 -14  -9 71.2748 26.2277  32
   0 -14  -9 84.4735 44.8724  28
   0 -14  -9 68.7887 42.8684  27
   0 -14  -9 97.7841 24.6282  14
   0 -14  -9 99.4507 34.7498  24
   0 -14  -9 54.6543 33.3796  20
   0 -14  -9 78.0893 29.4297  16
   0 -14 -10 17.0328 25.4329  32
   0 -14 -10 37.0153 45.9514  28
   0 -14 -10 82.6173 24.3528  14
   0 -14 -10 66.5168 35.5507  24
   0 -14 -10 102.971 34.9642  20
   0 -14 -10 55.3662 29.4335  16
   0 -14 -11-2.87255 46.2880  28
   0 -14 -11 10.0228 21.6647  14
   0 -14 -11 53.4945 35.4000  20
   0 -14 -11-16.2540 28.5260  16
   0 -14 -11 40.5330 35.3116  24
   0 -14 -12 655.163 57.6856  27
   0 -14 -12 620.931 58.2874  28
   0 -14 -12 537.731 48.1161  24
   0 -14 -12 606.114 49.7816  20
   0 -14 -12 545.734 40.2755  14
   0 -14 -12 552.588 45.3331  16
   0 -14 -13 20.0522 26.5020  34
   0 -14 -13 10.1426 46.8216  28
   0 -14 -13 29.0210 43.7622  27
   0 -14 -13 56.1187 21.1201  14
   0 -14 -13 30.7978 34.1915  24
   0 -14 -13 55.2237 36.4663  20
   0 -14 -13 19.9518 29.4671  16
   0 -14 -14 99.9009 27.0884  34
   0 -14 -14 37.6732 43.2017  27
   0 -14 -14 22.6597 46.2986  28
   0 -14 -14 66.1589 18.2365  14
   0 -14 -14 78.6107 33.7177  24
   0 -14 -14 109.670 36.1536  20
   0 -14 -14 76.4892 28.8329  16
   0 -14 -15 61.8559 40.4128  27
   0 -14 -15 77.2690 25.6284  34
   0 -14 -15 74.7180 28.3279  16
   0 -14 -15 120.485 32.1229  24
   0 -14 -16 298.537 41.6087  27
   0 -14 -16 321.091 34.6988  24
   0 -14 -16 341.630 32.7434  16
   0 -14 -16 337.824 30.6839  34
   0 -14 -17 168.028 26.8225  24
   0 -14 -17 140.179 23.6295  16
   0 -14 -17 97.5234 19.8171  34
   0 -14 -18 84.7514 18.2755  16
   0 -14 -18 20.5423 10.7823  34
   0 -14 -19 9.99842 11.4648  16
   0 -14 -19 28.1599 15.2098  24
   0  15 -18 19.2557 9.60817  17
   0  15 -17 272.608 21.8037  13
   0  15 -17 310.961 21.4920  21
   0  15 -17 303.302 22.6727  17
   0  15 -16 120.263 18.3144  13
   0  15 -16 128.703 19.3942  17
   0  15 -16 154.930 19.6021  30
   0  15 -16 141.259 18.1869  21
   0  15 -15 133.685 20.8794  13
   0  15 -15 141.490 23.4009  30
   0  15 -15 136.475 20.6716  21
   0  15 -14 91.8884 21.6527  13
   0  15 -14 92.5596 20.4352  21
   0  15 -14 69.6975 23.7851  30
   0  15 -13 64.3757 22.5164  13
   0 -15  13 52.2578 25.4410  18
   0  15 -13 48.5342 21.5791  21
   0  15 -13 34.5649 25.7828  30
   0  15 -12-2.37266 22.8174  13
   0 -15  12-9.22691 26.6467  18
   0  15 -12 10.6805 22.3131  21
   0  15 -12-7.52141 26.4507  30
   0  15 -11 11.9298 28.2000  30
   0 -15  11 13.8550 27.3102  18
   0  15 -11 1.24289 24.1379  13
   0  15 -11-1.01579 22.4606  21
   0 -15  11 33.9913 33.7954  10
   0  15 -10-15.2757 28.4523  30
   0 -15  10 5.47255 29.7641  18
   0  15 -10-10.2170 24.2191  13
   0  15 -10 9.38356 22.9127  21
   0 -15  10-15.0929 33.6244  10
   0  15  -9 1.29341 23.7376  13
   0 -15   9-7.37237 30.2463  18
   0 -15   9 57.6302 34.3411   7
   0 -15   9 31.3001 17.5371   5
   0 -15   9 11.1242 31.6838  10
   0  15  -9 2.07233 28.4183  30
   0  15  -8 251.753 34.2646  30
   0  15  -8 235.592 32.0635  13
   0 -15   8 297.064 36.1355  18
   0 -15   8 256.364 41.0897   7
   0 -15   8 197.611 42.8680  10
   0 -15   8 302.917 25.5191   5
   0 -15   8 278.080 43.5290   2
   0  15  -7 283.989 46.5650   3
   0 -15   7 224.494 45.1564   2
   0 -15   7 291.213 37.3767  18
   0  15  -7 251.799 32.2508  13
   0  15  -7 252.463 30.3736  21
   0 -15   7 216.659 40.5741  10
   0 -15   7 227.300 38.6828   7
   0 -15   7 300.324 26.1484   5
   0 -15   6 271.320 47.0285   2
   0  15  -6 285.155 47.6283   3
   0  15  -6 270.230 32.5484  30
   0 -15   6 284.858 36.3521  18
   0  15  -6 227.631 33.0533  13
   0  15  -6 266.295 28.9945  21
   0 -15   6 201.855 38.3363  10
   0 -15   6 248.060 38.7765   7
   0 -15   6 298.393 26.0847   5
   0  15  -5 921.494 60.3179  30
   0 -15   5 845.089 61.8849  18
   0  15  -5 947.376 58.8804  21
   0 -15   5 979.048 77.2782   2
   0  15  -5 1023.14 79.3580   3
   0 -15   5 973.308 66.8770   7
   0 -15   5 1028.45 57.4871   5
   0  15  -4 2086.55 116.922  30
   0 -15   4 2228.53 115.762   5
   0 -15   4 2105.88 121.930   7
   0 -15   4 2116.03 118.351  18
   0  15  -4 2054.26 116.381  21
   0 -15   4 2176.45 135.196   2
   0  15  -4 2172.08 135.194   3
   0  15  -3 220.759 48.5751   3
   0 -15   3 219.882 47.0811   2
   0  15  -3 212.855 29.2739  30
   0 -15   3 223.253 35.3642  18
   0 -15   3 179.046 23.3253  14
   0  15  -3 210.147 24.6057  21
   0 -15   3 254.463 37.3787   7
   0 -15   3 268.049 26.2417   5
   0  15  -2 100.027 43.3087   3
   0  15  -2 75.7597 24.6548  30
   0 -15   2 62.6600 32.2845  18
   0 -15   2 66.1102 20.2724  14
   0  15  -2 92.1833 19.7840  21
   0 -15   2 105.880 34.4227   7
   0  15  -1 89.3937 23.6791  30
   0 -15   1 61.6929 37.0019  28
   0 -15   1 120.401 33.0772  18
   0 -15   1 94.2700 21.7032  14
   0  15  -1 106.393 20.4283  21
   0 -15   1 77.3919 21.8126   5
   0  15   0 1206.80 88.7034   3
   0 -15   0 1209.81 87.0058   2
   0 -15   0 1062.50 65.2861  14
   0  15   0 1113.26 63.8109  21
   0 -15   0 1143.70 65.1361   5
   0 -15   0 1083.93 72.5326   7
   0 -15   0 1126.63 70.9112  28
   0  15   0 1095.81 64.7367  30
   0 -15  -1 3865.90 197.812   2
   0 -15  -1 3363.64 179.001  28
   0  15   1 3365.28 176.139  30
   0 -15  -1 3311.86 177.879  27
   0 -15  -1 3406.51 177.697  14
   0  15   1 2877.56 175.152  21
   0 -15  -1 3831.80 183.707   7
   0 -15  -1 3568.53 177.186   5
   0 -15  -2 34.5575 39.0416  28
   0 -15  -2 25.7826 34.2299  27
   0 -15  -2 31.8821 20.5595  14
   0  15   2 72.4746 45.5298   3
   0 -15  -2 52.5601 39.2071   2
   0 -15  -2 64.6680 20.2134   5
   0 -15  -2 4.36859 32.1981   7
   0 -15  -3 904.723 54.1628  14
   0 -15  -3 881.745 58.6122  24
   0 -15  -3 821.212 59.1539  27
   0 -15  -3 868.203 61.8207  28
   0 -15  -3 781.695 71.1472   2
   0  15   3 741.663 72.5679   3
   0 -15  -3 864.824 60.9706   7
   0 -15  -3 831.818 51.7736   5
   0 -15  -4 8.25218 32.8939  18
   0 -15  -4 47.0504 40.2845  28
   0 -15  -4-10.1341 35.9033  27
   0 -15  -4 33.1965 32.2546  24
   0 -15  -4-1.57785 19.1188   5
   0 -15  -4 10.5019 33.6273   7
   0  15   4 3.42095 41.1422   3
   0 -15  -4 26.0795 39.2935   2
   0 -15  -5 25.7887 36.2948   2
   0  15   5 20.3767 41.9483   3
   0 -15  -5 4.32935 25.8442  16
   0 -15  -5 16.7890 34.4435  18
   0 -15  -5 19.7646 40.8618  28
   0 -15  -5 35.3880 37.6665  27
   0 -15  -5 34.3480 23.7639  14
   0 -15  -5 61.2657 32.8857  24
   0 -15  -5 36.4008 26.5434  20
   0 -15  -5 67.7151 34.4146   7
   0 -15  -5 24.9883 19.6525   5
   0  15   6 96.4703 44.6840   3
   0 -15  -6 19.0680 35.7056   2
   0 -15  -6 18.9587 34.9940  18
   0 -15  -6 26.4976 26.7223  16
   0 -15  -6 64.6460 40.7463  28
   0 -15  -6 10.1543 39.0882  27
   0 -15  -6 27.5620 23.8298  14
   0 -15  -6 46.2158 32.5032  24
   0 -15  -6 54.0234 28.4573  20
   0 -15  -6 36.3571 33.3633   7
   0 -15  -6 34.4523 19.1692   5
   0  15   7 6.44533 38.1729   3
   0 -15  -7 18.6051 35.4421   2
   0 -15  -7 23.3562 27.7605  16
   0 -15  -7 28.8106 35.8018  18
   0 -15  -7 43.1061 41.5890  27
   0 -15  -7 7.89040 42.5959  28
   0 -15  -7 39.5677 24.5299  14
   0 -15  -7 18.5687 33.0002  24
   0 -15  -7 62.6612 29.9084  20
   0 -15  -7 43.1923 19.1488   5
   0 -15  -7-22.8555 34.2026   7
   0  15   8 119.691 39.5263   3
   0 -15  -8 150.203 30.3225  16
   0 -15  -8 197.355 44.2545  27
   0 -15  -8 174.325 44.8234  28
   0 -15  -8 162.139 27.0978  14
   0 -15  -8 129.348 36.2021  24
   0 -15  -8 222.304 34.5206  20
   0 -15  -8 183.930 21.5901   5
   0 -15  -8 136.565 37.1833   7
   0 -15  -9 310.947 48.1524  27
   0 -15  -9 325.148 49.3761  28
   0 -15  -9 334.455 32.4666  14
   0 -15  -9 348.446 39.1069  20
   0 -15  -9 310.519 35.5325  16
   0 -15  -9 375.655 41.0778  24
   0 -15 -10 1139.68 79.4910  28
   0 -15 -10 1219.34 74.9239  24
   0 -15 -10 1191.30 73.8560  20
   0 -15 -10 1201.74 71.4880  16
   0 -15 -10 1153.76 70.4539  14
   0 -15 -11 236.336 47.3971  28
   0 -15 -11 209.251 27.1291  14
   0 -15 -11 195.825 37.0524  24
   0 -15 -11 209.684 37.1322  20
   0 -15 -11 231.616 32.2853  16
   0 -15 -12-2.64610 44.0190  28
   0 -15 -12 24.6514 21.2339  14
   0 -15 -12-17.5889 33.2387  24
   0 -15 -12 9.98649 34.2590  20
   0 -15 -12 22.3642 28.3187  16
   0 -15 -13 73.9526 43.8626  27
   0 -15 -13 97.0109 44.5802  28
   0 -15 -13 94.9562 20.6782  14
   0 -15 -13 63.1257 34.1649  20
   0 -15 -13 75.0862 28.9746  16
   0 -15 -13 31.1291 32.5735  24
   0 -15 -14 598.919 53.1957  28
   0 -15 -14 554.361 51.8310  27
   0 -15 -14 535.774 35.9095  14
   0 -15 -14 506.152 40.6217  16
   0 -15 -14 568.503 44.6141  24
   0 -15 -15 900.814 60.7171  27
   0 -15 -15 824.462 61.9546  28
   0 -15 -15 821.697 53.0676  16
   0 -15 -15 893.846 55.8943  24
   0 -15 -16 390.666 31.3813  16
   0 -15 -16 366.215 34.6431  24
   0 -15 -17 38.0755 17.2963  16
   0 -15 -17 50.6740 21.3858  24
   0 -15 -18 14.0243 8.74772  16
   0 -15 -18 8.63717 15.1193  24
   0  16 -17 437.493 25.2855  21
   0  16 -17 417.740 26.4484  17
   0  16 -16-6.05679 11.3823  13
   0  16 -16 11.4921 13.3654  17
   0  16 -16-0.37433 12.3650  30
   0  16 -16 5.03168 12.3935  21
   0  16 -15 21.6371 15.0032  13
   0  16 -15 27.4351 18.6328  30
   0  16 -15 25.3866 15.7324  21
   0  16 -14 62.9420 18.6331  13
   0  16 -14 18.2905 17.5166  21
   0  16 -14 25.4817 21.0159  30
   0  16 -13 70.9903 20.9593  13
   0 -16  13 76.6020 21.3738  18
   0  16 -13 35.4389 20.0763  21
   0  16 -13 37.3179 24.3208  30
   0  16 -12-27.0512 20.6489  13
   0 -16  12 19.9245 24.9749  18
   0  16 -12 33.5658 21.2579  21
   0  16 -12 1.72805 25.3289  30
   0  16 -11 6.94838 22.1009  13
   0 -16  11 30.8282 26.6940  18
   0  16 -11 21.6630 21.2335  21
   0  16 -11-40.1070 27.1687  30
   0  16 -10 35.2503 24.6158  13
   0 -16  10 19.5872 28.1079  18
   0  16 -10 39.3224 21.6666  21
   0  16 -10 11.6880 27.5746  30
   0  16  -9 102.926 26.5400  13
   0 -16   9 141.943 30.6228  18
   0 -16   9 113.428 36.3375   7
   0 -16   9 94.1003 19.0971   5
   0 -16   9 64.1046 33.7572  10
   0  16  -9 90.6528 28.8712  30
   0  16  -8 6.39464 25.3622  13
   0 -16   8 13.9593 30.7795  18
   0 -16   8 4.54632 18.2281   5
   0 -16   8 14.3695 35.8994   7
   0 -16   8 6.15945 33.5685   2
   0 -16   7 413.984 31.8282   5
   0 -16   7 495.905 46.8363   7
   0  16  -7 329.866 36.8871  13
   0  16  -7 408.907 34.8056  21
   0 -16   7 435.043 40.5181  18
   0 -16   7 342.241 51.0298   2
   0  16  -6 62.3737 40.5879   3
   0 -16   6 10.3357 38.3090   2
   0 -16   6 61.0922 33.1147  18
   0  16  -6 31.2675 22.5609  21
   0 -16   6 37.1667 35.8492   7
   0 -16   6 36.3533 19.5234   5
   0  16  -6 45.3984 28.1966  30
   0 -16   5 5149.94 284.778   7
   0 -16   5 5663.42 278.654   5
   0  16  -5 5083.62 279.383  21
   0 -16   5 5343.62 279.899  18
   0  16  -5 5268.53 296.444   3
   0 -16   5 5544.59 297.663   2
   0  16  -5 5267.83 279.752  30
   0 -16   4 643.482 41.9964   5
   0 -16   4 652.171 53.4228   7
   0 -16   4 564.009 48.6007  18
   0  16  -4 558.197 41.5358  21
   0 -16   4 642.259 62.9537   2
   0  16  -4 638.430 64.5924   3
   0  16  -4 618.036 44.3274  30
   0 -16   3 1760.97 109.053   2
   0  16  -3 1429.79 106.680   3
   0  16  -3 1596.88 87.9110  30
   0 -16   3 1447.48 85.3292  14
   0  16  -3 1457.31 86.3496  21
   0 -16   3 1513.20 90.4527  18
   0 -16   3 1643.58 86.8039   5
   0 -16   3 1579.72 95.1473   7
   0  16  -2 25.7126 41.9550   3
   0  16  -2 38.7673 23.8741  30
   0 -16   2-2.72444 32.7970  18
   0 -16   2 24.2344 19.6612  14
   0  16  -2-5.23590 19.0260  21
   0 -16   2 22.3711 34.1001   7
   0  16  -1 1991.92 129.760   3
   0 -16   1 1980.13 108.256  14
   0 -16   1 1989.56 111.514  18
   0  16  -1 1863.42 106.880  21
   0 -16   1 1996.56 108.019   5
   0  16  -1 2036.03 108.248  30
   0 -16   0 459.553 57.3012   2
   0  16   0 434.888 60.0416   3
   0 -16   0 457.947 36.4679  14
   0  16   0 445.425 33.1865  21
   0 -16   0 502.801 44.9718  18
   0 -16   0 496.113 36.1481   5
   0 -16   0 478.732 47.7578   7
   0 -16   0 464.673 46.2569  28
   0  16   0 494.628 35.9057  30
   0 -16  -1 440.189 57.5892   2
   0 -16  -1 380.539 35.2051  14
   0 -16  -1 490.310 45.9498  28
   0  16   1 498.893 33.6256  30
   0 -16  -1 485.578 41.7058  27
   0  16   1 389.275 30.7371  21
   0 -16  -1 517.412 46.9926   7
   0 -16  -1 447.089 34.6956   5
   0 -16  -2 97.1138 34.3876  27
   0 -16  -2 76.8854 38.2616  28
   0 -16  -2 50.0085 22.7951  14
   0 -16  -2 75.1514 33.1986  24
   0 -16  -2 74.1271 41.0418   2
   0  16   2 84.5532 44.9222   3
   0 -16  -2 49.4716 22.0798   5
   0 -16  -2 73.7812 35.8952   7
   0 -16  -3 560.493 50.9433  28
   0 -16  -3 542.888 48.9233  27
   0 -16  -3 547.235 41.8801  14
   0 -16  -3 673.180 49.6540  24
   0 -16  -3 657.857 62.9234   2
   0  16   3 654.800 64.3696   3
   0 -16  -3 506.262 40.1724   5
   0 -16  -3 650.053 53.3350   7
   0 -16  -4 26.5200 37.1197  27
   0 -16  -4 14.4485 38.9829  28
   0 -16  -4-1.89840 34.0583  18
   0 -16  -4-5.94365 25.8102  16
   0 -16  -4-18.0723 31.9620  24
   0 -16  -4-3.26783 34.8846   7
   0 -16  -4 30.8874 21.0004   5
   0  16   4 3.60289 40.8389   3
   0 -16  -4-13.8735 39.1161   2
   0 -16  -5 696.979 65.8673   2
   0  16   5 627.643 65.9493   3
   0 -16  -5 669.427 55.7238  27
   0 -16  -5 699.430 57.0860  28
   0 -16  -5 619.697 48.5681  16
   0 -16  -5 764.079 53.5497  24
   0 -16  -5 879.273 56.1124  26
   0 -16  -5 594.498 54.0716  18
   0 -16  -5 667.651 47.2282  20
   0 -16  -5 746.437 58.2422   7
   0 -16  -5 712.578 45.2243   5
   0 -16  -6 633.878 61.3188   2
   0  16   6 584.422 62.2991   3
   0 -16  -6 626.359 44.3899  14
   0 -16  -6 585.421 44.6187  16
   0 -16  -6 632.977 53.7530  27
   0 -16  -6 537.828 54.4003  28
   0 -16  -6 660.701 49.9733  24
   0 -16  -6 513.774 50.8330  18
   0 -16  -6 601.750 44.8245  20
   0 -16  -6 612.805 53.9681   7
   0 -16  -6 624.402 40.5619   5
   0  16   7 128.261 41.2775   3
   0 -16  -7 99.9093 27.3410  16
   0 -16  -7 72.1329 36.9978  18
   0 -16  -7 121.006 42.6699  28
   0 -16  -7 100.461 40.8325  27
   0 -16  -7 67.4889 24.8837  14
   0 -16  -7 104.054 34.8978  24
   0 -16  -7 100.338 30.0826  20
   0 -16  -7 76.4343 19.9729   5
   0 -16  -7 89.5927 36.8264   7
   0 -16  -8 186.418 29.3575  16
   0 -16  -8 185.714 44.5090  28
   0 -16  -8 186.551 42.8233  27
   0 -16  -8 161.721 27.0423  14
   0 -16  -8 160.977 35.9922  24
   0 -16  -8 210.375 33.1304  20
   0 -16  -8 152.167 21.2154   5
   0 -16  -8 127.956 37.2366   7
   0 -16  -9-4.85428 41.7270  27
   0 -16  -9 4.33821 42.5449  28
   0 -16  -9 1.04921 23.3055  14
   0 -16  -9 13.8604 33.0817  24
   0 -16  -9 27.1143 31.4723  20
   0 -16  -9 6.00011 27.0392  16
   0 -16 -10 74.9335 42.6258  27
   0 -16 -10 44.4856 43.8977  28
   0 -16 -10 98.5854 23.9881  14
   0 -16 -10 73.6512 34.1947  24
   0 -16 -10 104.444 33.6628  20
   0 -16 -10 74.3850 27.4285  16
   0 -16 -11 24.8713 44.2539  28
   0 -16 -11 29.0856 23.1920  14
   0 -16 -11-13.9317 30.7952  24
   0 -16 -11 7.68897 32.2006  20
   0 -16 -11-3.20241 26.6286  16
   0 -16 -12 96.0364 42.1614  28
   0 -16 -12-13.5654 19.9798  14
   0 -16 -12 29.6581 31.8632  20
   0 -16 -12 6.74845 25.9872  16
   0 -16 -12 36.4411 31.1365  24
   0 -16 -13 292.543 36.0344  24
   0 -16 -13 314.369 44.1823  28
   0 -16 -13 310.292 31.7489  16
   0 -16 -13 308.924 27.5028  14
   0 -16 -14-6.87869 26.5238  24
   0 -16 -14 17.5094 13.6415  14
   0 -16 -14 34.5925 37.6217  28
   0 -16 -14 5.17863 35.6438  27
   0 -16 -14 41.7983 23.3224  16
   0 -16 -15 75.7601 34.9852  28
   0 -16 -15 108.544 32.7110  27
   0 -16 -15 69.9669 20.0179  16
   0 -16 -15 9.84506 24.4276  24
   0 -16 -16 5.27948 12.9780  16
   0 -16 -16 20.8508 21.1685  24
   0 -16 -17 267.147 22.3731  24
   0 -16 -18 105.444 11.1732  24
   0  17 -16 164.458 13.8544  21
   0  17 -15 102.201 16.3871  30
   0  17 -15 113.541 14.9206  21
   0  17 -14 116.141 18.6627  13
   0  17 -14 173.015 21.1780  30
   0  17 -14 185.827 19.2649  21
   0  17 -13 9.21238 16.5826  13
   0  17 -13 4.78797 17.3046  21
   0  17 -13 6.01649 21.3265  30
   0  17 -12-4.71607 18.5639  13
   0 -17  12 1.81786 20.6662  18
   0  17 -12 16.1679 18.5995  21
   0  17 -12-15.2570 23.2759  30
   0  17 -11 31.0674 21.3159  13
   0 -17  11 73.4500 24.9036  18
   0  17 -11 33.5706 20.6593  21
   0  17 -11 62.2268 26.1378  30
   0  17 -10 2.68769 26.1045  30
   0 -17  10 18.5937 26.3550  18
   0  17 -10-5.55123 22.0335  13
   0  17  -9 88.9855 25.1410  13
   0 -17   9 123.627 30.7289  18
   0 -17   9 127.522 18.9889   5
   0  17  -9 171.596 29.8537  30
   0 -17   8 157.958 31.8309  18
   0  17  -8 154.642 25.6578  21
   0 -17   8 169.159 21.7460   5
   0 -17   8 142.052 38.3991   7
   0 -17   7 346.357 46.7982   2
   0 -17   7 291.352 38.1273  18
   0  17  -7 317.466 31.4381  21
   0 -17   7 351.716 29.5955   5
   0 -17   7 308.493 44.8187   7
   0  17  -7 421.777 36.1502  30
   0  17  -6 20.7274 37.7462   3
   0 -17   6 78.2873 38.7697   2
   0 -17   6 48.1922 31.2601  18
   0  17  -6 24.2623 22.7841  21
   0 -17   6 101.012 39.4346   7
   0 -17   6 50.3788 20.1625   5
   0  17  -6 81.6315 28.0888  30
   0 -17   5 1722.28 109.442   7
   0 -17   5 1869.46 100.384   5
   0 -17   5 1736.44 103.410  18
   0  17  -5 1888.39 101.211  21
   0 -17   5 1645.24 118.236   2
   0  17  -5 1859.75 121.189   3
   0  17  -5 1847.79 102.388  30
   0  17  -4 40.4183 43.4151   3
   0 -17   4 47.3911 41.5531   2
   0 -17   4 33.8536 33.3926  18
   0  17  -4 14.8884 20.6366  21
   0 -17   4 33.1847 21.6765   5
   0 -17   4 34.2774 38.1660   7
   0  17  -4 26.6239 25.7127  30
   0  17  -3 2344.20 147.825   3
   0 -17   3 2398.60 148.686   2
   0  17  -3 2400.25 128.859  30
   0 -17   3 2169.72 126.837  14
   0  17  -3 2416.45 127.811  21
   0 -17   3 2282.22 130.565  18
   0 -17   3 2384.51 137.327   7
   0 -17   3 2570.60 128.478   5
   0  17  -2 18.4407 24.1683  30
   0 -17   2 19.2550 34.0920  18
   0 -17   2 52.1701 21.2041  14
   0  17  -2 54.4670 20.0451  21
   0 -17   2 115.026 45.6678   2
   0  17  -2 56.8144 43.2118   3
   0  17  -1 540.819 61.0121   3
   0 -17   1 530.007 37.8361  14
   0  17  -1 452.181 35.0355  21
   0 -17   1 518.881 46.1691  18
   0 -17   1 491.504 37.8585   5
   0  17  -1 523.245 38.1062  30
   0 -17   0 6418.64 344.723   2
   0  17   0 6503.36 345.400   3
   0 -17   0 5987.74 324.139  28
   0  17   0 6351.55 323.717  30
   0 -17   0 6490.00 325.331  14
   0  17   0 5447.30 322.680  21
   0 -17   0 6333.18 326.195  18
   0 -17   0 6715.02 332.126   7
   0 -17   0 6910.63 325.241   5
   0 -17  -1 404.105 55.4760   2
   0 -17  -1 350.066 38.0716  27
   0 -17  -1 335.889 41.8234  28
   0 -17  -1 408.152 32.9529  14
   0 -17  -1 368.032 40.0118  24
   0  17   1 306.666 26.6426  21
   0 -17  -1 392.120 47.5315   7
   0 -17  -1 371.589 31.8147   5
   0 -17  -2 651.276 45.2958  14
   0 -17  -2 607.394 49.2961  27
   0 -17  -2 663.142 52.3914  28
   0 -17  -2 617.654 50.3540  24
   0  17   2 663.576 67.3825   3
   0 -17  -2 790.327 67.1947   2
   0 -17  -2 636.789 43.6336   5
   0 -17  -2 605.687 57.7133   7
   0 -17  -3 6.34568 33.9529  27
   0 -17  -3-31.0812 37.0607  28
   0 -17  -3-5.30632 23.3838  14
   0 -17  -3-28.3421 32.0726  24
   0 -17  -3 32.6298 38.3157   2
   0  17   3-3.75364 41.3537   3
   0 -17  -3 19.2326 20.8016   5
   0 -17  -3-15.7681 39.1641   7
   0 -17  -4 153.083 37.0660  18
   0 -17  -4 193.382 37.5857  27
   0 -17  -4 93.0774 39.7695  28
   0 -17  -4 118.260 26.2063  14
   0 -17  -4 136.719 33.8538  24
   0 -17  -4 122.312 23.1306   5
   0 -17  -4 129.079 40.2969   7
   0 -17  -4 142.872 43.1804   2
   0  17   4 102.826 43.1739   3
   0  17   5 447.346 56.4844   3
   0 -17  -5 467.931 55.1366   2
   0 -17  -5 419.659 37.1087  16
   0 -17  -5 410.201 47.2902  28
   0 -17  -5 369.546 46.1057  27
   0 -17  -5 435.556 42.9520  24
   0 -17  -5 543.095 44.6919  26
   0 -17  -5 392.148 44.4185  18
   0 -17  -5 415.297 50.8118   7
   0 -17  -5 488.400 34.5102   5
   0 -17  -6 289.344 47.3648   2
   0  17   6 233.248 47.7613   3
   0 -17  -6 338.058 32.7065  16
   0 -17  -6 293.326 40.8597  18
   0 -17  -6 333.927 45.5964  28
   0 -17  -6 301.494 43.6274  27
   0 -17  -6 283.193 32.0822  14
   0 -17  -6 356.256 39.7966  24
   0 -17  -6 341.683 32.7868  20
   0 -17  -6 351.545 28.9713   5
   0 -17  -6 331.881 44.1986   7
   0  17   7 145.350 42.9189   3
   0 -17  -7 256.554 31.1523  16
   0 -17  -7 292.844 43.0788  27
   0 -17  -7 272.120 44.6684  28
   0 -17  -7 262.903 30.2961  14
   0 -17  -7 303.969 37.4646  24
   0 -17  -7 243.392 32.2936  20
   0 -17  -7 253.890 25.3910   5
   0 -17  -7 283.174 42.9679   7
   0 -17  -8 11.0142 24.7586  16
   0 -17  -8-23.2574 41.5668  28
   0 -17  -8 30.8296 39.5783  27
   0 -17  -8 19.8207 24.7947  14
   0 -17  -8-11.1750 31.8664  24
   0 -17  -8 8.86132 28.1039  20
   0 -17  -8-11.1427 16.8526   5
   0 -17  -8 15.5064 36.1752   7
   0 -17  -9 26.0092 39.6816  27
   0 -17  -9 92.1668 41.6993  28
   0 -17  -9 65.8838 24.0070  14
   0 -17  -9 65.0081 32.3538  24
   0 -17  -9 68.9315 30.0266  20
   0 -17  -9 39.6142 25.5317  16
   0 -17 -10 83.7468 41.9922  28
   0 -17 -10 54.0916 40.1412  27
   0 -17 -10 79.7981 24.2541  14
   0 -17 -10 53.6669 31.4451  24
   0 -17 -10 51.2251 30.5527  20
   0 -17 -10 66.7453 24.8361  16
   0 -17 -11 29.1240 30.1805  24
   0 -17 -11 21.4177 20.5995  14
   0 -17 -11 11.6481 39.1735  27
   0 -17 -11 42.5406 41.2781  28
   0 -17 -11 13.5148 23.9766  16
   0 -17 -12 119.120 29.1735  24
   0 -17 -12 106.273 20.8165  14
   0 -17 -12 140.605 24.3179  16
   0 -17 -12 166.810 41.5971  28
   0 -17 -13 956.241 55.4333  24
   0 -17 -13 984.525 60.6291  28
   0 -17 -13 950.472 51.0336  14
   0 -17 -14 5.61596 23.6590  24
   0 -17 -14 15.8196 9.73649  14
   0 -17 -14 40.7195 30.7534  28
   0 -17 -14-8.71853 12.7616  16
   0 -17 -15 460.768 33.4899  24
   0 -17 -16-3.07607 15.8358  24
   0  18 -15 25.8144 10.2381  30
   0  18 -15 12.4578 9.01910  21
   0  18 -14 4.18760 14.6147  30
   0  18 -14 18.4499 12.2894  21
   0  18 -13 4.00822 13.3348  13
   0  18 -13 15.5962 17.3992  30
   0  18 -13-3.25737 14.6522  21
   0  18 -12 6.24519 16.1101  13
   0  18 -12 13.3575 16.4023  21
   0  18 -12 10.8262 20.8917  30
   0 -18  11 95.0065 20.5787  18
   0  18 -11 78.4699 23.0146  30
   0 -18  10 6.34264 23.9357  18
   0  18 -10 5.52011 23.5827  30
   0 -18   9 148.850 28.6610  18
   0 -18   9 205.716 34.5282   7
   0  18  -9 138.406 23.5379  21
   0 -18   8 10.1778 27.9469  18
   0  18  -8 11.9393 20.0171  21
   0 -18   8 35.8643 35.9152   7
   0 -18   8 27.3493 17.2420   5
   0 -18   7 48.5437 29.4855  18
   0  18  -7 80.5565 21.5491  21
   0 -18   7 46.0678 19.1215   5
   0 -18   7 25.3354 38.1529   7
   0  18  -7 65.7275 26.8964  30
   0 -18   6 65.7157 30.8423  18
   0  18  -6 30.6496 19.9351  21
   0 -18   6 40.6580 20.3985   5
   0 -18   6 10.0329 38.3761   7
   0  18  -6 28.1802 25.5144  30
   0 -18   5 253.083 45.3387   2
   0  18  -5 253.077 47.3298   3
   0 -18   5 246.294 35.6528  18
   0  18  -5 246.528 26.0726  21
   0 -18   5 238.394 26.2527   5
   0 -18   5 195.719 43.7150   7
   0  18  -5 214.723 30.0484  30
   0 -18   4 2079.50 131.405   7
   0 -18   4 2366.24 123.446   5
   0 -18   4 2231.23 125.674  18
   0  18  -4 2287.73 123.119  21
   0  18  -4 2322.62 142.605   3
   0 -18   4 2298.37 142.184   2
   0  18  -4 2275.73 124.100  30
   0 -18   3 2541.37 154.691   2
   0  18  -3 2423.02 154.075   3
   0  18  -3 2615.33 135.839  30
   0 -18   3 2456.41 133.929  14
   0  18  -3 2331.91 134.055  21
   0 -18   3 2458.28 137.370  18
   0 -18   3 2739.78 135.829   5
   0 -18   3 2518.17 144.635   7
   0  18  -2 37.4706 23.4053  30
   0 -18   2 39.9649 33.0808  18
   0 -18   2 43.7193 19.3777  14
   0  18  -2 24.1059 18.0224  21
   0  18  -2 33.8464 40.9086   3
   0 -18   2-11.1500 38.5095   2
   0  18  -1 1537.06 108.661   3
   0  18  -1 1643.20 87.4285  30
   0 -18   1 1602.88 87.7762  14
   0 -18   1 1644.13 91.6273  18
   0  18  -1 1435.23 85.4688  21
   0 -18   1 1545.14 87.8213   5
   0 -18   0 3239.56 181.610   2
   0  18   0 3183.40 181.397   3
   0 -18   0 3184.88 160.218  14
   0  18   0 3044.61 158.228  30
   0 -18   0 3216.32 161.975  24
   0 -18   0 3131.04 162.267  18
   0 -18   0 3416.32 160.241   5
   0 -18   0 3135.42 168.961   7
   0 -18  -1 51.1865 34.1330  28
   0 -18  -1 12.9044 22.3701  14
   0 -18  -1 11.9839 30.6458  24
   0 -18  -1-11.1916 40.3317   2
   0 -18  -1 58.4625 40.6174   7
   0 -18  -1-9.80887 21.8945   5
   0 -18  -2 506.779 39.0210  14
   0 -18  -2 451.609 42.8942  27
   0 -18  -2 496.175 45.9367  28
   0 -18  -2 523.412 44.8578  24
   0  18   2 459.530 59.7058   3
   0 -18  -2 457.180 58.0841   2
   0 -18  -2 474.066 51.9967   7
   0 -18  -2 602.434 38.3838   5
   0 -18  -3 168.734 34.1900  27
   0 -18  -3 175.356 37.5597  28
   0 -18  -3 104.613 24.7785  14
   0 -18  -3 111.047 32.7874  24
   0 -18  -3 166.319 43.3712   2
   0  18   3 84.9478 44.1841   3
   0 -18  -3 112.428 41.9281   7
   0 -18  -3 117.349 22.6688   5
   0 -18  -4 139.719 38.8661  28
   0 -18  -4 187.927 36.8931  27
   0 -18  -4 159.680 27.1116  14
   0 -18  -4 168.388 32.8423  24
   0 -18  -4 168.837 37.9779  26
   0 -18  -4 142.594 42.1807   2
   0  18   4 176.500 45.8687   3
   0 -18  -4 203.211 44.0748   7
   0 -18  -4 188.813 24.5927   5
   0 -18  -5 84.1150 34.7802  18
   0 -18  -5 21.3975 36.5753  27
   0 -18  -5 67.5209 37.9984  28
   0 -18  -5 77.9872 32.1007  24
   0 -18  -5 56.3328 37.1489   2
   0  18   5 31.1319 38.5655   3
   0 -18  -5 117.029 41.0725   7
   0 -18  -5 74.0250 20.8105   5
   0 -18  -6 195.997 40.7672  28
   0 -18  -6 158.017 39.1835  27
   0 -18  -6 133.942 27.0353  14
   0 -18  -6 176.908 32.8873  24
   0 -18  -6 174.800 36.1990  18
   0 -18  -6 165.509 41.8787   7
   0 -18  -6 190.736 23.9477   5
   0 -18  -7 60.7107 31.4168  24
   0 -18  -7 79.4652 25.3701  14
   0 -18  -7 48.0881 37.1865  27
   0 -18  -7 36.4687 39.4665  28
   0 -18  -7 59.8826 18.2267   5
   0 -18  -7 26.8243 37.5761   7
   0 -18  -8 80.7505 22.7569  16
   0 -18  -8 144.241 39.7976  28
   0 -18  -8 112.295 37.6743  27
   0 -18  -8 91.6141 24.9301  14
   0 -18  -8 57.5475 30.2803  24
   0 -18  -8 114.122 26.6505  20
   0 -18  -8 148.346 35.1899   7
   0 -18  -9 23.4826 29.1729  24
   0 -18  -9-10.9189 21.7434  14
   0 -18  -9 23.6236 37.2298  27
   0 -18  -9 89.0570 37.3163  28
   0 -18  -9 30.8876 19.9675  16
   0 -18 -10 1.62839 27.9242  24
   0 -18 -10 5.01727 20.4005  14
   0 -18 -10 6.78221 36.5566  27
   0 -18 -10 33.1295 36.5023  28
   0 -18 -10 18.6097 17.4517  16
   0 -18 -11 32.0458 26.5830  24
   0 -18 -11 8.93121 18.8044  14
   0 -18 -11-5.87773 36.2446  28
   0 -18 -11 16.8688 34.5974  27
   0 -18 -11 17.6625 13.6002  16
   0 -18 -12 437.223 36.1985  24
   0 -18 -12 469.294 42.8883  27
   0 -18 -12 423.414 39.8858  28
   0 -18 -12 433.659 31.1872  14
   0 -18 -13 735.053 48.2847  24
   0 -18 -13 778.280 50.3498  28
   0 -18 -13 796.879 44.9470  14
   0 -18 -14 38.4646 19.3449  24
   0 -18 -14 6.26538 5.51491  14
   0 -18 -15 268.406 21.4233  24
   0  19 -14 188.857 13.7718  21
   0  19 -14 181.505 13.6538  17
   0  19 -14 223.893 14.6854  30
   0  19 -13 645.102 37.2762  21
   0  19 -13 661.195 38.2032  30
   0  19 -12 11.4110 17.0304  30
   0  19 -11 64.1966 19.9268  30
   0  19 -10 151.855 19.7380  21
   0 -19  10 153.708 21.5359  18
   0  19  -9 126.280 20.1215  21
   0 -19   9 161.311 25.1358  18
   0 -19   8 44.8862 25.0149  18
   0  19  -8 28.8982 18.5865  21
   0 -19   8 42.8796 32.2697   7
   0 -19   8 61.3100 15.6410   5
   0  19  -8 37.7466 24.2165  30
   0 -19   7 33.2436 26.8610  18
   0  19  -7 77.3482 19.0874  21
   0 -19   7 22.5746 36.4549   7
   0 -19   7 40.5384 17.3733   5
   0  19  -7 50.4741 24.1897  30
   0 -19   6 44.3931 28.8581  18
   0  19  -6 66.1010 18.9755  21
   0 -19   6 38.5098 37.9554   7
   0 -19   6 36.0763 18.8761   5
   0  19  -6 61.1693 24.6779  30
   0  19  -5 718.162 45.2858  21
   0 -19   5 635.237 50.5046  18
   0 -19   5 649.349 59.9431   7
   0 -19   5 760.775 46.2300   5
   0  19  -5 796.151 48.7346  30
   0 -19   4 53.6054 31.1883  18
   0  19  -4 72.7087 24.4690  30
   0 -19   4 109.352 41.8012   7
   0 -19   4 105.341 21.7679   5
   0  19  -4 97.1239 19.6502  21
   0  19  -3 490.317 39.2178  30
   0 -19   3 573.999 44.4798  18
   0  19  -3 525.552 35.5661  21
   0 -19   3 489.222 53.2026   7
   0 -19   3 559.461 38.1416   5
   0  19  -2 602.195 40.4090  30
   0 -19   2 621.922 45.2006  24
   0  19  -2 539.751 37.4989  21
   0 -19   2 600.978 47.6212  18
   0 -19   2 576.324 38.5371  14
   0 -19   1 69.4137 33.3232  18
   0  19  -1 85.0809 21.0247  30
   0 -19   1 8.01186 29.7497  24
   0 -19   1 37.3615 19.8498  14
   0  19  -1 42.1629 16.0823  21
   0 -19   1 19.7163 21.8318   5
   0 -19   0 482.121 36.7906  14
   0 -19   0 483.333 44.2320  18
   0 -19   0 441.141 41.8279  24
   0 -19   0 450.705 52.3914   7
   0 -19   0 564.961 37.1553   5
   0 -19  -1-23.6229 29.3799  24
   0 -19  -1 18.4314 20.7146  14
   0 -19  -1 46.9979 22.2464   5
   0 -19  -1 1.79588 41.0532   7
   0 -19  -2 83.7117 31.1466  24
   0 -19  -2 123.790 22.6537   5
   0 -19  -2 88.6167 41.4898   7
   0 -19  -2 76.6479 22.7404  14
   0 -19  -3 388.892 42.5733  28
   0 -19  -3 396.694 38.8019  27
   0 -19  -3 537.016 45.2604  26
   0 -19  -3 400.451 40.0300  24
   0 -19  -3 425.292 34.9784  14
   0 -19  -3 427.263 33.1767   5
   0 -19  -3 351.158 48.8585   7
   0 -19  -4 23.2553 32.5502  26
   0 -19  -4 8.06414 29.6637  24
   0 -19  -4-4.82604 22.7473  14
   0 -19  -4 36.7774 19.4994   5
   0 -19  -4-16.6584 39.2927   7
   0 -19  -4 52.8846 32.9306  28
   0 -19  -4 58.5199 32.4001  27
   0 -19  -5 70.8488 33.3525  27
   0 -19  -5 53.8154 34.8361  28
   0 -19  -5 55.9062 32.5008  18
   0 -19  -5 49.2652 30.3064  24
   0 -19  -5 22.7323 38.3228   7
   0 -19  -5 91.2422 19.4887   5
   0 -19  -6 19.6779 29.4483  24
   0 -19  -6 29.2845 37.0417   7
   0 -19  -6 14.7039 17.6847   5
   0 -19  -6 18.0135 34.9515  28
   0 -19  -6 29.7462 33.9067  27
   0 -19  -7 25.4951 27.8482  24
   0 -19  -7 37.0071 22.9620  14
   0 -19  -7 80.9050 17.2155   5
   0 -19  -7 98.6209 36.5618   7
   0 -19  -7 77.4215 34.4753  27
   0 -19  -7 19.9675 33.6661  28
   0 -19  -8-23.3592 27.1054  24
   0 -19  -8 20.4595 20.7875  14
   0 -19  -8-10.8871 25.7712   7
   0 -19  -8 18.2725 33.1970  27
   0 -19  -8 2.82128 31.7073  28
   0 -19  -9 318.151 33.2232  24
   0 -19  -9 276.424 37.4239  27
   0 -19  -9 353.684 37.5927  28
   0 -19  -9 304.579 27.6366  14
   0 -19 -10 87.8440 30.9916  28
   0 -19 -10 78.9584 32.1533  27
   0 -19 -10 62.2758 19.2018  14
   0 -19 -10 80.2880 26.2887  24
   0 -19 -11 110.220 28.2138  28
   0 -19 -11 117.082 31.0772  27
   0 -19 -11 113.231 18.4668  14
   0 -19 -11 162.002 24.5990  24
   0 -19 -12 103.855 27.7887  27
   0 -19 -12 115.779 26.2167  28
   0 -19 -12 76.6746 21.1262  24
   0 -19 -12 65.5266 15.0874  14
   0 -19 -13 0.40678 16.9603  24
   0 -19 -13 6.36878 9.00515  14
   0 -19 -14 35.1330 12.7741  24
   0  20 -12 14.5431 11.7629  30
   0  20 -11 28.9992 11.2960  21
   0  20 -11-12.3238 14.4256  30
   0  20 -10 16.7604 13.1686  21
   0  20  -9 82.3479 15.4212  21
   0 -20   9 88.8082 18.0707  18
   0  20  -9 105.923 19.8888  30
   0 -20   8 27.3004 20.3547  18
   0  20  -8-2.82113 14.7397  21
   0 -20   8 23.1225 26.2688   7
   0  20  -8 6.09392 19.5361  30
   0 -20   7 138.914 24.6777  18
   0  20  -7 166.641 19.3328  21
   0 -20   7 159.528 18.3720   5
   0 -20   7 149.481 34.1812   7
   0  20  -7 161.228 23.5405  30
   0 -20   6 5.01215 24.3639  18
   0  20  -6 3.31047 21.1154  30
   0  20  -6 6.09509 15.3194  21
   0 -20   6-6.70649 34.6233   7
   0 -20   6 12.8198 15.7306   5
   0 -20   5 8.53176 25.8893  18
   0 -20   5 29.1723 19.1850  24
   0  20  -5 2.00496 20.7575  30
   0  20  -5-4.93313 15.4109  21
   0 -20   5 26.9948 17.9289   5
   0 -20   5 13.1816 36.3149   7
   0 -20   4 49.6323 27.3816  18
   0 -20   4 54.6101 25.1244  24
   0  20  -4 40.2824 21.1602  30
   0  20  -4 67.3644 16.0593  21
   0 -20   4 35.4145 39.0493   7
   0 -20   4 58.2279 18.6088   5
   0 -20   3 79.8339 29.2047  18
   0 -20   3 94.8932 26.3861  24
   0  20  -3 122.315 21.3599  30
   0  20  -3 82.6881 16.4409  21
   0 -20   3 95.8679 20.0862   5
   0 -20   3 116.755 40.6836   7
   0  20  -2 11.8628 19.0192  30
   0 -20   2 12.3928 26.8294  24
   0  20  -2 21.0984 13.9888  21
   0 -20   2 30.7730 29.3495  18
   0 -20   2 23.6289 15.3358  14
   0 -20   1 4.85839 16.9392  14
   0 -20   1 19.1226 29.8919  18
   0 -20   1 6.29840 20.0990   5
   0 -20   1 14.2783 26.0870  24
   0 -20   0 58.2615 19.1118  14
   0 -20   0 57.6390 30.5196  18
   0 -20   0 38.5529 42.4868   7
   0 -20   0 68.8424 19.9753   5
   0 -20   0 56.7170 26.6848  24
   0 -20  -1 28.7581 19.1062  14
   0 -20  -1 48.3116 30.8598  18
   0 -20  -1 54.2559 27.5460  24
   0 -20  -1 33.8377 36.0785  26
   0 -20  -1-18.3439 39.8652   7
   0 -20  -1 16.4907 19.3988   5
   0 -20  -2 91.5790 28.2478  24
   0 -20  -2 72.2037 35.6827  26
   0 -20  -2 61.2486 20.5949  14
   0 -20  -2 67.6808 20.2953   5
   0 -20  -2 68.7857 40.9929   7
   0 -20  -3 30.2908 31.4111  26
   0 -20  -3 16.9374 26.8717  24
   0 -20  -3 3.16996 38.4807   7
   0 -20  -3-9.64732 18.1547   5
   0 -20  -3-5.88641 20.5165  14
   0 -20  -4 61.2859 27.6539  24
   0 -20  -4 0.84125 20.3921  14
   0 -20  -4-20.1116 38.0509   7
   0 -20  -4-9.21522 17.6217   5
   0 -20  -4 5.01010 26.4662  27
   0 -20  -5 5.88282 25.8144  24
   0 -20  -5 35.6359 21.4064  14
   0 -20  -5 24.6869 27.9680  27
   0 -20  -5 20.4887 17.1281   5
   0 -20  -5-58.8251 38.4978   7
   0 -20  -6 21.8697 26.7696  24
   0 -20  -6 17.2000 33.9341   7
   0 -20  -6 39.9850 16.5579   5
   0 -20  -6 50.2405 28.0980  27
   0 -20  -7-17.9766 24.5794  24
   0 -20  -7-5.34670 19.7443  14
   0 -20  -7 4.65937 31.5595   7
   0 -20  -7 10.6118 29.2865  27
   0 -20  -7 25.6754 26.9817  28
   0 -20  -8 10.7613 27.3936  27
   0 -20  -8-10.1682 27.8146  28
   0 -20  -8 13.4955 17.8132  14
   0 -20  -8 28.4409 24.1775  24
   0 -20  -9 25.0028 26.4212  27
   0 -20  -9 57.9621 27.0053  28
   0 -20  -9 22.4076 16.6979  14
   0 -20  -9 65.6422 23.1276  24
   0 -20 -10 42.2086 24.9534  27
   0 -20 -10 11.3346 19.7043  24
   0 -20 -10 31.0428 15.3241  14
   0 -20 -11 26.4807 17.1566  24
   0 -20 -11-24.2666 12.9081  14
   0 -20 -12 193.674 19.8495  24
   0 -20 -12 268.541 17.1441  14
   0 -21  10 297.396 22.3559  26
   0  21 -10 281.256 18.5721  30
   0  21  -9 6.08023 10.0240  21
   0  21  -9 49.0299 13.9365  30
   0  21  -8 60.2476 12.1931  21
   0 -21   8 25.7278 14.0978  18
   0  21  -8 39.6494 15.8198  30
   0 -21   7 42.5283 17.0811  18
   0  21  -7 27.0785 12.2462  21
   0 -21   7 69.5855 24.5196   7
   0  21  -7 29.6013 15.9602  30
   0 -21   6 31.1543 13.2404   5
   0 -21   6-6.95292 20.1846  18
   0  21  -6 9.53550 12.1701  21
   0 -21   6 7.14357 28.6472   7
   0  21  -6 0.48967 16.9020  30
   0 -21   5 11.2154 21.8299  18
   0  21  -5 3.95867 11.7010  21
   0 -21   5 12.9867 32.0573   7
   0 -21   5-8.67436 14.2032   5
   0  21  -5 9.89037 17.0863  30
   0 -21   4 49.4572 23.4660  18
   0  21  -4 90.7931 17.4967  30
   0  21  -4 59.6729 13.2744  21
   0 -21   4 53.6698 34.0610   7
   0 -21   4 83.6422 16.4081   5
   0 -21   3 110.212 25.8374  18
   0  21  -3 91.6022 16.8790  30
   0  21  -3 86.3299 13.0420  21
   0 -21   3 129.688 36.8129   7
   0 -21   3 112.851 17.4829   5
   0 -21   2 7.67050 17.6256  24
   0 -21   2 50.8048 25.9354  18
   0 -21   1 23.4354 31.9444  26
   0 -21   1-21.8686 20.9153  24
   0 -21   1 34.6441 14.6173  14
   0 -21   1 10.3004 25.6072  18
   0 -21   0 26.4405 31.2092  26
   0 -21   0 19.0278 22.1960  24
   0 -21   0 15.4950 26.4139  18
   0 -21   0 12.7793 15.5522  14
   0 -21   0-6.78455 16.8989   5
   0 -21   0 24.8652 37.6665   7
   0 -21  -1 41.7087 23.3537  24
   0 -21  -1-4.18835 31.2791  26
   0 -21  -1 3.16286 16.5090  14
   0 -21  -1 10.0168 27.2195  18
   0 -21  -1-53.7375 38.2616   7
   0 -21  -1-10.0818 16.2194   5
   0 -21  -2-15.8117 16.0387   5
   0 -21  -2-40.6034 38.1134   7
   0 -21  -2-0.64455 29.1910  26
   0 -21  -2 13.9427 23.6724  24
   0 -21  -2 19.2987 17.0770  14
   0 -21  -3 30.5273 36.5727   7
   0 -21  -3 58.4546 16.3994   5
   0 -21  -3 23.9672 20.0262  26
   0 -21  -3 44.3608 23.4334  24
   0 -21  -3 65.3652 18.3321  14
   0 -21  -4 542.060 37.9497  24
   0 -21  -4 505.334 35.4089  14
   0 -21  -4 470.537 48.3809   7
   0 -21  -4 536.529 34.0746   5
   0 -21  -5 25.4322 17.6688  14
   0 -21  -5-4.76131 31.3993   7
   0 -21  -5 16.9688 14.3926   5
   0 -21  -5 14.0073 22.1678  24
   0 -21  -6 46.5663 13.0862   5
   0 -21  -6 73.8979 21.0959  24
   0 -21  -6 66.1194 29.8782   7
   0 -21  -7 581.845 28.1041  24
   0 -21  -7 618.919 28.4548  27
   0 -21  -8-5.63668 17.9499  24
   0 -21  -8-5.42458 14.7060  14
   0 -21  -8 36.6829 19.6410  27
   0 -21  -9 55.3727 14.0278  14
   0 -21  -9 52.9587 16.6742  24
   0 -21 -10 48.9269 11.2010  14
   0 -21 -10 32.3542 13.7342  24
   0  22  -7 141.486 13.5955  30
   0 -22   7 180.320 21.2960  26
   0 -22   6 60.7515 13.6284  18
   0  22  -6 67.5631 11.7213  30
   0 -22   6 98.8092 22.4424  26
   0  22  -5 9.61785 11.0447  30
   0 -22   5 38.5932 23.5124  26
   0 -22   5 23.2407 15.7185  18
   0 -22   5 25.3577 24.4948   7
   0 -22   4 123.539 26.4371  26
   0 -22   4 38.5968 18.1936  18
   0  22  -4 28.1970 12.3953  13
   0 -22   4 115.827 28.1732   7
   0 -22   3 33.9377 26.3523  26
   0 -22   3-20.2750 18.9925  18
   0  22  -3 21.2181 12.5703  13
   0 -22   3 21.5158 29.7720   7
   0 -22   3 2.94415 12.3517   5
   0 -22   2 88.2930 21.6502  18
   0  22  -2 63.9908 14.9058  13
   0 -22   2 82.9217 32.2931   7
   0 -22   2 112.378 14.8413   5
   0  22  -1 22.3733 13.3953  13
   0 -22   1 39.5499 21.3490  18
   0 -22   1 38.0547 26.8279  26
   0 -22   0 65.1201 25.5024  26
   0 -22   0 35.6972 22.0499  18
   0  22   0 41.1448 14.4838  13
   0 -22   0 48.9993 32.5319   7
   0 -22   0 76.9303 14.5714   5
   0  22   1 0.63723 12.5506  13
   0 -22  -1 43.8623 13.7556   5
   0 -22  -1 35.4947 31.9950   7
   0 -22  -1 41.6163 23.2267  26
   0 -22  -1 25.0225 11.1701  24
   0 -22  -2 6.33039 12.8256  26
   0 -22  -2 25.6964 11.7071  24
   0 -22  -2 29.2838 13.2908  14
   0  22   2 10.6110 12.9111  13
   0 -22  -2 34.2867 31.7674   7
   0 -22  -2 45.8515 13.3523   5
   0 -22  -3 21.3417 12.4599  24
   0 -22  -3 5.35986 13.7177  14
   0  22   3 5.41339 12.1440  13
   0 -22  -3 28.2301 30.7175   7
   0 -22  -3 23.8152 12.8555   5
   0 -22  -4 37.5426 13.4803  24
   0 -22  -4 94.9792 29.0390   7
   0 -22  -4 92.9619 14.5299  14
   0 -22  -5 108.543 25.8973   7
   0 -22  -5 78.7011 14.5038  14
   0 -22  -6 35.8866 11.9093  24
   0 -22  -6 82.2567 13.5930  14
   0 -22  -7 12.3716 9.07953  24
   0 -22  -8 15.2116 9.76519  14
   0 -23   5 9.46448 13.1139  26
   0 -23   4 51.1932 16.3666  26
   0 -23   3 13.0931 17.1798  26
   0 -23   2 53.7253 22.5705   7
   0 -23   2 112.072 18.4051  26
   0 -23   1 79.8890 16.1828  26
   0 -23   0-7.45485 22.9621   7
   0 -23  -1 79.7721 24.4436   7
   0 -23  -2 36.0316 22.2685   7
   1 -23  -2 46.2766 16.3151   7
   1 -23  -1 15.9403 17.5810   7
   1 -23   0 37.2222 18.5030   7
   1 -23   2 183.230 21.0913   7
   1 -23   3 29.0115 15.0211   7
   1 -22  -7 10.2932 8.48030  14
   1 -22  -6 47.3379 10.6563  14
   1 -22  -5 337.892 24.4997   7
   1 -22  -5 321.032 21.7578  14
   1 -22  -4 26.6699 11.5835  14
   1 -22  -4-1.46783 21.5630   7
   1 -22  -3 338.917 32.9269   7
   1 -22  -3 330.196 22.4564  14
   1 -22  -2 123.341 27.7609   7
   1 -22  -2 135.508 14.0695  14
   1 -22  -1-10.8993 19.9107  18
   1 -22  -1 15.4258 9.88513  14
   1 -22  -1-5.77333 27.2595   7
   1 -22  -1-1.01721 12.2495   5
   1 -22   0 115.400 21.9638  18
   1 -22   0 141.621 29.5023   7
   1 -22   0 111.693 15.1602   5
   1 -22   1-0.88022 19.8143  18
   1 -22   1-1.95749 27.2685   7
   1 -22   1 15.1024 12.9655   5
   1 -22   2 33.8245 14.1569  26
  -1  22  -3 87.2962 10.2827  21
   1 -22   3 139.613 26.4845   7
   1 -22   4 9.79906 23.5414   7
  -1  22  -4 7.30143 8.06314  21
   1 -22   5 26.7595 17.0205  18
   1 -22   5-4.83281 20.6120   7
  -1  22  -5 6.60664 7.96653  21
   1 -22   6 9.91142 14.6721  18
  -1  22  -6 4.35896 7.62112  21
   1 -22   7-0.23908 12.6318  18
   1 -21 -10 82.0611 8.90195  14
   1 -21  -9 149.966 18.6034  27
   1 -21  -9 125.136 13.2221  14
   1 -21  -8 15.9996 21.0949  28
   1 -21  -8 35.3911 20.0592  27
   1 -21  -8 20.0307 12.1446  14
   1 -21  -7 49.7523 22.0692  27
   1 -21  -7 51.3918 23.5218  28
   1 -21  -6 349.483 21.8452  14
   1 -21  -6 325.592 26.2554  27
   1 -21  -6 302.680 27.9423  28
   1 -21  -5 22.0477 15.2922  14
   1 -21  -5 32.2297 26.0535   7
   1 -21  -5 29.1812 24.8610  28
   1 -21  -5 40.4957 23.1557  27
   1 -21  -4 34.7965 16.0531  14
  -1  21   4 4.43490 12.2906  13
   1 -21  -4 15.4048 27.7737   7
   1 -21  -4 30.0803 15.2985   5
   1 -21  -4 48.4344 28.1414  28
   1 -21  -4 27.7685 22.2900  27
   1 -21  -3 7.91248 26.2417  28
   1 -21  -3 70.7330 22.5766  27
   1 -21  -3 37.8323 24.1631  18
   1 -21  -3 0.58039 15.3453  14
  -1  21   3 12.4540 13.5836  13
   1 -21  -3 6.54082 29.3148   7
   1 -21  -3 15.7444 15.5735   5
   1 -21  -2 644.830 41.8421  28
   1 -21  -2 593.997 36.2158  14
   1 -21  -2 699.984 42.1487  18
   1 -21  -2 597.378 48.0025   7
   1 -21  -2 710.395 37.5348   5
   1 -21  -1 463.508 35.5485  28
   1 -21  -1 371.246 26.3183  14
   1 -21  -1 454.297 34.2442  18
   1 -21  -1 471.390 28.5587   5
   1 -21  -1 389.994 40.4592   7
   1 -21   0 410.538 33.8218  28
   1 -21   0 371.926 25.3821  14
   1 -21   0 474.626 34.1409  18
   1 -21   0 421.385 41.5694   7
   1 -21   0 446.309 28.4235   5
   1 -21   1 15.5127 15.9748   5
   1 -21   1 24.8678 25.3247  28
   1 -21   1 7.65624 25.5192  18
  -1  21  -1 2.62450 14.8551  13
   1 -21   1-6.05264 32.4826   7
  -1  21  -1 11.6382 11.0020  21
  -1  21  -2 463.427 31.6607  13
  -1  21  -2 497.533 29.7515  21
  -1  21  -3 233.612 22.0689  13
  -1  21  -3 252.373 20.4276  21
   1 -21   3 297.830 35.7434   7
  -1  21  -4 10.1296 13.8929  30
   1 -21   4-18.6279 28.9742   7
  -1  21  -4-17.1551 13.8631  13
  -1  21  -4 9.32948 12.5044  21
   1 -21   4-4.20379 15.3276   5
  -1  21  -5 31.5150 14.7357  30
   1 -21   5 56.5027 27.8645   7
  -1  21  -5 39.9600 13.4889  13
  -1  21  -5 33.7007 13.0738  21
   1 -21   5 42.3832 15.1741   5
  -1  21  -6 18.9723 14.9213  30
  -1  21  -6 28.4105 12.8423  21
   1 -21   6 17.4125 24.9446   7
   1 -21   6 39.3867 21.9145  18
  -1  21  -7 177.642 17.3224  30
  -1  21  -7 134.070 15.2073  21
   1 -21   7 144.046 24.1288   7
   1 -21   7 142.234 21.9021  18
  -1  21  -8 137.381 15.3446  30
  -1  21  -8 102.426 13.1751  21
   1 -21   9 26.4142 14.5615  18
  -1  21  -9 50.1011 12.1115  30
  -1  21  -9 38.9535 10.2089  21
  -1  21 -10 49.0448 10.0322  30
   1 -20 -11 32.7012 10.1085  14
   1 -20 -11 17.5226 18.6087  27
   1 -20 -11 16.2918 19.3402  28
   1 -20 -10 11.9845 12.1268  14
   1 -20 -10 14.8389 22.9241  28
   1 -20 -10 11.5622 22.0947  27
   1 -20  -9 1.59106 14.2504  14
   1 -20  -9 13.2642 25.3190  27
   1 -20  -9 5.69933 26.1034  28
   1 -20  -8 112.843 18.3530  14
   1 -20  -8 123.259 28.3910  28
   1 -20  -8 134.909 28.4631  27
   1 -20  -7 24.7419 28.3154  27
   1 -20  -7 19.4564 30.2762  28
   1 -20  -7-3.40682 17.3163   7
   1 -20  -6-21.6108 27.4176   7
   1 -20  -6 23.3812 15.4087   5
   1 -20  -6 7.85894 28.8021  27
   1 -20  -6 9.03021 31.5284  28
   1 -20  -5 10.1346 18.8329  14
   1 -20  -5 16.0245 29.4291   7
   1 -20  -5 21.0242 16.8233   5
   1 -20  -5 29.1866 29.8137  27
   1 -20  -5 13.8807 33.2564  28
   1 -20  -4 60.8342 29.1802  27
   1 -20  -4 49.7172 32.3194  28
   1 -20  -4 23.4974 27.5277  18
   1 -20  -4 1.47635 18.5506  14
   1 -20  -4 18.0974 17.3250   5
   1 -20  -4 8.51893 30.6298   7
   1 -20  -3 183.552 31.8787  27
   1 -20  -3 166.580 34.7027  28
   1 -20  -3 180.999 30.8310  18
   1 -20  -3 138.307 21.2308  14
   1 -20  -3 159.878 21.9154   5
   1 -20  -3 97.3099 34.9612   7
   1 -20  -2-13.5708 28.1859  27
   1 -20  -2 7.57167 33.2790  28
   1 -20  -2-6.30847 28.7026  18
   1 -20  -2-36.3989 18.1720  14
   1 -20  -2 10.4804 32.1240   7
   1 -20  -2-3.09949 18.6057   5
   1 -20  -1 91.8164 20.4439   5
   1 -20  -1 93.5994 32.9391  28
   1 -20  -1 86.5756 27.6581  27
   1 -20  -1 82.8428 29.7864  18
   1 -20  -1 80.5490 18.8937  14
  -1  20   1 51.9299 18.3620  13
  -1  20   1 49.3524 13.9078  21
   1 -20  -1 121.000 34.5875   7
   1 -20   0 847.512 51.9510  28
   1 -20   0 810.076 45.0519  14
  -1  20   0 549.318 44.9788  13
   1 -20   0 950.754 52.1855  18
  -1  20   0 604.255 42.4502  21
   1 -20   0 835.804 46.9994   5
   1 -20   0 969.435 58.1721   7
   1 -20   1 173.300 33.3749  28
   1 -20   1 103.796 30.8622  18
  -1  20  -1 130.901 20.6212  13
   1 -20   1 141.989 18.4392  14
  -1  20  -1 104.959 17.6179  21
   1 -20   1 155.995 36.6865   7
   1 -20   1 175.704 22.9851   5
   1 -20   2 522.861 39.6812  18
  -1  20  -2 407.209 29.5620  21
   1 -20   2 469.339 40.3821  28
  -1  20  -2 458.980 29.1328  30
   1 -20   3 801.641 57.0254   7
   1 -20   3 875.408 48.5398   5
  -1  20  -3 735.818 46.0850  21
   1 -20   3 776.365 51.7595  28
  -1  20  -3 878.301 46.5547  30
  -1  20  -4 196.188 21.6719  30
   1 -20   4 136.602 33.8265   7
  -1  20  -4 127.955 19.8952  13
  -1  20  -4 165.067 19.7093  21
   1 -20   4 179.738 22.5794   5
  -1  20  -5 257.458 24.0103  30
   1 -20   5 208.411 33.8346   7
  -1  20  -5 203.977 22.1725  13
  -1  20  -5 194.674 21.6202  21
   1 -20   5 241.595 23.4601   5
  -1  20  -6 33.2441 19.0367  30
   1 -20   6 24.4400 29.5986   7
  -1  20  -6 33.8878 16.3254  13
  -1  20  -6 46.8795 16.6237  21
   1 -20   6 55.7926 17.3360   5
   1 -20   7 20.9523 14.8670   5
   1 -20   7-5.61289 24.5577  18
  -1  20  -7 14.4196 15.2371  13
  -1  20  -7 10.2659 18.3420  30
  -1  20  -7 2.98102 15.7865  21
   1 -20   7-12.1015 26.9395   7
   1 -20   8 97.3828 24.2330  18
  -1  20  -8 121.026 16.4403  13
  -1  20  -8 112.715 17.0276  21
   1 -20   8 109.459 25.5586   7
  -1  20  -8 131.868 19.6134  30
   1 -20   9 3.06634 20.5109  18
  -1  20  -9 9.03134 16.4635  30
   1 -20  10 31.6767 17.5598  18
  -1  20 -10 20.5600 15.2998  30
   1 -20  11-0.52832 14.1735  18
  -1  20 -11-2.25274 10.6491  21
  -1  20 -12 18.7958 10.2309  30
  -1  20 -12 7.65881 8.20264  21
   1 -19 -13 68.5075 18.7670  28
   1 -19 -12 29.1332 11.2858  14
   1 -19 -12 14.3981 23.6466  28
   1 -19 -11 23.3054 13.5296  14
   1 -19 -11 24.9910 27.8230  28
   1 -19 -10 5.95063 11.8000  24
   1 -19 -10 42.1761 16.2431  14
   1 -19 -10 65.8790 21.2118  20
   1 -19 -10 77.7832 31.5012  28
   1 -19  -9 126.311 19.3397  14
   1 -19  -9 168.465 23.6951  20
   1 -19  -9 185.705 32.8140  27
   1 -19  -9 160.357 35.5404  28
   1 -19  -8-3.81285 15.1612  24
   1 -19  -8 20.0453 18.7462  14
   1 -19  -8 31.0745 22.0414  20
   1 -19  -8-15.7841 35.4370  28
   1 -19  -8 9.15747 32.2175  27
   1 -19  -7 69.9700 33.8820  27
   1 -19  -7 28.9906 37.9743  28
   1 -19  -7 47.5544 19.9671  14
   1 -19  -7 19.9130 17.0341  24
   1 -19  -7 57.9860 22.4821  20
   1 -19  -7 51.2968 28.7894   7
   1 -19  -6 75.2965 38.1975  28
   1 -19  -6 80.3350 35.0458  27
   1 -19  -6 53.8180 31.3333   7
   1 -19  -6 101.040 22.9583  20
   1 -19  -6 98.3104 19.3123   5
   1 -19  -5 50.7559 35.0636  27
   1 -19  -5 33.9613 38.3200  28
   1 -19  -5 49.1942 30.3300  18
   1 -19  -5 23.9500 21.4181  14
   1 -19  -5 22.0788 19.0772   5
   1 -19  -5 30.6284 31.2762   7
   1 -19  -4 13.4296 38.3185  28
   1 -19  -4 17.1670 33.1870  27
   1 -19  -4 22.2063 30.4735  18
   1 -19  -4 5.19859 21.3884  14
   1 -19  -4 19.4972 20.3193   5
   1 -19  -4-1.36763 32.6602   7
   1 -19  -3 70.9943 21.8737  14
   1 -19  -3 95.7075 40.2986  28
   1 -19  -3 79.1116 33.8686  27
   1 -19  -3 101.992 21.9278   5
   1 -19  -3 88.7835 34.9384   7
   1 -19  -3 37.9280 31.7678  18
   1 -19  -2 669.915 54.0452  28
   1 -19  -2 737.437 49.4042  27
   1 -19  -2 791.721 49.7797  18
   1 -19  -2 733.983 43.5143   5
   1 -19  -2 815.540 53.9976   7
   1 -19  -2 717.199 42.9253  14
   1 -19  -1 423.932 39.0803  27
   1 -19  -1 464.427 46.7961  28
  -1  19   1 285.677 26.9510  21
   1 -19  -1 405.831 44.0404   7
   1 -19  -1 449.757 33.3071   5
   1 -19  -1 399.336 39.4196  18
   1 -19  -1 446.027 31.5360  14
   1 -19   0 866.400 57.4991  27
   1 -19   0 969.464 62.7563  28
   1 -19   0 888.402 53.3987  14
   1 -19   0 1004.53 60.0871  18
   1 -19   0 935.534 63.8920   7
   1 -19   0 1031.54 55.8126   5
   1 -19   1 28.3018 38.3245  28
   1 -19   1 74.4231 28.7045  27
   1 -19   1 72.0617 32.6464  18
   1 -19   1 48.7649 18.4981  14
  -1  19  -1 34.6444 20.8152  13
  -1  19  -1 33.2827 17.6108  21
   1 -19   1 59.7892 35.0280   7
   1 -19   1 71.3090 23.3297   5
  -1  19  -2 908.406 61.0791  13
   1 -19   2 1013.75 58.3232  14
   1 -19   2 1092.69 65.6364  18
  -1  19  -2 984.192 59.2089  21
  -1  19  -2 1058.01 59.1594  30
   1 -19   2 1121.68 67.4036  28
  -1  19  -3 351.185 32.3966  13
   1 -19   3 486.614 34.9914   5
   1 -19   3 426.328 45.6726   7
  -1  19  -3 405.663 31.6881  21
   1 -19   3 466.265 44.4299  28
  -1  19  -3 426.155 32.5191  30
  -1  19  -4 51.1992 19.5663  13
   1 -19   4 12.7972 20.2724   5
   1 -19   4-42.5114 32.3357   7
  -1  19  -4 2.36679 18.7474  21
   1 -19   4 14.6262 34.6321  28
  -1  19  -4-8.57340 20.9339  30
   1 -19   5 19.8408 33.0052  28
  -1  19  -5 52.4958 23.1866  30
   1 -19   5-9.43542 31.7221   7
  -1  19  -5 42.4594 20.1278  13
  -1  19  -5 21.2122 19.0800  21
   1 -19   5 26.1098 20.4832   5
   1 -19   6 52.5025 30.4548  28
  -1  19  -6 19.0041 22.0894  30
   1 -19   6 10.3631 31.3554   7
  -1  19  -6 2.73269 18.7326  13
  -1  19  -6 25.4735 18.9096  21
   1 -19   6 0.76481 18.9360   5
  -1  19  -7 319.437 30.7016  13
   1 -19   7 354.906 40.8649   7
   1 -19   7 459.720 31.0417   5
  -1  19  -7 405.486 31.2773  21
   1 -19   7 444.987 38.3715  18
  -1  19  -7 464.486 33.5339  30
  -1  19  -8 31.0524 22.3410  30
   1 -19   8 9.00061 27.4835  18
  -1  19  -8 11.4022 16.3917  13
   1 -19   8-9.57482 16.0973   5
   1 -19   8 21.1053 28.3032   7
   1 -19   9 277.657 31.3836  18
  -1  19  -9 278.425 25.3580  13
  -1  19 -10 93.9969 17.5393  21
   1 -19  10 70.7130 23.5230  18
  -1  19 -10 65.0509 15.6932  13
  -1  19 -11 25.8314 18.2493  30
  -1  19 -11 41.2798 15.0353  21
   1 -19  11 42.5559 21.1029  18
  -1  19 -11 29.6534 13.4016  13
  -1  19 -12 253.889 21.1545  30
  -1  19 -12 223.316 18.9068  21
   1 -19  12 204.079 21.1184  18
  -1  19 -13 77.5466 13.8800  30
  -1  19 -13 74.1142 11.4092  21
  -1  19 -14 55.8329 7.66677  17
   1 -18 -14 98.5973 20.8242  27
   1 -18 -13 89.6459 12.3547  14
   1 -18 -13 80.1309 24.9795  27
   1 -18 -12-0.89817 17.2147  24
   1 -18 -12 5.70626 14.0549  14
   1 -18 -12-15.4248 22.2948  20
   1 -18 -12 21.5547 28.6939  27
   1 -18 -11-0.53384 20.2758  24
   1 -18 -11 15.7595 16.9383  14
   1 -18 -11-14.8832 23.8556  20
   1 -18 -11 25.5942 34.1489  28
   1 -18 -10 46.5526 22.6302  24
   1 -18 -10 46.2907 18.9660  14
   1 -18 -10 63.0199 26.9453  20
   1 -18 -10 45.6411 37.3002  28
   1 -18  -9 44.3369 24.4737  24
   1 -18  -9 39.9871 20.1574  14
   1 -18  -9 26.1572 26.1023  20
   1 -18  -9 58.9787 39.2142  28
   1 -18  -8 0.70623 25.3756  24
   1 -18  -8 22.3007 20.4273  14
   1 -18  -8 36.9379 26.7055  20
   1 -18  -8 49.2135 39.2841  28
   1 -18  -8 10.1446 36.5662  27
   1 -18  -7 229.854 40.7475  27
   1 -18  -7 280.755 44.6676  28
   1 -18  -7 283.793 28.0329  14
   1 -18  -7 235.342 30.7829  24
   1 -18  -7 261.655 31.3469  20
   1 -18  -7 249.002 35.9560   7
   1 -18  -7 266.384 24.9187   5
   1 -18  -6 4.75689 19.8799   5
   1 -18  -6-10.3067 31.2334  18
   1 -18  -6 13.7148 25.4864  24
   1 -18  -6-11.0259 42.1275  28
   1 -18  -6-29.5884 37.3152  27
   1 -18  -6 76.8369 26.7408  20
   1 -18  -6 47.5001 31.0846   7
   1 -18  -5 56.9410 31.6396  18
   1 -18  -5 56.1926 41.7185  28
   1 -18  -5 49.6493 37.5634  27
   1 -18  -5 41.0308 25.7535  24
   1 -18  -5 49.5659 25.2341  20
   1 -18  -5 9.35812 20.8613   5
   1 -18  -5 53.5554 32.6235   7
   1 -18  -4 82.8041 42.1210  28
   1 -18  -4 22.2595 37.0365  27
   1 -18  -4 69.7297 32.8199  18
   1 -18  -4 87.7985 23.2160  14
   1 -18  -4 52.1321 24.6166  20
   1 -18  -4 99.3962 33.8403   7
   1 -18  -4 69.7245 23.3590   5
  -1  18   3 842.111 72.0676   3
   1 -18  -3 968.947 75.1593   2
   1 -18  -3 959.314 61.0367  27
   1 -18  -3 1001.79 64.4614  28
   1 -18  -3 1008.89 54.9969  14
   1 -18  -3 873.421 59.6795  18
   1 -18  -3 1052.77 62.9316   7
   1 -18  -3 1048.22 54.8514   5
   1 -18  -2-3.72860 39.2947   2
  -1  18   2 31.3826 39.3282   3
   1 -18  -2 30.0432 33.5470  18
   1 -18  -2 8.16932 41.5335  28
   1 -18  -2 11.0779 34.2896  27
   1 -18  -2-8.41119 20.8580  14
  -1  18   2 14.9498 15.2685  21
   1 -18  -2 14.3985 33.2544   7
   1 -18  -2 11.4144 23.0872   5
   1 -18  -1 49.4786 39.8754   2
   1 -18  -1 25.0388 33.9863  18
   1 -18  -1-18.7172 41.2690  28
   1 -18  -1 4.55599 20.3073  14
   1 -18  -1 11.4312 33.9689  27
  -1  18   1 13.2521 16.7265  21
   1 -18  -1-16.0698 33.8810   7
   1 -18  -1 1.93746 22.6970   5
   1 -18   0-23.0463 39.0411   2
  -1  18   0 28.4469 39.1774   3
   1 -18   0 37.8590 34.6850  18
   1 -18   0 25.8043 41.3073  28
   1 -18   0 17.5105 20.9327  14
   1 -18   0-6.56766 32.3743  27
  -1  18   0 8.62049 17.5694  21
   1 -18   0-2.93376 24.7148   5
   1 -18   0-2.93987 34.1524   7
   1 -18   1 677.085 66.2299   2
  -1  18  -1 618.149 63.7342   3
   1 -18   1 707.378 57.0216  28
  -1  18  -1 703.048 43.9852  30
   1 -18   1 758.029 50.6073  27
   1 -18   1 626.773 44.3056  14
   1 -18   1 691.857 52.5625  18
  -1  18  -1 638.228 43.8996  21
   1 -18   1 708.992 55.6396   7
   1 -18   1 808.878 48.1095   5
   1 -18   2 2213.44 124.241  28
  -1  18  -2 2237.78 119.384  30
   1 -18   2 2267.80 120.214  27
   1 -18   2 2161.21 118.700  14
  -1  18  -2 1900.16 120.643  13
   1 -18   2 2512.11 123.688  18
  -1  18  -2 2224.64 119.518  21
  -1  18  -2 2235.04 138.913   3
  -1  18  -3 65.9887 39.5443   3
   1 -18   3 60.1231 41.0157   2
   1 -18   3 60.8773 40.1481  28
  -1  18  -3 57.5460 22.6522  30
   1 -18   3 78.1209 34.6389  18
  -1  18  -3 73.4638 22.7207  13
  -1  18  -3 78.1324 21.1641  21
   1 -18   3 93.8548 25.2149   5
   1 -18   3 80.1202 34.2686   7
  -1  18  -4 168.464 25.9531  30
   1 -18   4 177.990 41.4426  28
   1 -18   4 146.895 35.4025   7
   1 -18   4 149.269 25.9985   5
  -1  18  -4 133.723 24.2595  13
  -1  18  -4 163.295 23.8838  21
   1 -18   4 95.3661 41.3429   2
  -1  18  -5 185.481 26.5902  13
   1 -18   5 257.849 37.6434   7
   1 -18   5 255.839 27.0733   5
  -1  18  -5 192.502 25.7079  21
   1 -18   5 233.364 41.8121  28
  -1  18  -5 252.219 29.1279  30
  -1  18  -6 54.6030 22.3070  13
   1 -18   6 123.188 23.5908   5
   1 -18   6 97.7479 33.3009   7
  -1  18  -6 94.3912 22.8525  21
   1 -18   6 75.4802 37.5484  28
  -1  18  -6 97.7662 25.4011  30
  -1  18  -7 173.033 27.2894  30
   1 -18   7 236.717 37.5046  28
   1 -18   7 129.891 33.8746  18
  -1  18  -7 151.564 23.6922  13
   1 -18   7 163.849 23.4227   5
   1 -18   7 182.086 33.7638   7
  -1  18  -8-31.1122 24.5001  30
   1 -18   8 25.2909 31.7424  28
  -1  18  -8-30.1663 20.8927  13
   1 -18   8 40.3690 30.7285  18
   1 -18   8 49.2085 29.6453   7
   1 -18   8 1.44332 18.0315   5
   1 -18   9 283.910 33.7487  18
  -1  18  -9 262.528 26.0571  21
   1 -18   9 226.581 33.4633   7
  -1  18  -9 219.150 25.3379  13
  -1  18 -10 110.457 20.1906  21
   1 -18  10 116.492 28.0871  18
  -1  18 -10 92.3041 19.7076  13
  -1  18 -11 209.995 25.0454  30
  -1  18 -11 198.862 21.6762  21
   1 -18  11 164.926 28.2974  18
  -1  18 -11 143.845 20.4890  13
  -1  18 -12 118.652 21.2235  30
  -1  18 -12 119.623 17.7023  21
   1 -18  12 100.866 24.1616  18
  -1  18 -12 84.2456 16.4051  13
  -1  18 -13 84.4844 17.9401  30
   1 -18  13 64.8437 18.8727  18
  -1  18 -13 56.0079 14.6080  21
  -1  18 -14 28.9837 14.3196  30
   1 -18  14 1.68287 13.7278  18
  -1  18 -14 9.35096 10.9748  21
  -1  18 -15 63.3362 8.74934  21
  -1  18 -15 50.2465 8.97956  17
   1 -17 -15 50.4447 11.7794  24
   1 -17 -15 80.3017 21.2373  27
   1 -17 -14 23.5039 18.3431  24
   1 -17 -14 11.0495 6.18026  14
   1 -17 -14 14.8254 25.9696  27
   1 -17 -13 87.2851 21.3427  24
   1 -17 -13 116.049 15.9829  14
   1 -17 -13 125.307 25.1871  20
   1 -17 -13 52.9251 30.8470  27
   1 -17 -12 71.5232 24.6533  24
   1 -17 -12 66.9895 17.4107  14
   1 -17 -12 80.7609 27.3682  20
   1 -17 -12 91.0709 33.2176  27
   1 -17 -11 6.92948 25.2470  24
   1 -17 -11 28.2011 18.3876  14
   1 -17 -11 1.24574 27.9979  20
   1 -17 -11 12.0225 36.0426  27
   1 -17 -10 105.623 27.9230  24
   1 -17 -10 52.7598 29.8228  20
   1 -17 -10 64.5253 21.0236  14
   1 -17  -9 40.8800 28.2442  24
   1 -17  -9 4.47354 21.6066  14
   1 -17  -9 54.6146 29.9325  20
   1 -17  -9 14.4936 42.3859  28
   1 -17  -8-1.67371 42.2644  28
   1 -17  -8 32.1632 22.2954  14
   1 -17  -8 3.34086 28.3833  24
   1 -17  -8 9.70792 29.9296  20
   1 -17  -8 24.0572 26.9558   7
   1 -17  -7 12.6618 29.8430   7
   1 -17  -7 14.2518 19.4131   5
   1 -17  -7 27.6704 23.2570  32
   1 -17  -7 30.0310 43.3020  28
   1 -17  -7 13.4530 39.2456  27
   1 -17  -7 20.5453 22.6713  14
   1 -17  -7-19.7293 28.0223  24
   1 -17  -7 8.31126 29.1117  20
   1 -17  -7 13.2814 31.5814  18
   1 -17  -6 63.3283 21.1692   5
   1 -17  -6 45.1300 31.1303   7
  -1  17   6 34.1333 35.7222   3
   1 -17  -6 47.4653 22.8796  32
   1 -17  -6 55.7852 43.5024  28
   1 -17  -6 57.8435 40.5572  27
   1 -17  -6 61.0470 23.9387  14
   1 -17  -6 66.0051 28.4683  24
   1 -17  -6 63.2679 28.4165  20
   1 -17  -6 43.0500 32.5414  18
   1 -17  -5 230.157 26.6111   5
   1 -17  -5 184.718 34.0307   7
   1 -17  -5 189.965 27.5423  32
   1 -17  -5 225.860 45.6813  28
   1 -17  -5 207.506 41.5713  27
   1 -17  -5 186.482 35.3181  18
   1 -17  -5 210.736 31.5339  24
   1 -17  -5 206.640 31.0092  20
  -1  17   5 213.410 43.7456   3
   1 -17  -5 217.503 44.2100   2
  -1  17   4 311.154 50.5758   3
   1 -17  -4 402.249 54.8602   2
   1 -17  -4 341.123 41.2406  18
   1 -17  -4 356.590 33.6668  14
   1 -17  -4 394.246 48.9891  28
   1 -17  -4 383.341 46.5603  27
   1 -17  -4 379.477 36.2191  24
   1 -17  -4 393.456 34.6488  20
   1 -17  -4 412.293 42.5180   7
   1 -17  -4 408.838 33.5869   5
  -1  17   3 73.5978 41.2154   3
   1 -17  -3 105.762 44.0764   2
   1 -17  -3 74.7962 34.3982  18
   1 -17  -3 111.110 43.4995  28
   1 -17  -3 78.4547 23.1084  14
   1 -17  -3 134.479 38.7996  27
   1 -17  -3 75.7789 24.9703  20
  -1  17   3 78.8861 17.1100  21
   1 -17  -3 69.9389 24.4372   5
   1 -17  -3 82.8823 32.5348   7
  -1  17   2 28.4956 41.8416   3
   1 -17  -2 26.9788 42.9799   2
   1 -17  -2 59.0431 34.2424  18
   1 -17  -2 61.5910 43.3854  28
   1 -17  -2 60.4337 22.6966  14
   1 -17  -2 111.104 37.5230  27
  -1  17   2 23.2012 17.0156  21
   1 -17  -2 37.1799 23.8029   5
   1 -17  -2 100.039 33.7247   7
   1 -17  -1 1191.28 88.6561   2
   1 -17  -1 1041.20 64.6420  14
   1 -17  -1 1137.93 70.4968  27
   1 -17  -1 1087.89 74.5317  28
  -1  17   1 949.636 62.2627  21
   1 -17  -1 1146.36 70.5714  18
   1 -17  -1 1208.14 72.9322   7
   1 -17  -1 1187.25 66.3049   5
  -1  17   0 343.546 50.6588   3
   1 -17   0 217.135 48.4075   2
   1 -17   0 220.224 37.2553  18
  -1  17   0 221.036 24.1112  30
   1 -17   0 156.392 45.6374  28
   1 -17   0 189.567 25.4168  14
   1 -17   0 199.297 37.7415  27
  -1  17   0 179.509 23.7331  21
   1 -17   0 217.878 29.5681   5
   1 -17   0 191.137 35.8672   7
  -1  17  -1 184.338 45.6594   3
   1 -17   1 106.840 44.0545   2
   1 -17   1 142.254 35.8547  18
   1 -17   1 185.968 43.7764  28
  -1  17  -1 130.512 23.3266  30
   1 -17   1 155.675 22.9282  14
   1 -17   1 171.831 35.4775  27
  -1  17  -1 122.514 22.6584  21
   1 -17   1 181.296 28.0236   5
   1 -17   1 214.802 36.5804   7
   1 -17   2 372.705 30.2193  14
   1 -17   2 330.525 42.5208  18
  -1  17  -2 411.509 32.8202  30
   1 -17   2 397.399 48.0436  28
   1 -17   2 395.719 39.4591  27
  -1  17  -2 334.216 31.1408  21
  -1  17  -2 373.996 53.8391   3
   1 -17   3 7.79612 39.3699   2
  -1  17  -3 17.7772 39.8931   3
   1 -17   3-1.88459 35.0334  18
   1 -17   3 48.6092 42.0164  28
  -1  17  -3 8.56241 23.5434  30
  -1  17  -3 6.95729 20.8756  13
   1 -17   3-5.32672 17.0223  14
   1 -17   3 1.33605 29.5951  27
  -1  17  -3 10.2865 20.7963  21
   1 -17   3-1.97781 23.1528   5
   1 -17   3-18.4927 32.1872   7
  -1  17  -4 560.019 40.3046  30
   1 -17   4 558.735 52.1042  28
   1 -17   4 548.924 47.0592   7
   1 -17   4 589.956 40.6770   5
  -1  17  -4 486.366 40.3872  13
  -1  17  -4 450.993 39.4628  21
   1 -17   4 548.553 60.9775   2
  -1  17  -4 654.191 60.8255   3
  -1  17  -5 122.901 26.1877  30
   1 -17   5 164.051 42.5944  28
   1 -17   5 72.9614 32.1448   7
   1 -17   5 119.030 23.9155   5
  -1  17  -5 98.1237 23.6216  13
  -1  17  -5 54.4800 22.9286  21
  -1  17  -5 54.3862 39.8662   3
   1 -17   5 70.8244 40.9077   2
  -1  17  -6 196.871 28.9699  30
   1 -17   6 230.100 43.2013  28
   1 -17   6 211.863 26.3646   5
   1 -17   6 228.674 35.6441   7
  -1  17  -6 185.468 27.2809  13
  -1  17  -6 144.932 26.0194  21
   1 -17   6 200.901 45.2717   2
  -1  17  -6 193.716 42.4503   3
  -1  17  -7 296.172 31.3629  13
   1 -17   7 313.582 38.7686   7
   1 -17   7 375.108 31.4643   5
  -1  17  -7 380.531 34.4277  30
  -1  17  -8 7.67807 20.3665  13
   1 -17   8-1.70998 32.6011  18
   1 -17   8-47.9697 30.1920   7
   1 -17   8 21.7999 20.0171   5
   1 -17   9 27.0734 17.7870   5
   1 -17   9 7.28881 31.7301  18
  -1  17  -9 35.8063 21.2485  13
  -1  17  -9 8.31170 21.6346  21
   1 -17   9 10.5925 28.8894   7
  -1  17 -10 130.044 27.4676  30
  -1  17 -10 91.7695 23.2732  21
   1 -17  10 90.3595 31.2169  18
  -1  17 -10 88.6654 22.3057  13
  -1  17 -11 175.312 27.0596  30
  -1  17 -11 183.151 23.2050  21
   1 -17  11 115.532 30.0723  18
  -1  17 -11 138.719 22.5432  13
  -1  17 -12 38.3522 22.4311  30
  -1  17 -12 24.1936 18.3389  21
   1 -17  12 9.02822 26.4759  18
  -1  17 -12 35.9956 17.7032  13
  -1  17 -13 54.0547 21.1160  30
  -1  17 -13 40.7567 17.0606  21
   1 -17  13 46.0923 24.2306  18
  -1  17 -13 66.9771 17.1065  13
  -1  17 -14 248.367 22.3997  30
  -1  17 -14 192.615 19.7171  21
   1 -17  14 203.762 23.4065  18
  -1  17 -14 224.873 19.7437  13
  -1  17 -15 14.1326 14.5237  30
  -1  17 -15 17.5331 12.2849  21
   1 -17  15 29.5394 14.7609  18
  -1  17 -16 1.15837 5.75422  21
  -1  17 -16 6.38315 8.80182  17
   1 -16 -16 21.4219 14.5888  24
   1 -16 -15 26.1632 18.7154  24
   1 -16 -15 12.0622 26.5742  27
   1 -16 -14-4.64278 22.9987  24
   1 -16 -14 7.04743 9.71927  14
   1 -16 -14 27.0502 31.2317  27
   1 -16 -13 223.136 29.0020  24
   1 -16 -13 220.079 21.8236  14
   1 -16 -13 227.165 32.1889  20
   1 -16 -13 199.747 37.3551  27
   1 -16 -12 124.045 28.4694  24
   1 -16 -12 90.0368 20.2411  14
   1 -16 -12 110.679 30.9001  20
   1 -16 -12 78.1595 37.3340  27
   1 -16 -11 42.6831 39.9163  27
   1 -16 -11 24.9759 19.3395  14
   1 -16 -11 22.3211 28.4462  24
   1 -16 -11 52.9715 31.3241  20
   1 -16 -11 21.6699 22.1847  32
   1 -16 -10 50.3891 41.1319  27
   1 -16 -10 27.1818 30.1045  24
   1 -16 -10 29.9242 21.5967  14
   1 -16 -10 0.75300 31.6426  20
   1 -16 -10 31.0121 23.1570  32
   1 -16  -9-9.10275 29.6055  24
   1 -16  -9 21.0860 21.9084  14
   1 -16  -9 45.9873 31.8578  20
   1 -16  -9 14.5617 23.8896  32
   1 -16  -8 95.6522 24.3209  14
   1 -16  -8 91.0571 30.1388  24
   1 -16  -8 91.2805 32.0587  20
   1 -16  -8 112.695 29.3760   7
   1 -16  -7 180.872 33.2600   7
   1 -16  -7 211.289 24.9505   5
  -1  16   7 140.196 40.6083   3
   1 -16  -7 183.876 28.5522  32
   1 -16  -7 170.839 47.3532  28
   1 -16  -7 193.581 27.2413  14
   1 -16  -7 239.035 33.4966  24
   1 -16  -7 202.874 33.6793  20
   1 -16  -7 180.733 36.4825  18
   1 -16  -6 951.778 65.4762   7
   1 -16  -6 1077.43 60.5492   5
   1 -16  -6 958.352 61.6194  32
   1 -16  -6 983.230 69.6785  27
   1 -16  -6 933.079 70.9533  28
  -1  16   6 960.363 76.6697   3
   1 -16  -6 1059.16 78.9509   2
   1 -16  -6 1112.49 63.9098  24
   1 -16  -6 1028.50 62.8170  20
   1 -16  -6 842.720 65.1586  18
   1 -16  -6 971.879 61.1587  14
   1 -16  -5 99.8006 23.4483   5
   1 -16  -5 156.965 32.8491   7
   1 -16  -5 75.1632 41.0392   2
  -1  16   5 105.818 41.3705   3
   1 -16  -5 147.885 25.7277  32
   1 -16  -5 113.108 45.2119  28
   1 -16  -5 131.400 30.2329  24
   1 -16  -5 142.878 41.5418  27
   1 -16  -5 117.566 29.8696  20
   1 -16  -5 107.936 34.0606  18
   1 -16  -4 181.042 26.3048   5
   1 -16  -4 197.483 33.6617   7
  -1  16   4 203.784 45.0457   3
   1 -16  -4 129.058 44.3454   2
   1 -16  -4 167.186 25.7037  32
   1 -16  -4 203.172 46.3814  28
   1 -16  -4 140.325 25.9454  14
   1 -16  -4 180.317 31.2820  24
   1 -16  -4 170.187 41.8005  27
   1 -16  -4 136.061 29.7185  20
   1 -16  -4 130.726 35.8463  18
   1 -16  -3 250.092 28.6007   5
   1 -16  -3 179.417 34.4379   7
  -1  16   3 162.321 44.5936   3
   1 -16  -3 207.699 47.8398   2
   1 -16  -3 228.195 27.3294  32
   1 -16  -3 188.362 46.4605  28
   1 -16  -3 218.194 27.6620  14
   1 -16  -3 268.342 41.8170  27
   1 -16  -3 219.671 31.3237  24
   1 -16  -3 206.900 29.7292  20
   1 -16  -3 239.918 37.0199  18
   1 -16  -2 1.92917 23.4521   5
   1 -16  -2 56.9498 29.6043   7
  -1  16   2 17.4653 40.4076   3
   1 -16  -2 22.9748 41.4189   2
   1 -16  -2 29.8369 21.8276  32
   1 -16  -2 36.1361 43.6984  28
   1 -16  -2 27.1461 21.3134  14
   1 -16  -2 1.77140 38.0739  27
   1 -16  -2 56.2220 24.8405  20
   1 -16  -2 28.6760 33.9054  18
   1 -16  -1 1924.77 123.846   2
   1 -16  -1 1652.13 100.206  14
   1 -16  -1 1708.46 104.322  18
   1 -16  -1 1925.25 105.649   7
   1 -16  -1 1961.58 101.878   5
   1 -16  -1 1820.01 107.394  28
   1 -16  -1 1852.37 104.645  27
   1 -16   0 2576.47 152.658   2
  -1  16   0 2424.01 147.479   3
   1 -16   0 2317.31 128.421  14
   1 -16   0 2386.50 132.041  18
   1 -16   0 2485.19 129.877   5
   1 -16   0 2760.23 134.110   7
   1 -16   0 2333.33 134.015  28
  -1  16   0 2190.18 127.069  30
   1 -16   0 2322.44 131.407  27
   1 -16   1 2165.43 131.377   2
  -1  16  -1 1979.80 126.683   3
   1 -16   1 1914.32 106.343  14
   1 -16   1 1710.07 110.474  18
   1 -16   1 2224.29 109.046   5
   1 -16   1 1974.80 112.179   7
   1 -16   1 1924.05 109.730  27
  -1  16  -1 1854.35 106.194  30
   1 -16   1 1988.92 113.681  28
   1 -16   2 589.742 48.9008  27
   1 -16   2 639.127 55.6504  28
  -1  16  -2 559.841 42.4328  30
   1 -16   2 624.335 40.4715  14
   1 -16   2 611.246 51.0266  18
  -1  16  -2 713.155 63.6949   3
  -1  16  -3 314.381 48.4875   3
   1 -16   3 404.231 56.0891   2
   1 -16   3 272.511 25.0049  14
   1 -16   3 278.174 39.8319  18
   1 -16   3 294.844 46.7609  28
  -1  16  -3 265.915 30.1144  30
   1 -16   3 306.294 36.1360  27
  -1  16  -3 225.269 28.1614  21
   1 -16   3 265.250 31.0133   5
   1 -16   3 319.455 37.2333   7
  -1  16  -4 17.4442 24.5058  30
   1 -16   4 0.97725 24.4596   5
   1 -16   4 34.9431 29.5084   7
  -1  16  -4 13.0004 21.9423  13
  -1  16  -4 5.87055 21.6349  21
   1 -16   4 38.5377 41.6688   2
  -1  16  -4 72.5862 41.1098   3
  -1  16  -5 28.4121 25.6082  30
   1 -16   5 36.5114 23.3706   5
   1 -16   5 8.17150 30.9937   7
  -1  16  -5 11.8720 21.7853  13
  -1  16  -5 6.01335 22.7085  21
  -1  16  -5 54.4681 40.2183   3
   1 -16   5 60.4916 40.4329   2
  -1  16  -6 53.5608 22.9850  13
   1 -16   6 57.4171 22.9274   5
   1 -16   6 43.7677 29.9629   7
  -1  16  -6 42.6564 27.1241  30
  -1  16  -6 23.2496 38.8316   3
   1 -16   6 3.68481 41.6177   2
  -1  16  -7 20.1905 23.4092  13
   1 -16   7 10.5201 29.6716   7
   1 -16   7 19.9565 21.2657   5
   1 -16   7 21.1315 39.1177   2
  -1  16  -7-38.2868 37.0706   3
  -1  16  -7 37.9673 26.8028  30
   1 -16   8 171.482 41.8981   2
  -1  16  -8 175.171 25.9292  13
   1 -16   8 89.6915 35.2313  18
  -1  16  -8 124.864 25.5146  21
   1 -16   8 114.485 22.4433   5
   1 -16   8 132.958 30.3009   7
   1 -16   8 71.2992 36.8862  10
   1 -16   9 58.3395 20.2959   5
   1 -16   9 83.2118 33.7979  18
  -1  16  -9 72.5082 23.2538  13
  -1  16  -9 63.2806 24.2672  21
   1 -16   9 78.2235 29.1060   7
   1 -16   9 98.5948 36.1045  10
   1 -16  10 568.860 46.5220  18
  -1  16 -10 539.590 40.0977  21
  -1  16 -10 523.593 42.2996  30
  -1  16 -10 551.471 40.2109  13
  -1  16 -11 52.5398 26.8223  30
  -1  16 -11 91.6635 23.3222  21
   1 -16  11 68.2141 32.9660  18
  -1  16 -11 72.7905 21.8489  13
  -1  16 -12 244.550 30.6174  30
  -1  16 -12 310.650 27.8173  21
   1 -16  12 203.448 33.6177  18
  -1  16 -12 268.227 26.7840  13
  -1  16 -13-1.48958 22.6111  30
  -1  16 -13 11.2864 18.2837  21
   1 -16  13 25.0168 26.5999  18
  -1  16 -13 7.12526 18.0113  13
  -1  16 -14 25.8518 21.1227  30
  -1  16 -14 57.9802 17.7611  21
   1 -16  14-0.52433 24.2953  18
  -1  16 -14 45.4218 17.2350  13
  -1  16 -15 15.2888 17.3801  30
  -1  16 -15 1.58059 14.3584  21
   1 -16  15 4.88252 20.2121  18
  -1  16 -15 17.1658 14.7766  13
  -1  16 -16 11.7007 13.9261  30
  -1  16 -16 7.58485 11.4567  21
   1 -16  16 19.3663 15.1974  18
  -1  16 -16-2.60892 11.8198  17
  -1  16 -17 106.293 11.1551  17
   1 -15 -17 26.4472 16.2583  24
   1 -15 -16 105.974 28.8489  27
   1 -15 -16 173.294 31.7000  28
   1 -15 -16 103.068 21.4493  24
   1 -15 -15 289.691 35.3153  27
   1 -15 -15 252.273 38.8436  28
   1 -15 -15 219.524 28.1012  24
   1 -15 -14 36.0512 35.3287  27
   1 -15 -14 40.4794 39.1639  28
   1 -15 -14-3.40766 12.9004  14
   1 -15 -14 39.6862 27.9059  24
   1 -15 -13 25.9626 28.1830  24
   1 -15 -13-5.64418 17.6556  14
   1 -15 -13 18.6354 37.7255  27
   1 -15 -13-7.73948 21.0148  32
   1 -15 -12 58.9003 40.8365  27
   1 -15 -12 86.8244 19.9986  14
   1 -15 -12 7.06311 29.5413  24
   1 -15 -12 67.9737 33.0826  20
   1 -15 -12 61.4848 23.3339  32
   1 -15 -11 47.5074 41.0850  27
   1 -15 -11 31.2571 21.7934  14
   1 -15 -11 8.41105 30.1687  24
   1 -15 -11 36.1637 32.7680  20
   1 -15 -11 19.1929 22.1785  32
   1 -15 -10 98.2704 42.8022  27
   1 -15 -10 93.3547 22.7635  14
   1 -15 -10 182.822 32.8164  24
   1 -15 -10 118.075 34.4739  20
   1 -15 -10 105.235 25.4642  32
   1 -15  -9 68.5647 43.1119  27
   1 -15  -9 72.8686 31.1050  24
   1 -15  -9 74.2092 26.1663  32
   1 -15  -9 59.1032 33.2987  20
   1 -15  -9 49.6006 22.8566  14
   1 -15  -8 182.988 26.9273  14
   1 -15  -8 181.121 36.2891  18
   1 -15  -8 176.556 33.1628  24
   1 -15  -8 238.671 35.2608  20
   1 -15  -8 239.251 32.2673   7
   1 -15  -7 1008.11 62.9255  14
  -1  15   7 904.130 76.3729   3
   1 -15  -7 1081.53 66.3948  24
   1 -15  -7 897.773 66.7999  18
   1 -15  -7 1047.84 65.5268  20
   1 -15  -7 1172.84 67.5235   7
   1 -15  -7 1047.24 61.3722   5
   1 -15  -6 749.855 48.8797   5
   1 -15  -6 834.532 54.1559   7
   1 -15  -6 741.004 50.3077  32
   1 -15  -6 779.042 63.2739  28
   1 -15  -6 820.484 60.6405  27
   1 -15  -6 773.842 68.7062   2
  -1  15   6 677.396 64.6953   3
   1 -15  -6 765.367 52.8841  24
   1 -15  -6 642.808 55.1918  18
   1 -15  -6 767.645 52.5553  20
   1 -15  -6 773.469 50.3098  14
   1 -15  -5 1810.07 103.238  32
   1 -15  -5 1768.58 109.698  28
   1 -15  -5 1903.03 108.089  27
   1 -15  -5 2010.44 122.584   2
  -1  15   5 1648.22 117.692   3
   1 -15  -5 1827.86 104.666  24
   1 -15  -5 1793.72 105.505  18
   1 -15  -5 1838.42 103.411  20
   1 -15  -5 1989.92 106.783   7
   1 -15  -5 1920.81 102.930   5
   1 -15  -4 1331.73 77.2155  32
   1 -15  -4 1256.89 83.0050  27
   1 -15  -4 1246.64 85.7286  28
  -1  15   4 1437.44 95.1430   3
   1 -15  -4 1277.90 95.7427   2
   1 -15  -4 1354.44 78.4914  24
   1 -15  -4 1224.14 79.9922  18
   1 -15  -4 1301.55 77.0422  20
   1 -15  -4 1436.11 80.8503   7
   1 -15  -4 1365.08 76.6611   5
   1 -15  -3 3240.87 169.318   7
   1 -15  -3 3412.61 167.064   5
   1 -15  -3 3105.61 166.609  32
   1 -15  -3 2866.37 170.119  28
   1 -15  -3 3071.01 169.027  27
   1 -15  -3 3171.77 186.988   2
  -1  15   3 3021.28 182.351   3
   1 -15  -3 3162.77 167.191  24
   1 -15  -3 3152.25 168.249  18
   1 -15  -3 2996.52 165.279  20
   1 -15  -3 3066.74 166.451  14
   1 -15  -2 782.264 55.2396   7
   1 -15  -2 834.475 51.2131   5
   1 -15  -2 909.156 74.6505   2
   1 -15  -2 759.549 49.6147  32
   1 -15  -2 670.692 62.2537  28
   1 -15  -2 725.107 58.7339  27
   1 -15  -2 764.028 55.8550  18
   1 -15  -2 792.161 50.5607  20
   1 -15  -2 803.322 49.6129  14
   1 -15  -1 96.2759 44.6296   2
   1 -15  -1 38.4068 20.1008  32
   1 -15  -1 74.3420 44.4607  28
   1 -15  -1 89.4307 21.9400  14
   1 -15  -1 85.6244 36.8540  27
   1 -15  -1 124.581 24.4384   5
   1 -15  -1 88.6528 28.9647   7
   1 -15  -1 102.409 34.1927  18
   1 -15   0 11.1609 41.8493   2
   1 -15   0-13.6384 18.3905  32
   1 -15   0-2.63657 42.4985  28
  -1  15   0 9.45626 19.8460  30
   1 -15   0-7.87476 19.2406  14
   1 -15   0 48.3042 36.5788  27
   1 -15   0 8.11181 32.4599  18
   1 -15   0-8.62527 28.2988   7
   1 -15   0-0.92730 23.0494   5
   1 -15   1 802.957 72.7330   2
   1 -15   1 710.524 47.0937  14
  -1  15  -1 751.681 47.9099  30
   1 -15   1 738.148 60.6485  28
   1 -15   1 800.176 55.5080  27
   1 -15   1 673.312 54.6709  18
   1 -15   1 794.051 49.9139   5
   1 -15   1 795.517 54.3898   7
   1 -15   2 339.791 39.1919  27
  -1  15  -2 281.875 29.9517  30
   1 -15   2 319.810 26.6262  14
   1 -15   2 242.115 39.2729  18
   1 -15   3 14.7646 33.2880  18
  -1  15  -3 19.9360 23.8804  30
   1 -15   3 12.2420 17.4741  14
   1 -15   3 26.9333 32.6606  27
   1 -15   3 2.80252 23.6839   5
   1 -15   3 11.0280 26.4613   7
   1 -15   3 11.2497 43.7703   2
  -1  15  -3-19.8874 39.9528   3
   1 -15   4 88.4585 24.5496   5
   1 -15   4 57.5569 28.3539   7
  -1  15  -4 50.6248 24.5877  30
   1 -15   4 62.7396 31.6787  27
  -1  15  -4 62.4771 21.7114  21
  -1  15  -4 75.9310 42.9884   3
   1 -15   4 82.3386 42.7693   2
  -1  15  -5-9.38106 25.0326  30
  -1  15  -5 6.55229 37.2342   3
   1 -15   5 92.5502 43.1112   2
  -1  15  -5 27.0275 23.2353  13
  -1  15  -5 9.91795 22.1965  21
   1 -15   5 11.1540 26.5622   7
   1 -15   5 10.2707 22.4431   5
  -1  15  -6 48.7845 23.1059  13
  -1  15  -6 61.3617 38.7121   3
   1 -15   6 50.8416 40.1615   2
  -1  15  -6 31.9510 26.1071  30
   1 -15   6 3.62836 32.7820  10
   1 -15   6 46.4705 29.5026   7
   1 -15   6 31.4545 22.5561   5
  -1  15  -7 413.587 37.5797  13
  -1  15  -7 406.643 52.4517   3
   1 -15   7 474.704 55.9933   2
  -1  15  -7 380.163 36.1947  21
   1 -15   7 311.182 51.1160  10
   1 -15   7 533.768 35.6413   5
   1 -15   7 459.181 41.1460   7
   1 -15   8-56.6140 35.4554  18
   1 -15   8 3.34784 37.8515   2
  -1  15  -8 10.8751 22.7701  13
  -1  15  -8 12.6070 22.7138  21
   1 -15   8 9.97654 27.9132   7
   1 -15   8-15.6840 34.7988  10
   1 -15   8 12.9880 20.4977   5
   1 -15   9 28.0609 35.7293  10
   1 -15   9 45.5626 27.6807   7
  -1  15  -9 4.50751 13.9539  35
  -1  15  -9 1.00639 27.1073  30
   1 -15   9 21.7534 19.9656   5
  -1  15  -9 9.63541 21.8449  13
  -1  15  -9 12.5911 22.9605  21
   1 -15   9 20.4184 35.0485  18
   1 -15  10 525.480 58.3314  10
  -1  15 -10 552.109 39.5678  13
  -1  15 -10 609.410 39.8555  21
   1 -15  10 570.980 46.4091  18
  -1  15 -10 563.846 41.8543  30
   1 -15  11 184.759 42.3128  10
  -1  15 -11 139.612 17.3612  35
  -1  15 -11 136.916 26.0485  13
  -1  15 -11 188.357 29.3663  30
  -1  15 -11 178.218 26.4728  21
   1 -15  11 139.122 34.5847  18
  -1  15 -12 53.0124 13.9675  35
  -1  15 -12 55.8573 22.7474  13
  -1  15 -12 93.3125 27.4683  30
  -1  15 -12 58.1092 22.3474  21
   1 -15  12 68.0926 32.1882  18
  -1  15 -13 405.562 32.3421  13
  -1  15 -13 435.933 35.4671  30
   1 -15  13 395.437 38.2411  18
  -1  15 -13 465.249 32.7589  21
  -1  15 -13 325.532 25.5371  35
  -1  15 -14 173.014 25.5971  30
  -1  15 -14 169.041 21.8633  21
   1 -15  14 126.395 28.5166  18
  -1  15 -14 140.612 22.3715  13
  -1  15 -15-13.8578 20.1979  30
  -1  15 -15-8.25491 16.1228  21
   1 -15  15 25.8858 24.1979  18
  -1  15 -15 31.6338 17.0245  13
  -1  15 -16 17.5734 16.9239  30
  -1  15 -16 12.3514 13.4722  21
   1 -15  16 20.1242 19.7737  18
  -1  15 -16-2.73012 14.6017  13
  -1  15 -17-8.82687 6.42747  30
   1 -15  17 21.0311 14.6645  18
  -1  15 -17-6.61265 12.3715  17
  -1  15 -17-3.20255 5.80914  21
  -1  15 -18 47.6196 8.71494  17
   1 -14 -17 27.4293 20.5820  24
   1 -14 -16 73.4752 30.8432  27
   1 -14 -16 64.4966 36.0254  28
   1 -14 -16 15.7610 23.8666  24
   1 -14 -15 0.71009 34.2466  27
   1 -14 -15 10.0869 39.2027  28
   1 -14 -15-2.98648 26.7908  24
   1 -14 -15 42.3680 30.0246  20
   1 -14 -15 36.3055 15.4583  34
   1 -14 -14 162.249 31.2213  24
   1 -14 -14 141.927 18.5347  14
   1 -14 -14 168.299 44.4709  28
   1 -14 -14 129.740 39.3968  27
   1 -14 -14 162.365 23.3985  32
   1 -14 -13 38.7849 31.8703  24
   1 -14 -13 15.3395 18.7308  14
   1 -14 -13 61.3996 40.9301  27
   1 -14 -13 0.87844 45.4209  28
   1 -14 -13 11.1419 21.8771  32
   1 -14 -12-0.94527 41.1827  27
   1 -14 -12 12.0246 19.1906  14
   1 -14 -12 2.93621 30.7904  24
   1 -14 -12 56.2501 25.3934  19
   1 -14 -12-0.99920 22.7920  32
   1 -14 -11 11.7506 42.6748  27
   1 -14 -11 16.6429 21.0780  14
   1 -14 -11 24.2883 31.0363  24
   1 -14 -11 6.35736 23.1864  19
   1 -14 -11 14.6355 24.2830  32
   1 -14 -10 257.414 46.7506  27
   1 -14 -10 267.879 27.9547  14
   1 -14 -10 314.184 36.6421  24
   1 -14 -10 229.973 37.3796  20
   1 -14 -10 230.086 29.8910  32
   1 -14  -9 215.546 45.4793  27
   1 -14  -9 175.069 27.6597  14
   1 -14  -9 225.129 35.5487  24
   1 -14  -9 289.263 31.0069  19
   1 -14  -9 241.068 37.3898  20
   1 -14  -9 272.962 30.1261  32
   1 -14  -8-3.19545 24.0912  32
   1 -14  -8 4.97413 21.3525  14
   1 -14  -8 41.2891 31.2814  24
  -1  14   8 10.9799 31.5177   3
   1 -14  -8 69.5877 24.9362  19
   1 -14  -8-4.11698 32.4201  20
   1 -14  -8 24.6416 32.7191  18
   1 -14  -7 336.690 39.6276  18
   1 -14  -7 326.679 31.1777  14
  -1  14   7 276.512 44.8256   3
   1 -14  -7 306.536 46.8526   2
   1 -14  -7 374.892 38.1440  24
   1 -14  -7 354.875 38.3705  20
   1 -14  -7 361.508 32.9201  19
   1 -14  -7 368.123 35.9295   7
   1 -14  -7 342.807 29.8895   5
   1 -14  -6 35.9781 20.6660   5
   1 -14  -6 6.80026 24.8071   7
   1 -14  -6 3.04686 22.8539  32
   1 -14  -6 19.4300 21.4549  14
   1 -14  -6 9.54133 29.2782  24
   1 -14  -6 10.4691 32.3199  18
   1 -14  -6 11.9140 21.3665  19
   1 -14  -6 28.8607 30.0906  20
  -1  14   6 23.7212 34.7020   3
   1 -14  -6 49.1199 37.6843   2
   1 -14  -5 544.369 37.1470   5
   1 -14  -5 476.104 40.0820   7
   1 -14  -5 497.950 37.2336  32
  -1  14   5 539.421 54.4471   3
   1 -14  -5 475.439 57.1198   2
   1 -14  -5 501.418 41.2341  24
   1 -14  -5 457.088 49.4837  27
   1 -14  -5 486.880 41.2478  20
   1 -14  -5 485.975 43.7069  18
   1 -14  -5 495.016 37.7354  19
   1 -14  -5 484.253 37.2845  14
   1 -14  -4 584.720 42.5118  32
   1 -14  -4 575.219 57.0954  28
   1 -14  -4 641.401 53.4821  27
   1 -14  -4 560.556 63.4386   2
   1 -14  -4 655.380 47.2345  24
   1 -14  -4 569.161 45.4445  20
   1 -14  -4 700.412 49.4292  18
   1 -14  -4 728.740 47.9174   7
   1 -14  -4 686.614 43.6777   5
   1 -14  -3 3817.61 189.915   7
   1 -14  -3 3839.56 187.766   5
   1 -14  -3 3500.50 187.569  32
   1 -14  -3 3260.68 190.902  28
   1 -14  -3 3455.00 189.769  27
   1 -14  -3 3762.87 207.203   2
   1 -14  -3 3634.27 188.391  24
   1 -14  -3 3539.89 188.649  18
   1 -14  -3 3393.80 186.653  20
   1 -14  -3 3386.81 187.292  14
   1 -14  -2 800.304 49.1239   5
   1 -14  -2 814.395 52.1383   7
   1 -14  -2 762.064 60.6404  28
   1 -14  -2 753.078 56.8352  27
   1 -14  -2 733.448 47.4956  32
   1 -14  -2 870.736 72.1696   2
   1 -14  -2 757.105 53.3227  18
   1 -14  -2 743.469 49.1738  20
   1 -14  -2 688.732 47.3217  14
   1 -14  -1 633.758 41.5357   5
   1 -14  -1 677.724 44.8844   7
   1 -14  -1 589.975 50.1812  27
   1 -14  -1 527.751 54.7318  28
   1 -14  -1 608.766 39.8991  32
   1 -14  -1 617.068 62.6268   2
   1 -14  -1 606.317 41.9218  20
   1 -14  -1 572.173 47.0248  18
   1 -14  -1 558.347 39.9461  14
   1 -14   0 1375.88 77.4754   7
   1 -14   0 1393.67 75.3822   5
  -1  14   0 1198.26 73.2374  30
   1 -14   0 1186.40 82.8585  28
   1 -14   0 1240.36 79.3186  27
   1 -14   0 1296.70 73.5753  32
   1 -14   0 1297.33 78.0230  18
   1 -14   0 1346.63 73.8718  14
   1 -14   1 946.791 58.2053   7
   1 -14   1 1026.14 55.5476   5
   1 -14   1 978.933 77.1258   2
   1 -14   1 868.166 52.2478  32
   1 -14   1 863.244 60.5267  27
  -1  14  -1 794.712 53.2685  30
   1 -14   1 872.764 58.9321  18
   1 -14   1 867.883 52.9176  14
   1 -14   2 65.5182 33.4733  27
   1 -14   2 28.0122 17.0151  14
  -1  14  -2 59.6648 21.9655  30
   1 -14   2 19.7766 31.8393  18
   1 -14   3 14.8253 31.9134  18
  -1  14  -3 28.1113 22.1078  30
   1 -14   3 13.0283 15.8191  14
   1 -14   3 28.9434 32.4796  27
   1 -14   3 28.2675 42.8769   2
   1 -14   3 10.5169 21.6048   5
   1 -14   3 2.21879 24.6515   7
   1 -14   4 30.1498 32.4125  18
  -1  14  -4 19.0424 23.0877  30
   1 -14   4 76.7519 33.0988  27
   1 -14   4 112.691 43.8161   2
   1 -14   4 44.8417 21.8737   5
   1 -14   4 72.9912 33.6327  10
   1 -14   4 52.0827 25.5271   7
  -1  14  -5 89.9556 24.1618  13
   1 -14   5 63.4090 43.7575   2
  -1  14  -5 101.171 25.2650  30
   1 -14   5 142.919 23.9857   5
   1 -14   5 139.388 26.9125   7
   1 -14   5 84.6040 35.5913  10
  -1  14  -6 27.5902 21.6696  13
   1 -14   6 27.8338 39.5496   2
  -1  14  -6 36.5545 37.2965   3
  -1  14  -6-15.9277 25.2283  30
   1 -14   6 60.9869 35.2020  10
   1 -14   6 24.2566 26.3054   7
   1 -14   6 19.3459 21.3415   5
  -1  14  -7 36.1006 37.6079   3
   1 -14   7 51.0948 40.7640   2
  -1  14  -7 39.9689 22.8644  13
  -1  14  -7 42.7369 23.4876  21
   1 -14   7 11.3190 33.9855  10
   1 -14   7 83.1701 27.0347   7
   1 -14   7 59.1270 22.2772   5
   1 -14   8-16.0279 33.8980  18
  -1  14  -8 28.9369 28.0296  30
   1 -14   8-32.8515 37.6107   2
  -1  14  -8-2.39824 22.2891  13
  -1  14  -8 20.8138 22.8882  21
   1 -14   8-10.5657 26.2288   7
   1 -14   8 31.5265 34.5439  10
   1 -14   8 21.9839 20.8112   5
   1 -14   9 202.777 38.0008  18
  -1  14  -9 196.873 31.9219  30
   1 -14   9 179.482 41.9648   2
  -1  14  -9 227.056 29.3076  13
  -1  14  -9 304.208 30.0342  21
   1 -14   9 159.035 43.3828  10
   1 -14   9 275.759 25.6961   5
   1 -14   9 284.909 32.1401   7
   1 -14  10 16.6844 35.9414  10
  -1  14 -10-8.06617 27.1743  30
  -1  14 -10-5.79509 14.9360  35
  -1  14 -10 2.43545 22.4844  13
  -1  14 -10 41.2319 23.9683  21
   1 -14  10 12.1268 34.7793  18
  -1  14 -11 410.805 36.7877  30
  -1  14 -11 286.809 27.1099  35
  -1  14 -11 374.988 34.0496  13
   1 -14  11 428.924 42.0736  18
  -1  14 -11 447.861 34.4873  21
   1 -14  11 399.597 52.0945  10
   1 -14  12 166.895 41.3142  10
  -1  14 -12 106.382 17.7768  35
  -1  14 -12 104.556 24.4726  13
  -1  14 -12 92.7865 28.1235  30
  -1  14 -12 131.080 24.3227  21
   1 -14  12 92.8947 34.1827  18
  -1  14 -13 421.139 35.7774  13
  -1  14 -13 443.869 38.2628  30
   1 -14  13 429.755 41.6469  18
  -1  14 -13 515.934 35.2363  21
  -1  14 -13 395.842 29.6689  35
  -1  14 -14 450.854 35.0164  13
  -1  14 -14 493.079 36.6398  30
   1 -14  14 456.200 40.4941  18
  -1  14 -14 492.986 34.7805  21
  -1  14 -14 400.416 29.5558  35
  -1  14 -15 18.1999 12.5687  35
  -1  14 -15 17.8867 19.5870  13
  -1  14 -15 11.4309 21.7902  30
  -1  14 -15-2.89995 17.2105  21
   1 -14  15-6.33618 28.0295  18
  -1  14 -16 743.222 44.4636  13
  -1  14 -16 795.858 44.0964  30
  -1  14 -16 747.714 42.7574  21
   1 -14  16 762.006 46.2738  18
  -1  14 -16 614.820 40.1142  35
  -1  14 -17 355.804 19.9237  13
  -1  14 -17 409.579 20.4871  17
   1 -14  17 403.962 21.8310  18
  -1  14 -18 61.6953 13.0495  17
   1 -13 -18 113.226 21.2268  24
   1 -13 -17 31.3337 26.4307  24
   1 -13 -17 39.8901 36.4873  28
   1 -13 -16-30.9959 25.2793  34
   1 -13 -16 45.9687 28.2403  24
   1 -13 -16 24.9986 34.5013  27
   1 -13 -16 69.9395 39.8217  28
   1 -13 -16 77.4073 30.7876  20
   1 -13 -16 14.4561 14.7869  16
   1 -13 -15 206.358 24.0269  32
   1 -13 -15 214.438 30.9374  34
   1 -13 -15 253.554 46.0433  28
   1 -13 -15 275.355 41.4711  27
   1 -13 -15 225.968 33.2662  24
   1 -13 -15 170.056 35.9646  20
   1 -13 -15 114.019 24.4617  16
   1 -13 -14 31.1636 21.5030  32
   1 -13 -14-3.34992 28.1415  34
   1 -13 -14 27.6364 45.8629  28
   1 -13 -14 21.1602 40.5998  27
   1 -13 -14 18.0351 16.2229  14
   1 -13 -14 136.906 24.9476  25
   1 -13 -14-0.94958 30.7555  24
   1 -13 -14 33.5198 34.0969  20
   1 -13 -14 43.5855 22.1290  19
   1 -13 -14-20.7620 24.1246  16
   1 -13 -13 111.636 23.9458  32
   1 -13 -13 87.9329 29.3397  34
   1 -13 -13 71.8153 42.6300  27
   1 -13 -13 104.096 48.8434  28
   1 -13 -13 106.158 21.1416  14
   1 -13 -13 96.0683 33.6119  24
   1 -13 -13 123.356 26.8664  25
   1 -13 -13 143.602 36.6867  20
   1 -13 -13 137.959 25.7091  19
   1 -13 -13 120.999 26.5662  16
   1 -13 -12 606.359 45.2874  34
   1 -13 -12 595.699 41.8606  32
   1 -13 -12 528.542 54.6926  27
   1 -13 -12 542.779 59.5244  28
   1 -13 -12 595.795 47.9493  24
   1 -13 -12 573.271 42.7394  25
   1 -13 -12 587.349 42.4444  19
   1 -13 -12 507.732 39.0020  14
   1 -13 -12 553.964 43.3745  15
   1 -13 -11 52.5383 23.9723  32
   1 -13 -11 108.919 48.9218  28
   1 -13 -11 10.0233 42.5452  27
   1 -13 -11 51.0515 20.8090  14
   1 -13 -11 62.5835 33.4021  24
   1 -13 -11 78.2777 25.8991  19
   1 -13 -11 97.9179 27.1564  15
   1 -13 -10-1.00049 42.6596  27
   1 -13 -10 17.1538 20.0273  14
   1 -13 -10 9.48296 31.7909  24
   1 -13 -10-28.4919 23.3141  32
   1 -13 -10 20.5594 25.3750  15
   1 -13  -9 47.0173 23.6235  32
   1 -13  -9 86.0989 42.0218  27
   1 -13  -9 52.7603 21.5856  14
   1 -13  -9 11.3438 31.6722  24
   1 -13  -9 19.4292 33.6100  20
   1 -13  -9 61.3822 27.2284  15
  -1  13   8 1499.11 104.818   3
   1 -13  -8 1744.23 94.6852  32
   1 -13  -8 1671.01 100.279  27
   1 -13  -8 1749.23 96.8546  24
   1 -13  -8 1684.76 96.0107  20
   1 -13  -8 1600.54 96.2052  18
   1 -13  -8 1747.62 94.8167  19
   1 -13  -8 1645.10 96.6519  15
   1 -13  -8 1612.69 93.5055  14
   1 -13  -7 17.7229 30.8160  18
   1 -13  -7 20.5338 21.0914  14
   1 -13  -7 53.9467 36.7654   2
  -1  13   7 13.4774 32.2053   3
   1 -13  -7-5.77029 29.5048  24
   1 -13  -7 27.9297 30.2215  20
   1 -13  -7 25.5155 21.6501  19
   1 -13  -7-7.75043 19.0968   5
   1 -13  -7 14.4970 22.9187   7
   1 -13  -6 108.377 33.2379  18
   1 -13  -6 144.519 23.3014  14
   1 -13  -6 190.950 42.7727   2
   1 -13  -6 146.439 31.1780  24
   1 -13  -6 171.854 24.0147  19
   1 -13  -6 168.686 31.9088  20
   1 -13  -6 134.485 22.9985   5
   1 -13  -6 162.407 26.4750   7
   1 -13  -5 182.062 23.8760   5
   1 -13  -5 203.229 28.0406   7
   1 -13  -5 205.201 45.7770   2
   1 -13  -5 151.443 23.8104  32
   1 -13  -5 185.111 23.2162  14
   1 -13  -5 170.065 31.8178  24
   1 -13  -5 168.777 30.0829  20
   1 -13  -5 195.208 23.8319  19
   1 -13  -5 194.718 33.1082  18
   1 -13  -4 2345.89 139.613   2
   1 -13  -4 2207.47 121.221  32
   1 -13  -4 2178.45 124.871  27
   1 -13  -4 2220.22 122.441  24
   1 -13  -4 2212.26 121.399  20
   1 -13  -4 2219.12 123.023  18
   1 -13  -4 2124.82 121.054  19
   1 -13  -4 2327.58 121.236   5
   1 -13  -4 2432.12 123.184   7
   1 -13  -3 210.938 23.3898   5
   1 -13  -3 128.708 26.5202   7
   1 -13  -3 104.149 41.1282   2
   1 -13  -3 183.982 22.2001  32
   1 -13  -3 177.964 43.1770  28
   1 -13  -3 149.046 21.9335  14
   1 -13  -3 191.588 37.4931  27
   1 -13  -3 187.959 29.0736  20
   1 -13  -3 185.886 22.4336  19
   1 -13  -3 164.483 30.9314  18
   1 -13  -2 61.2798 22.3571   7
   1 -13  -2 63.7918 21.4539   5
   1 -13  -2 56.8185 42.5185   2
   1 -13  -2 50.3430 17.9562  32
   1 -13  -2 79.6184 40.4058  28
   1 -13  -2 90.2397 44.7689  12
   1 -13  -2 11.1312 17.1453  14
   1 -13  -2 63.9017 35.3875  27
   1 -13  -2 53.2029 25.3188  20
   1 -13  -2 76.5062 29.1250  18
   1 -13  -1 559.154 36.8445   7
   1 -13  -1 437.067 34.4391   5
   1 -13  -1 511.989 57.9156   2
   1 -13  -1 447.602 32.7516  32
   1 -13  -1 451.254 44.1405  27
   1 -13  -1 432.390 47.7760  28
   1 -13  -1 400.215 58.2908  12
   1 -13  -1 472.423 35.6338  20
   1 -13  -1 466.465 39.8816  18
   1 -13  -1 469.164 33.1126  14
   1 -13   0-9.60596 40.8428   2
   1 -13   0 5.12026 15.8610  32
  -1  13   0 13.6279 18.1780  30
   1 -13   0-10.3863 16.3279  14
   1 -13   0-29.9739 42.6493  12
   1 -13   0 9.11044 33.0776  27
   1 -13   0 23.1048 20.8015   7
   1 -13   0 12.5083 20.1228   5
   1 -13   0 24.8569 28.5078  18
   1 -13   1 270.501 47.7500   2
   1 -13   1 228.032 21.6809  32
  -1  13  -1 188.015 23.5605  30
   1 -13   1 166.480 48.9152  12
   1 -13   1 188.827 36.5061  27
   1 -13   1 216.695 32.0542  18
   1 -13   1 249.535 22.9638  14
   1 -13   1 253.974 26.0581   5
   1 -13   2 681.636 50.7125  27
  -1  13  -2 578.637 43.7694  30
   1 -13   2 744.429 56.2220  10
   1 -13   2 728.375 49.4356  18
   1 -13   2 728.112 42.1769  14
  -1  13  -3 133.905 24.2872  30
   1 -13   3 197.728 43.0034   2
   1 -13   3 176.623 19.5941  14
   1 -13   3 237.189 48.9003  12
   1 -13   3 162.468 31.4303  18
   1 -13   3 204.580 24.8494   5
   1 -13   3 214.629 35.6353  10
   1 -13   3 198.454 26.5975   7
  -1  13  -4 254.834 29.9962  30
   1 -13   4 411.943 52.5877   2
   1 -13   4 304.604 37.4132  18
   1 -13   4 388.879 32.0856   7
   1 -13   4 296.815 41.7962  10
   1 -13   4 412.826 30.7452   5
  -1  13  -5 384.796 34.2585  13
   1 -13   5 397.327 53.7128   2
  -1  13  -5 346.539 33.8527  30
   1 -13   5 404.159 48.4785  10
   1 -13   5 457.923 32.6408   5
   1 -13   5 411.092 35.3371   7
   1 -13   6 174.952 43.4637   2
   1 -13   6 177.424 23.8190   5
   1 -13   6 176.433 25.9678   7
   1 -13   6 189.233 37.9597  10
  -1  13  -6 134.159 25.7812  13
  -1  13  -7 491.287 52.3677   3
   1 -13   7 539.650 55.3718   2
  -1  13  -7 472.145 38.6479  13
   1 -13   7 495.236 55.6015  10
  -1  13  -7 473.600 38.1148  21
   1 -13   7 528.030 36.4083   5
   1 -13   7 477.403 38.6643   7
  -1  13  -8 1242.19 82.2718  30
  -1  13  -8 1386.53 95.1194   3
   1 -13   8 1567.56 99.9842   2
  -1  13  -8 1402.73 84.0397  13
   1 -13   8 1358.80 101.818  10
  -1  13  -8 1438.47 83.4500  21
   1 -13   8 1532.50 83.4637   7
   1 -13   8 1544.32 81.0571   5
   1 -13   9 28.8543 34.4609  18
  -1  13  -9 41.3524 26.8573  30
   1 -13   9 26.8554 35.4486   2
  -1  13  -9 19.0226 22.0917  13
  -1  13  -9 38.1354 23.8884  21
   1 -13   9 41.1797 19.3924   5
   1 -13   9 54.3384 24.2552   7
   1 -13   9 32.1441 35.1194  10
   1 -13  10 100.004 42.7152  10
  -1  13 -10 90.8766 28.2090  30
  -1  13 -10 73.4593 18.5354  35
  -1  13 -10 65.5057 23.1262  13
  -1  13 -10 111.178 24.3673  21
   1 -13  10 130.755 36.2157  18
   1 -13  11 76.9207 39.8258  10
  -1  13 -11 52.2311 17.4580  35
  -1  13 -11 52.6478 23.1859  13
  -1  13 -11 40.3243 27.8782  30
  -1  13 -11 27.0103 23.0567  21
   1 -13  11 71.0329 35.4722  18
   1 -13  12 697.990 72.8160  10
  -1  13 -12 901.439 56.1730  13
  -1  13 -12 878.292 56.8960  30
   1 -13  12 828.781 59.7758  18
  -1  13 -12 1021.34 56.0487  21
  -1  13 -12 774.687 51.6767  35
   1 -13  13 668.939 69.7466  10
  -1  13 -13 754.323 52.0404  13
  -1  13 -13 859.895 53.7824  30
  -1  13 -13 876.116 51.9928  21
   1 -13  13 823.163 55.8948  18
  -1  13 -13 754.426 48.2784  35
  -1  13 -14 566.972 38.8791  13
  -1  13 -14 510.632 39.0447  30
   1 -13  14 498.606 43.5799  18
  -1  13 -14 518.075 36.4125  21
  -1  13 -14 418.706 32.7150  35
  -1  13 -15 22.9661 14.7625  35
  -1  13 -15-2.10016 21.1029  13
  -1  13 -15 16.3725 23.4379  30
  -1  13 -15 33.8843 18.9397  21
   1 -13  15 35.4559 30.2792  18
  -1  13 -16 401.193 31.1763  13
  -1  13 -16 401.428 30.5338  30
   1 -13  16 389.789 34.8763  18
  -1  13 -16 345.803 27.9263  21
  -1  13 -16 368.788 26.3947  35
  -1  13 -17 46.1196 11.8818  35
  -1  13 -17 43.4215 16.8786  13
  -1  13 -17-4.41276 11.9480  30
  -1  13 -17-1.01841 10.4495  21
   1 -13  17 74.3868 23.1099  18
  -1  13 -18 3.34909 14.1890  13
   1 -13  18-5.44435 17.2576  18
  -1  13 -18 8.31049 13.6337  17
  -1  13 -18 2.14934 8.88186  35
  -1  13 -19 16.6701 10.0787  17
   1 -12 -18 91.0706 24.5606  24
   1 -12 -18 2.08616 11.0345  16
   1 -12 -17 51.9601 26.9217  24
   1 -12 -17 29.5466 39.0413  28
   1 -12 -17 12.2383 31.7572  27
   1 -12 -17-20.5929 26.0063  34
   1 -12 -17 9.41911 18.8122  16
   1 -12 -16 83.6036 29.2457  34
   1 -12 -16 58.6630 30.0134  24
   1 -12 -16 95.8512 24.7168  25
   1 -12 -16 42.6063 35.4335  27
   1 -12 -16 67.2173 43.2490  28
   1 -12 -16 73.2170 33.1845  20
   1 -12 -16 73.9017 24.9200  16
   1 -12 -15 99.3349 31.2895  34
   1 -12 -15 94.6874 21.8709  32
   1 -12 -15 158.489 34.0552  24
   1 -12 -15 149.967 27.6892  25
   1 -12 -15 82.7851 40.0171  27
   1 -12 -15 120.068 46.6085  28
   1 -12 -15 110.154 36.2440  20
   1 -12 -15 100.506 23.9006  19
   1 -12 -15 125.249 28.2174  16
   1 -12 -15 132.618 24.3690  15
   1 -12 -15 160.128 24.7027  17
   1 -12 -14 24.8915 30.7686  34
   1 -12 -14 2.77137 21.0594  32
   1 -12 -14 15.2852 25.5534  25
   1 -12 -14 19.6047 32.2886  24
   1 -12 -14 18.1074 47.7590  28
   1 -12 -14 36.2745 40.6114  27
   1 -12 -14 35.6815 22.9692  19
   1 -12 -14-41.6455 35.4650  20
   1 -12 -14 35.4365 24.2423  15
   1 -12 -14 7.23694 24.0450  17
   1 -12 -14-4.08644 27.8627  16
   1 -12 -13 882.256 58.7514  34
   1 -12 -13 832.375 54.0120  32
   1 -12 -13 884.642 64.7764  27
   1 -12 -13 832.962 68.8770  28
   1 -12 -13 805.662 57.1970  25
   1 -12 -13 914.953 60.6302  24
   1 -12 -13 885.740 60.6823  20
   1 -12 -13 838.703 55.0528  19
   1 -12 -13 778.932 56.8095  17
   1 -12 -13 860.224 52.2335  14
   1 -12 -13 866.915 56.5295  15
   1 -12 -13 900.652 55.6988  16
   1 -12 -12 87.1959 32.5519  34
   1 -12 -12 94.9849 24.5432  32
   1 -12 -12 63.2814 49.1288  28
   1 -12 -12 131.912 43.4913  27
   1 -12 -12 61.3491 21.0745  14
   1 -12 -12 71.4716 27.0711  25
   1 -12 -12 98.0416 34.3042  24
   1 -12 -12 86.4929 36.4957  20
   1 -12 -12 107.118 25.8247  19
   1 -12 -12 93.5933 28.0564  16
   1 -12 -12 102.056 26.4514  15
   1 -12 -12 62.6091 27.1564  17
   1 -12 -11 75.3878 31.2100  34
   1 -12 -11 16.4726 21.8418  32
   1 -12 -11 38.9120 41.7475  27
   1 -12 -11 45.9175 47.4283  28
   1 -12 -11 43.5516 20.6081  14
   1 -12 -11 71.3218 34.1315  24
   1 -12 -11 72.9158 27.1709  25
   1 -12 -11 62.5376 24.1127  19
   1 -12 -11 43.1534 25.6166  17
   1 -12 -11 45.4197 27.0887  16
   1 -12 -11 75.0592 25.7312  15
   1 -12 -10-5.08999 22.0874  32
   1 -12 -10 52.1456 41.5936  27
   1 -12 -10 14.6424 47.0425  28
   1 -12 -10 12.8337 19.8658  14
   1 -12 -10 45.8703 26.1364  25
   1 -12 -10 47.4286 33.2880  24
   1 -12 -10 5.20322 23.4588  19
   1 -12 -10 5.36352 25.7375  17
   1 -12 -10 22.7373 24.6065  15
   1 -12  -9 72.6349 40.0973  27
   1 -12  -9-2.72959 20.3210  14
   1 -12  -9 26.4238 31.3862  24
   1 -12  -9 19.8890 21.7120  32
   1 -12  -9 27.6370 23.7813  17
   1 -12  -9 14.8508 23.7379  15
   1 -12  -8 22.9953 20.4130  32
   1 -12  -8 78.4211 20.7291  14
  -1  12   8 64.9783 31.9539   3
   1 -12  -8 64.5176 39.2716  27
   1 -12  -8 63.0306 30.7813  24
   1 -12  -8 63.6195 22.0009  19
   1 -12  -8 36.8930 30.8303  20
   1 -12  -8 42.3307 25.7111  17
   1 -12  -8 50.5970 30.9856  18
   1 -12  -8 63.7536 23.6410  15
   1 -12  -7 156.985 24.2573   7
   1 -12  -7 135.590 20.5326   5
   1 -12  -7 145.231 22.4650  32
   1 -12  -7 134.898 21.4978  14
   1 -12  -7 177.644 31.3767  24
   1 -12  -7 166.517 39.0861  27
   1 -12  -7 116.688 31.9795  18
   1 -12  -7 149.789 26.5436  15
   1 -12  -7 102.803 22.4485  19
   1 -12  -7 131.395 30.3492  20
   1 -12  -7 164.533 37.3684   2
   1 -12  -6 727.207 62.3423   2
   1 -12  -6 698.714 47.9992  15
   1 -12  -6 604.325 43.1850  14
   1 -12  -6 721.756 48.9922  24
   1 -12  -6 675.432 48.9478  18
   1 -12  -6 629.213 44.2660  19
   1 -12  -6 655.720 48.1534  20
   1 -12  -6 839.664 47.0995   7
   1 -12  -6 722.465 43.9747   5
   1 -12  -5 1519.13 79.9081   5
   1 -12  -5 1480.73 81.4194   7
   1 -12  -5 1439.42 80.2993  32
   1 -12  -5 1562.99 97.8477   2
   1 -12  -5 1497.73 82.8477  24
   1 -12  -5 1349.08 81.4203  20
   1 -12  -5 1409.69 80.0493  19
   1 -12  -5 1422.85 82.8671  18
   1 -12  -5 1308.02 79.5526  14
   1 -12  -4 281.021 26.8700   7
   1 -12  -4 266.359 25.0429   5
   1 -12  -4 225.592 23.8074  32
   1 -12  -4 229.237 47.3916  12
   1 -12  -4 200.252 43.2676   2
   1 -12  -4 303.883 31.4918  24
   1 -12  -4 240.091 30.5207  20
   1 -12  -4 214.587 23.6528  19
   1 -12  -4 217.099 31.9391  18
   1 -12  -3 70.6813 21.6497   7
   1 -12  -3 87.9812 19.9741   5
   1 -12  -3 76.9587 38.9428   2
   1 -12  -3 76.2821 17.9679  32
   1 -12  -3 77.8948 42.0982  12
   1 -12  -3 120.789 34.0988  27
   1 -12  -3 112.664 25.7257  20
   1 -12  -3 56.9258 17.9940  19
   1 -12  -3 76.8843 28.4798  18
   1 -12  -2 548.320 36.6801   7
   1 -12  -2 528.725 34.9940   5
   1 -12  -2 492.248 33.3377  32
   1 -12  -2 487.190 47.8828  28
   1 -12  -2 481.598 45.0501  27
   1 -12  -2 548.303 55.4919   2
   1 -12  -2 486.431 56.0211  12
   1 -12  -2 472.727 33.6990  19
   1 -12  -2 447.081 37.4001  20
   1 -12  -2 503.392 40.2271  18
   1 -12  -2 478.541 33.8921  14
   1 -12  -1 1133.89 60.0185   7
   1 -12  -1 1071.93 58.9415   5
   1 -12  -1 1208.35 78.9527   2
   1 -12  -1 1012.83 57.4504  32
   1 -12  -1 988.005 64.6739  27
   1 -12  -1 925.092 78.8064  12
   1 -12  -1 974.525 59.0378  20
   1 -12  -1 930.537 61.2943  18
   1 -12  -1 911.526 57.5664  19
   1 -12  -1 979.601 57.6224  14
   1 -12   0 34.2668 19.0972   5
   1 -12   0 85.5519 20.7526   7
   1 -12   0 56.4345 15.5899  32
   1 -12   0 44.6119 16.0009  14
   1 -12   0 49.9966 41.6264  12
   1 -12   0 17.2762 39.6261   2
   1 -12   0 76.9765 33.5968  27
   1 -12   0 50.5602 23.4402  20
   1 -12   0 54.1530 26.9045  18
   1 -12   1 604.342 37.3162   5
   1 -12   1 459.499 44.8928  10
   1 -12   1 477.891 58.9778  12
   1 -12   1 531.933 33.9873  32
   1 -12   1 485.258 40.5532  18
   1 -12   1 499.243 33.9455  14
   1 -12   2 1.86301 13.9417  14
   1 -12   2 5.76331 26.6365  18
   1 -12   2 29.4400 24.1462  10
   1 -12   3 1137.64 66.1657  14
   1 -12   3 1155.26 81.1665  10
   1 -12   3 1271.02 88.3243  12
   1 -12   3 1434.18 90.4251   2
   1 -12   3 1120.67 70.8064  18
   1 -12   3 1266.75 68.8276   5
   1 -12   3 1250.46 69.7197   7
   1 -12   4 50.9642 38.6892  12
   1 -12   4 74.0171 39.3778   2
   1 -12   4 33.3827 27.0316  18
   1 -12   4 39.5621 30.8914  10
   1 -12   4 40.9619 20.2781   5
   1 -12   4 54.9579 20.8229   7
   1 -12   5 1239.33 87.7337   2
   1 -12   5 1220.07 69.4914   7
   1 -12   5 1214.02 68.6783   5
   1 -12   5 1235.32 84.1920  10
   1 -12   5 1018.83 86.0322  12
   1 -12   6 50.4997 38.4914   2
   1 -12   6 21.8138 19.2933   5
   1 -12   6-3.22695 33.2101  10
   1 -12   6 17.0987 20.4227   7
  -1  12  -6-8.00166 19.8745  13
   1 -12   7 67.9422 38.2799   2
  -1  12  -7 35.4578 21.2627  13
  -1  12  -7 48.7709 20.0564  21
   1 -12   7 46.5251 18.8285   5
   1 -12   7 54.3524 21.8376   7
   1 -12   7 65.2622 35.8592  10
  -1  12  -8 74.5321 25.0748  30
  -1  12  -8 118.472 34.9088   3
   1 -12   8 116.290 38.4774   2
  -1  12  -8 69.7910 22.8788  13
  -1  12  -8 110.526 23.1646  21
   1 -12   8 135.265 21.3101   5
   1 -12   8 120.722 23.6510   7
   1 -12   8 98.5869 39.8369  10
   1 -12   9 19.8651 33.4305  18
  -1  12  -9-7.48336 25.0080  30
   1 -12   9 30.8087 34.4336   2
  -1  12  -9 29.5654 22.4871  13
  -1  12  -9 26.5459 21.7350  21
   1 -12   9-5.85969 18.0513   5
   1 -12   9 65.6675 38.0208  10
  -1  12 -10 84.2143 26.6008  30
   1 -12  10 48.9334 35.3190  18
  -1  12 -10 67.1769 23.7129  13
  -1  12 -10 100.689 24.0064  21
   1 -12  10 121.704 40.4106  10
   1 -12  11 240.747 48.2799  10
  -1  12 -11 263.841 31.7591  30
  -1  12 -11 232.099 24.8742  35
  -1  12 -11 272.404 30.4711  13
  -1  12 -11 274.080 29.7130  21
   1 -12  11 226.004 38.6459  18
   1 -12  12 21.6413 39.8117  10
  -1  12 -12 99.6990 28.3226  30
  -1  12 -12 71.7228 18.5700  35
  -1  12 -12 58.8610 23.2761  13
  -1  12 -12 78.5870 23.4256  21
   1 -12  12 58.6234 35.9326  18
   1 -12  13 87.1193 40.5800  10
  -1  12 -13 60.6698 26.4305  30
  -1  12 -13 21.2053 17.7414  35
  -1  12 -13 57.4964 24.2852  13
  -1  12 -13 29.3527 22.6420  21
   1 -12  13 88.1713 34.1621  18
  -1  12 -14 353.956 35.2209  30
  -1  12 -14 405.167 31.1554  35
  -1  12 -14 391.006 35.4400  13
  -1  12 -14 433.764 32.8428  21
   1 -12  14 453.642 42.1539  18
   1 -12  14 420.657 54.2148  10
  -1  12 -15 622.072 44.6906  13
  -1  12 -15 657.028 44.4665  30
  -1  12 -15 662.839 42.3332  21
   1 -12  15 638.088 47.8052  18
  -1  12 -15 610.565 40.9897  35
  -1  12 -16 1072.63 62.8911  13
  -1  12 -16 1082.64 61.2141  30
  -1  12 -16 1033.96 59.7940  21
   1 -12  16 984.185 63.8231  18
  -1  12 -16 1025.72 59.9119  35
  -1  12 -17 17.7210 14.1906  35
  -1  12 -17 24.1723 19.3724  13
  -1  12 -17 2.19971 13.6373  30
  -1  12 -17 5.69790 11.5134  21
   1 -12  17 21.2088 26.9500  18
  -1  12 -18 84.3098 17.2365  13
   1 -12  18 64.4028 21.6697  18
  -1  12 -18 67.5445 16.4103  17
  -1  12 -18 39.2699 12.8158  35
  -1  12 -19 8.93093 13.1084  13
  -1  12 -19-1.57212 12.1383  17
   1 -12  19 18.5514 15.3898  18
  -1  12 -19-6.00771 9.44498  35
  -1  12 -20-0.60852 4.71530  17
   1 -11 -19 563.705 34.5065  25
   1 -11 -19 388.963 35.3925  34
   1 -11 -18 57.6486 22.1004  25
   1 -11 -18 103.061 26.4520  24
   1 -11 -18 42.0099 25.9047  34
   1 -11 -18 99.6113 22.9287  16
   1 -11 -17 77.9012 29.1143  34
   1 -11 -17 129.276 30.3010  24
   1 -11 -17 93.0372 25.7413  25
   1 -11 -17 120.749 34.7260  27
   1 -11 -17 130.379 43.7762  28
   1 -11 -17 103.785 32.3422  20
   1 -11 -17 118.371 21.3468  17
   1 -11 -17 115.408 26.5917  16
   1 -11 -16 108.726 32.4744  34
   1 -11 -16 99.8308 20.0933  32
   1 -11 -16 154.855 34.1281  24
   1 -11 -16 113.375 28.3925  25
   1 -11 -16 97.9311 38.0572  27
   1 -11 -16 139.308 46.7747  28
   1 -11 -16 122.932 22.7721  19
   1 -11 -16 100.413 34.6526  20
   1 -11 -16 86.8696 28.0135  16
   1 -11 -16 79.0258 22.3229  17
   1 -11 -16 99.1809 22.6064  15
   1 -11 -15 689.302 42.3790  32
   1 -11 -15 689.500 50.4432  34
   1 -11 -15 608.127 47.6497  25
   1 -11 -15 663.010 50.0315  24
   1 -11 -15 639.030 60.6586  28
   1 -11 -15 656.868 55.1617  27
   1 -11 -15 580.435 43.3547  19
   1 -11 -15 615.777 50.9732  20
   1 -11 -15 594.049 44.5786  15
   1 -11 -15 547.357 44.9812  17
   1 -11 -15 690.033 46.6740  16
   1 -11 -14 82.2812 22.2220  32
   1 -11 -14 125.263 35.0474  34
   1 -11 -14 156.109 36.4585  24
   1 -11 -14 159.748 29.9687  25
   1 -11 -14 117.722 43.2630  27
   1 -11 -14 86.5715 49.7663  28
   1 -11 -14 133.941 38.0709  20
   1 -11 -14 101.996 24.3107  19
   1 -11 -14 94.8602 30.5395  16
   1 -11 -14 153.459 25.8448  15
   1 -11 -14 119.758 28.1504  17
   1 -11 -13 735.045 47.7745  32
   1 -11 -13 758.310 53.9061  34
   1 -11 -13 785.629 60.2637  27
   1 -11 -13 703.426 65.1078  28
   1 -11 -13 748.495 52.1497  25
   1 -11 -13 715.303 54.7920  24
   1 -11 -13 750.982 55.3531  20
   1 -11 -13 680.014 48.9655  19
   1 -11 -13 654.667 51.0098  17
   1 -11 -13 759.224 50.7468  16
   1 -11 -13 670.278 45.2360  14
   1 -11 -13 712.328 50.0261  15
   1 -11 -12 248.548 27.5643  32
   1 -11 -12 261.432 36.2860  34
   1 -11 -12 242.212 52.2213  28
   1 -11 -12 254.667 45.2021  27
   1 -11 -12 241.921 24.8117  14
   1 -11 -12 149.014 32.0825  25
   1 -11 -12 253.370 37.8106  24
   1 -11 -12 240.029 29.1639  19
   1 -11 -12 274.484 39.5690  20
   1 -11 -12 171.874 30.1727  17
   1 -11 -12 252.528 33.0514  16
   1 -11 -12 218.414 30.6902  15
   1 -11 -11 203.785 27.1413  32
   1 -11 -11 232.132 35.8708  34
   1 -11 -11 235.638 50.1989  28
   1 -11 -11 270.579 44.5961  27
   1 -11 -11 235.237 25.3734  14
   1 -11 -11 254.366 37.6887  24
   1 -11 -11 170.965 31.2427  25
   1 -11 -11 253.590 28.6300  19
   1 -11 -11 252.698 37.3181  20
   1 -11 -11 229.716 30.7220  17
   1 -11 -11 225.481 31.3015  16
   1 -11 -11 228.199 30.4056  15
   1 -11 -10 51.2139 29.8962  34
   1 -11 -10 46.2894 21.0967  32
   1 -11 -10 54.8676 39.4889  27
   1 -11 -10 91.1519 46.6559  28
   1 -11 -10 27.6773 18.8404  14
   1 -11 -10 125.124 33.6353  24
   1 -11 -10 108.031 25.8515  25
   1 -11 -10 52.5045 22.4048  19
   1 -11 -10 85.3134 24.6587  15
   1 -11 -10 108.177 27.2999  17
   1 -11  -9 593.348 56.4158  28
   1 -11  -9 574.573 51.4358  27
   1 -11  -9 553.156 46.2356  24
   1 -11  -9 515.371 43.6435  25
   1 -11  -9 626.310 40.4754  32
   1 -11  -9 614.515 44.1602  34
   1 -11  -9 538.067 43.6179  17
   1 -11  -9 545.147 42.7675  15
   1 -11  -9 564.712 38.8846  14
   1 -11  -8 39.6897 41.4119  28
   1 -11  -8 4.93176 17.8232  14
   1 -11  -8 15.7283 29.1729  24
   1 -11  -8 48.7494 36.2179  27
   1 -11  -8 7.10298 18.3983  32
   1 -11  -8 23.7070 22.5070  15
   1 -11  -8 11.4641 29.2546  18
   1 -11  -8 13.4656 23.9637  17
   1 -11  -7 476.306 32.0072   5
   1 -11  -7 544.208 51.1381   2
   1 -11  -7 483.053 33.3175  32
   1 -11  -7 466.175 45.1172  27
   1 -11  -7 453.058 39.9634  24
   1 -11  -7 441.985 39.1015  20
   1 -11  -7 429.363 39.5514  18
   1 -11  -7 418.841 33.4833  19
   1 -11  -7 457.328 37.5074  17
   1 -11  -7 419.315 35.8092  15
   1 -11  -7 446.820 32.8415  14
   1 -11  -6 28.9746 27.8946  18
   1 -11  -6 21.6594 20.2329  15
   1 -11  -6 38.2507 22.3971  17
   1 -11  -6 24.3128 16.5951  14
   1 -11  -6 35.8626 35.0610   2
   1 -11  -6 7.16397 33.7210  27
   1 -11  -6 9.77241 26.5126  24
   1 -11  -6-15.1140 26.4613  20
   1 -11  -6 23.9182 18.2408  19
   1 -11  -6 4.56785 16.5196   5
   1 -11  -6 8.86693 19.2978   7
   1 -11  -5 102.357 20.2659   7
   1 -11  -5 81.1215 17.8226   5
   1 -11  -5 76.9448 19.0669  32
   1 -11  -5 90.8060 17.7590  14
   1 -11  -5 104.905 38.6718  12
   1 -11  -5 158.854 37.3230   2
   1 -11  -5 112.201 27.3653  24
   1 -11  -5 95.7377 26.4376  20
   1 -11  -5 95.8505 18.7732  19
   1 -11  -5 101.602 23.6239  17
   1 -11  -5 116.680 27.8755  18
   1 -11  -4 106.024 20.5265   7
   1 -11  -4 98.9574 18.6764   5
   1 -11  -4 90.5807 17.9918  32
   1 -11  -4 83.5215 17.5306  14
   1 -11  -4 120.558 41.8318  12
   1 -11  -4 56.3954 36.0986   2
   1 -11  -4 102.795 25.5670  24
   1 -11  -4 97.0902 17.5958  19
   1 -11  -4 121.050 25.7637  20
   1 -11  -4 120.005 27.5587  18
   1 -11  -4 122.754 21.9166  15
   1 -11  -3 18.7915 17.9465   7
   1 -11  -3 32.7857 17.4416   5
   1 -11  -3 18.2828 15.6354  32
   1 -11  -3 71.3029 41.2898  12
   1 -11  -3 28.2956 37.0699   2
   1 -11  -3 42.8603 32.1160  27
   1 -11  -3 45.1501 25.1003  20
   1 -11  -3 21.9121 16.3334  19
   1 -11  -3 55.4322 20.1880  15
   1 -11  -3 71.1276 26.1886  18
   1 -11  -2 7.68198 37.8284   2
   1 -11  -2 8.98178 14.7218  32
   1 -11  -2 14.7153 14.9136  14
   1 -11  -2-31.5456 39.5181  12
   1 -11  -2 43.6865 32.4363  27
   1 -11  -2 31.1483 25.8259  18
   1 -11  -2 24.3015 17.5496   5
   1 -11  -2-27.6864 18.1914   7
   1 -11  -1 2148.72 121.694  14
   1 -11  -1 2060.91 124.630  27
   1 -11  -1 2449.26 138.826  12
   1 -11  -1 2216.41 123.510  18
   1 -11  -1 2411.40 123.451   7
   1 -11  -1 2456.49 122.607   5
   1 -11   0 41.3423 38.7973  12
   1 -11   0-5.13728 36.9323   2
   1 -11   0 30.2189 23.8477  18
   1 -11   0 3.12658 18.2172   5
   1 -11   0 22.7114 16.1922   7
   1 -11   0 25.1423 21.4413  10
   1 -11   1 309.996 47.5994  12
   1 -11   1 308.546 45.6701   2
   1 -11   1 247.310 29.3805  18
   1 -11   1 270.196 24.3850   5
   1 -11   1 244.044 33.9202  10
   1 -11   2 764.185 58.1360  10
   1 -11   2 711.667 49.0991  18
   1 -11   2 811.192 47.4218   7
   1 -11   3 10.5123 40.4556  12
   1 -11   3 10.6161 37.4274   2
   1 -11   3 10.6385 24.5966  18
   1 -11   3 5.23248 17.8726   7
   1 -11   3-2.42385 26.1326  10
   1 -11   3 14.2136 17.6092   5
   1 -11   4 955.009 67.9597  10
   1 -11   4 1041.14 74.5844  12
   1 -11   4 1012.57 72.7716   2
   1 -11   4 809.835 57.1923  18
   1 -11   4 1004.44 54.7290   5
   1 -11   4 882.077 54.5766   7
   1 -11   5 158.439 44.8157  12
   1 -11   5 168.128 40.8351   2
   1 -11   5 190.321 22.4290   5
   1 -11   5 211.106 36.7410  10
   1 -11   5 211.511 23.1958   7
  -1  11  -6 26.3714 19.6979  13
   1 -11   6-24.4022 37.7258  12
   1 -11   6 58.7789 35.6581   2
   1 -11   6 98.3251 33.9182  10
   1 -11   6 49.7722 19.2364   7
   1 -11   6 36.2716 17.2727   5
  -1  11  -7 71.7958 21.4576  13
   1 -11   7 96.2062 37.2812   2
   1 -11   7 161.402 21.5747   7
   1 -11   7 85.1140 20.0449   5
   1 -11   7 131.017 36.5385  10
  -1  11  -8 95.1392 21.7625  13
   1 -11   8 153.635 36.7593   2
  -1  11  -8 105.608 20.7561  21
   1 -11   8 127.554 19.5311   5
   1 -11   8 71.8814 36.2549  10
   1 -11   8 83.4844 20.0531   7
   1 -11   9 40.4386 32.7987  18
   1 -11   9 54.1278 31.8673   2
  -1  11  -9 66.2665 23.2394  13
  -1  11  -9 54.9570 20.9846  21
   1 -11   9 58.4870 37.0216  10
   1 -11   9 49.3043 17.7413   5
  -1  11 -10 172.604 27.7532  30
   1 -11  10 189.142 36.2079  18
  -1  11 -10 193.272 26.8290  13
  -1  11 -10 194.374 25.8765  21
   1 -11  10 132.017 41.7263  10
  -1  11 -11 576.256 44.8875  30
  -1  11 -11 614.183 41.6885  35
   1 -11  11 543.714 62.2387  10
  -1  11 -11 657.999 45.7775  13
  -1  11 -11 735.686 44.0752  21
   1 -11  11 581.384 51.0176  18
   1 -11  12-34.0127 37.8867  10
  -1  11 -12 4.81728 17.8221  35
  -1  11 -12 14.5351 23.4186  13
  -1  11 -12-2.88325 24.6992  30
  -1  11 -12-0.98507 21.5458  21
   1 -11  12-32.5630 36.3774  18
   1 -11  13 2247.99 145.427  10
  -1  11 -13 2432.13 125.736  13
  -1  11 -13 2088.47 122.909  30
   1 -11  13 2085.78 125.283  18
  -1  11 -13 2428.68 123.420  21
  -1  11 -13 2228.01 122.588  35
  -1  11 -14 94.1074 19.8883  35
  -1  11 -14 66.2453 23.9520  13
  -1  11 -14 82.8007 25.7882  30
  -1  11 -14 103.537 21.5155  21
   1 -11  14 75.7090 35.5215  18
   1 -11  15 1603.50 113.341  10
  -1  11 -15 1705.27 95.4361  13
  -1  11 -15 1740.28 93.4767  30
   1 -11  15 1536.34 95.6560  18
  -1  11 -15 1769.97 92.6534  21
  -1  11 -15 1577.57 92.3071  35
  -1  11 -16 883.588 53.2238  13
  -1  11 -16 827.289 50.2387  30
   1 -11  16 680.867 54.9853  18
  -1  11 -16 811.507 49.0715  21
  -1  11 -16 812.864 49.8263  35
   1 -11  17 457.169 38.9129  18
  -1  11 -17 437.126 31.5627  35
  -1  11 -17 479.977 35.4761  13
  -1  11 -18 557.052 36.0652  35
   1 -11  18 525.421 40.1399  18
  -1  11 -18 595.905 38.9598  13
  -1  11 -18 593.595 37.5534  17
  -1  11 -19 70.3869 16.6803  13
   1 -11  19 94.4581 21.0080  18
  -1  11 -19 79.7439 15.5965  17
  -1  11 -19 76.4152 13.3628  35
  -1  11 -20 8.46973 8.61489  17
  -1  11 -20 29.0746 9.62988  35
   1 -10 -20 397.250 29.4900  25
   1 -10 -19 173.039 24.4586  25
   1 -10 -19 195.274 23.8569  16
   1 -10 -19 154.156 27.8499  34
   1 -10 -18 41.2989 24.4308  25
   1 -10 -18 113.734 29.7500  24
   1 -10 -18 47.0162 28.4907  34
   1 -10 -18 88.9382 18.8704  15
   1 -10 -18 47.7358 27.0824  16
   1 -10 -18 40.5010 19.1030  17
   1 -10 -17-18.8503 31.5975  34
   1 -10 -17-17.0432 25.8151  25
   1 -10 -17-0.93301 30.9902  24
   1 -10 -17 13.6857 35.5946  27
   1 -10 -17-28.3286 44.0583  28
   1 -10 -17 26.6844 19.2953  19
   1 -10 -17 7.56869 32.9257  20
   1 -10 -17 36.8650 20.9890  17
   1 -10 -17 18.1555 19.3656  15
   1 -10 -17 31.1418 27.6539  16
   1 -10 -16 989.652 62.9873  34
   1 -10 -16 907.335 55.1275  32
   1 -10 -16 1036.21 63.7794  24
   1 -10 -16 1058.05 61.6976  25
   1 -10 -16 975.178 71.3137  28
   1 -10 -16 969.422 65.7496  27
   1 -10 -16 894.325 56.8029  19
   1 -10 -16 962.882 63.2640  20
   1 -10 -16 813.459 57.1841  15
   1 -10 -16 876.646 58.9332  17
   1 -10 -16 910.869 59.6697  16
   1 -10 -15 279.416 38.3330  34
   1 -10 -15 249.503 26.3521  32
   1 -10 -15 317.740 34.5834  25
   1 -10 -15 281.110 40.2492  24
   1 -10 -15 200.671 43.1382  27
   1 -10 -15 286.656 52.6060  28
   1 -10 -15 294.546 39.9813  20
   1 -10 -15 286.517 28.5692  19
   1 -10 -15 244.090 34.5816  16
   1 -10 -15 251.162 30.3506  15
   1 -10 -15 223.289 30.9116  17
   1 -10 -14-7.71183 34.2775  34
   1 -10 -14-12.0331 20.1722  32
   1 -10 -14-22.6024 34.0661  24
   1 -10 -14 12.2157 28.4661  25
   1 -10 -14 47.8285 50.1547  28
   1 -10 -14 29.8845 41.0938  27
   1 -10 -14 38.3703 22.7106  19
   1 -10 -14 45.5717 36.4012  20
   1 -10 -14 25.3333 23.7702  15
   1 -10 -14 17.3401 24.5173  17
   1 -10 -14-14.2710 29.9758  16
   1 -10 -13 84.9536 34.9479  34
   1 -10 -13 49.5544 22.3634  32
   1 -10 -13 25.5584 28.6584  25
   1 -10 -13 142.332 35.6857  24
   1 -10 -13 128.423 49.7994  28
   1 -10 -13 62.6045 41.7684  27
   1 -10 -13 33.6720 22.8343  19
   1 -10 -13 74.4052 36.4309  20
   1 -10 -13 74.9775 30.0728  16
   1 -10 -13 91.3436 24.9876  15
   1 -10 -13 40.7957 25.5977  17
   1 -10 -12 462.418 44.6267  34
   1 -10 -12 475.545 34.8932  32
   1 -10 -12 485.215 55.3216  28
   1 -10 -12 518.318 49.6765  27
   1 -10 -12 392.983 40.4148  25
   1 -10 -12 481.811 44.3510  24
   1 -10 -12 427.995 35.5225  19
   1 -10 -12 454.605 44.6677  20
   1 -10 -12 389.421 38.8617  17
   1 -10 -12 427.728 32.3622  14
   1 -10 -12 427.235 37.8178  15
   1 -10 -12 418.308 39.7651  16
   1 -10 -11 279.780 27.2325  32
   1 -10 -11 181.298 35.3161  34
   1 -10 -11 287.907 43.4061  27
   1 -10 -11 285.636 49.6613  28
   1 -10 -11 227.715 24.7379  14
   1 -10 -11 265.605 32.6723  25
   1 -10 -11 297.249 37.5392  24
   1 -10 -11 355.491 38.4779  20
   1 -10 -11 268.308 28.2172  19
   1 -10 -11 237.433 31.7488  17
   1 -10 -11 259.548 31.8406  16
   1 -10 -11 258.809 30.6066  15
   1 -10 -10 11.7223 18.9396  32
   1 -10 -10 38.0953 29.5469  34
   1 -10 -10-14.5693 43.6746  28
   1 -10 -10-21.5224 37.9390  27
   1 -10 -10 1.60726 17.8762  14
   1 -10 -10 14.1876 25.2806  25
   1 -10 -10 1.00022 31.3356  24
   1 -10 -10-8.39842 20.3042  19
   1 -10 -10 13.6050 31.6947  20
   1 -10 -10 54.4839 26.5104  16
   1 -10 -10 7.61532 23.9856  17
   1 -10 -10 2.30956 22.9016  15
  -1  10   9 46.8445 27.4674   3
   1 -10  -9 36.8449 27.3994  34
   1 -10  -9 36.0862 18.0387  32
   1 -10  -9 49.8483 40.9811  28
   1 -10  -9 59.2866 18.1188  14
   1 -10  -9 23.4131 29.5430  24
   1 -10  -9 11.1144 23.7324  25
   1 -10  -9 47.8918 37.5040  27
   1 -10  -9 57.9977 19.3155  19
   1 -10  -9 29.0460 21.9908  17
   1 -10  -9 31.9542 21.2172  15
   1 -10  -8 658.870 41.6616  32
   1 -10  -8 650.345 50.9584  27
   1 -10  -8 674.909 54.2697  28
   1 -10  -8 762.988 48.0894  24
   1 -10  -8 633.035 45.4740  25
   1 -10  -8 648.801 46.1909  18
   1 -10  -8 633.138 41.1298  14
   1 -10  -8 611.277 44.1938  15
   1 -10  -8 586.987 45.4322  17
   1 -10  -7 112.196 33.5905   2
   1 -10  -7 75.9964 17.8193  32
   1 -10  -7 93.1937 37.2289  28
   1 -10  -7 58.8340 17.6047  14
   1 -10  -7 122.353 28.9246  24
   1 -10  -7 105.463 34.0158  27
   1 -10  -7 93.3241 22.0418  15
   1 -10  -7 104.356 27.4132  18
   1 -10  -7 70.0412 22.4781  17
   1 -10  -7 79.8984 16.6517   5
   1 -10  -6 7.61933 15.8673   5
   1 -10  -6 16.0577 31.3349   2
   1 -10  -6 6.50717 15.5468  32
   1 -10  -6 2.38869 34.4414  12
   1 -10  -6 1.36698 14.6354  14
   1 -10  -6 38.6832 31.3031  27
   1 -10  -6-1.50585 24.8419  24
   1 -10  -6-17.3090 16.7467  19
   1 -10  -6-4.88843 25.2232  20
   1 -10  -6 17.7309 17.9560  17
   1 -10  -6 24.3881 25.2693  18
   1 -10  -6 3.75418 18.3345  15
   1 -10  -5 610.469 40.0369  17
   1 -10  -5 528.886 36.0752  14
   1 -10  -5 554.839 44.9734  27
   1 -10  -5 561.972 55.5445  12
   1 -10  -5 649.822 37.1417   5
   1 -10  -5 521.795 41.5174  18
   1 -10  -5 569.815 36.9607  19
   1 -10  -5 583.712 41.1491  20
   1 -10  -5 628.173 52.9930   2
   1 -10  -4 656.007 54.8098   2
   1 -10  -4 554.757 36.7253  32
   1 -10  -4 639.201 56.0367  12
   1 -10  -4 595.543 39.7249  15
   1 -10  -4 568.837 36.2394  14
   1 -10  -4 573.409 40.2302  17
   1 -10  -4 613.172 36.9208   5
   1 -10  -3 509.263 53.0594  12
   1 -10  -3 597.566 52.0266   2
   1 -10  -3 507.218 34.0846   5
   1 -10  -2 626.621 61.2634  12
   1 -10  -2 728.832 60.1345   2
   1 -10  -2 730.046 43.0557   5
   1 -10  -1 109.119 39.4075  12
   1 -10  -1 79.0183 36.0783   2
   1 -10  -1 78.4996 24.5624  10
   1 -10  -1 110.264 18.2723   5
   1 -10   0 18.1620 38.4502  12
   1 -10   0 54.5386 35.8408   2
   1 -10   0 42.9240 24.7284  10
   1 -10   0 41.2815 17.3234   5
   1 -10   1 102.127 40.2330  12
   1 -10   1 152.024 41.1970   2
   1 -10   1 118.759 18.3615   5
   1 -10   1 105.888 27.9305  10
   1 -10   2 45.3005 26.9306  10
   1 -10   3 915.341 72.4931  12
   1 -10   3 920.730 67.3013  10
   1 -10   3 1002.06 73.1875   2
   1 -10   3 1004.56 56.1605   5
   1 -10   4 946.888 72.5369  12
   1 -10   4 1056.40 69.1546  10
   1 -10   4 982.552 72.0656   2
   1 -10   4 820.679 57.8605  18
   1 -10   4 1050.60 55.7069   5
   1 -10   5 23.2877 35.6121  12
   1 -10   5-11.8248 35.3063   2
   1 -10   5 25.8375 16.8445   5
   1 -10   5 10.1366 29.5204  10
  -1  10  -6 1598.91 91.3544  13
   1 -10   6 1622.15 103.928  12
   1 -10   6 1732.36 105.454  10
   1 -10   6 1718.77 104.886   2
   1 -10   6 1664.46 89.6660   5
   1 -10   6 1659.45 90.4131   7
  -1  10  -7 40.8720 19.1194  13
   1 -10   7 60.1519 37.8568  12
   1 -10   7 117.024 34.5666   2
   1 -10   7 53.7140 17.3814   5
   1 -10   7 63.7075 17.2914   7
   1 -10   7 64.7194 32.0312  10
   1 -10   8 831.300 65.9905  10
  -1  10  -8 753.863 49.5133  13
   1 -10   8 801.545 62.5333   2
  -1  10  -8 789.715 48.4621  21
   1 -10   8 766.295 46.2105   5
   1 -10   9 447.754 42.3202  18
  -1  10  -9 480.484 37.0364  13
   1 -10   9 429.497 47.0330   2
  -1  10  -9 558.520 35.9531  21
   1 -10   9 413.459 50.7712  10
   1 -10   9 499.888 32.5789   5
   1 -10  10 3.40202 32.5092  18
  -1  10 -10 24.3173 19.1654  13
  -1  10 -10 30.0292 19.0662  21
   1 -10  10 21.9915 34.1118  10
   1 -10  11 54.6495 39.2220  10
  -1  10 -11 60.3557 24.3906  30
  -1  10 -11 88.3836 19.3534  35
  -1  10 -11 75.0143 22.4678  13
  -1  10 -11 81.8931 21.4765  21
   1 -10  11 26.5994 33.5419  18
   1 -10  12 119.301 41.1791  10
  -1  10 -12 116.746 26.3499  30
  -1  10 -12 89.9918 19.8498  35
  -1  10 -12 121.018 24.5995  13
  -1  10 -12 76.6048 22.7514  21
   1 -10  12 56.6775 36.0256  18
  -1  10 -13 929.225 59.2375  13
  -1  10 -13 897.774 55.6163  35
   1 -10  13 772.118 62.3904  18
  -1  10 -13 887.299 57.6088  30
   1 -10  14 130.223 41.7891  10
  -1  10 -14 126.423 26.0845  30
  -1  10 -14 120.105 21.1567  35
  -1  10 -14 104.966 25.4445  13
  -1  10 -14 102.080 22.4316  21
   1 -10  14 54.2887 36.4148  18
   1 -10  15 111.839 40.5726  10
  -1  10 -15 200.864 26.6614  30
  -1  10 -15 153.398 24.0765  31
  -1  10 -15 119.607 21.6197  35
  -1  10 -15 166.313 27.2554  13
  -1  10 -15 150.492 22.4930  21
   1 -10  15 113.927 36.1572  18
   1 -10  16 243.687 45.4336  10
  -1  10 -16 342.454 29.4549  31
  -1  10 -16 322.005 28.1376  35
  -1  10 -16 289.247 32.0138  13
  -1  10 -16 341.129 29.2604  30
  -1  10 -16 335.339 27.2205  21
   1 -10  16 303.945 38.6678  18
  -1  10 -17 54.3352 18.7849  35
  -1  10 -17 25.3646 20.7631  31
   1 -10  17 40.0861 31.6577  18
  -1  10 -17 82.6496 22.0054  13
  -1  10 -18 327.500 24.9731  35
   1 -10  18 281.124 32.6800  18
  -1  10 -18 299.307 25.6865  17
  -1  10 -18 244.083 27.4757  13
  -1  10 -19 499.737 32.8688  35
   1 -10  19 468.794 36.2310  18
  -1  10 -19 539.273 35.4601  13
  -1  10 -19 506.670 33.0375  17
  -1  10 -20 65.0318 15.1811  13
  -1  10 -20 44.5062 12.7188  35
   1 -10  20 52.7944 17.9116  18
  -1  10 -20 53.7302 12.6780  17
  -1  10 -21 27.5903 8.52932  35
   1  -9 -20 162.947 25.2512  34
   1  -9 -20 111.670 20.3060  25
   1  -9 -19 72.6036 28.3620  34
   1  -9 -19 109.335 25.3718  16
   1  -9 -19 61.4093 17.9554  17
   1  -9 -19 84.6118 23.7483  25
   1  -9 -18 1.83619 30.6756  34
   1  -9 -18 23.1474 26.3507  25
   1  -9 -18-11.5704 30.5287  24
   1  -9 -18 42.4391 17.4597  19
   1  -9 -18 34.8475 18.7723  15
   1  -9 -18 24.3380 27.2932  16
   1  -9 -18 22.9363 20.0675  17
   1  -9 -17 153.954 35.7650  34
   1  -9 -17 74.2732 29.6009  25
   1  -9 -17 170.222 35.1366  24
   1  -9 -17 166.901 37.9912  27
   1  -9 -17 128.300 48.1498  28
   1  -9 -17 134.238 22.4291  19
   1  -9 -17 127.678 35.3505  20
   1  -9 -17 102.842 24.3874  17
   1  -9 -17 137.703 31.1593  16
   1  -9 -17 82.2631 22.4256  15
   1  -9 -16 96.7819 35.9214  34
   1  -9 -16 80.9409 19.5665  32
   1  -9 -16 106.896 36.0611  24
   1  -9 -16 169.567 32.0822  25
   1  -9 -16 120.071 40.4039  27
   1  -9 -16 163.076 49.5530  28
   1  -9 -16 141.560 36.6338  20
   1  -9 -16 74.5267 21.8714  19
   1  -9 -16 89.7615 26.0144  17
   1  -9 -16 78.2879 22.9682  15
   1  -9 -16 87.4330 30.4977  16
   1  -9 -15 71.5458 35.1332  34
   1  -9 -15 24.8405 19.5225  32
   1  -9 -15 56.9046 35.8207  24
   1  -9 -15 60.7067 29.8432  25
   1  -9 -15 74.8287 49.8534  28
   1  -9 -15 33.3106 40.1419  27
   1  -9 -15 63.9958 36.5120  20
   1  -9 -15 60.0212 22.1587  19
   1  -9 -15 59.8278 31.2483  16
   1  -9 -15 22.4711 23.3666  17
   1  -9 -15 10.5384 23.8042  15
   1  -9 -14 951.643 66.7149  34
   1  -9 -14 909.227 58.3762  32
   1  -9 -14 1001.24 69.3100  27
   1  -9 -14 989.087 74.5782  28
   1  -9 -14 1080.29 65.3639  25
   1  -9 -14 1034.83 66.7002  24
   1  -9 -14 1034.59 66.0333  20
   1  -9 -14 889.487 58.9601  19
   1  -9 -14 948.525 61.5637  15
   1  -9 -14 917.530 62.7018  17
   1  -9 -14 1003.12 63.6413  16
   1  -9 -13 441.924 44.4941  34
   1  -9 -13 452.071 33.2397  32
   1  -9 -13 465.949 48.8459  27
   1  -9 -13 471.583 55.1067  28
   1  -9 -13 401.066 57.1900  11
   1  -9 -13 399.805 40.6344  25
   1  -9 -13 462.019 44.9013  24
   1  -9 -13 358.634 33.7762  19
   1  -9 -13 494.960 43.9150  20
   1  -9 -13 367.626 37.4840  17
   1  -9 -13 372.217 35.5423  15
   1  -9 -13 434.754 39.9588  16
   1  -9 -12 62.2049 20.1198  32
   1  -9 -12 58.9711 35.2284  34
   1  -9 -12 117.397 48.0397  28
   1  -9 -12 71.6006 39.6845  27
   1  -9 -12 85.2008 18.6360  14
   1  -9 -12 76.8102 40.7839  11
   1  -9 -12 108.895 29.2002  25
   1  -9 -12 58.6066 33.9593  24
   1  -9 -12 71.0761 33.4467  20
   1  -9 -12 32.7880 21.4685  19
   1  -9 -12 55.4823 25.7703  17
   1  -9 -12 59.2962 29.5468  16
   1  -9 -12 64.0865 23.5897  15
   1  -9 -11 1913.40 109.405  34
   1  -9 -11 2047.48 105.994  32
   1  -9 -11 1942.92 113.200  28
   1  -9 -11 1963.75 110.733  27
   1  -9 -11 1712.19 128.069  11
   1  -9 -11 2043.59 110.195  24
   1  -9 -11 1901.93 110.213  25
   1  -9 -11 1937.65 108.712  20
   1  -9 -11 1945.28 106.439  19
   1  -9 -11 1941.92 109.446  17
   1  -9 -11 1857.70 104.747  14
   1  -9 -11 1940.45 107.678  16
   1  -9 -11 1824.65 107.992  15
   1  -9 -10 45.1484 18.3929  32
   1  -9 -10 66.6245 28.8543  34
   1  -9 -10 83.6462 37.1121  27
   1  -9 -10 24.2017 40.9579  28
   1  -9 -10 30.2689 16.2566  14
   1  -9 -10 56.0861 38.6519  11
   1  -9 -10 50.7938 32.0894  24
   1  -9 -10 6.86418 24.1215  25
   1  -9 -10 22.5206 18.5971  19
   1  -9 -10 50.8355 29.6944  20
   1  -9 -10 78.9389 26.6325  16
   1  -9 -10 16.8698 21.7176  17
   1  -9 -10 42.5003 21.5562  15
   1  -9  -9 273.335 31.4042  34
   1  -9  -9 254.582 23.2330  32
   1  -9  -9 188.091 41.7422  28
   1  -9  -9 226.925 22.2060  14
   1  -9  -9 169.441 41.6628  11
   1  -9  -9 244.752 38.0912  27
   1  -9  -9 287.409 33.9205  24
   1  -9  -9 243.997 28.2038  25
   1  -9  -9 210.445 23.6410  19
   1  -9  -9 220.818 31.7613  20
   1  -9  -9 221.129 25.9363  15
   1  -9  -9 200.979 28.1582  17
   1  -9  -8-0.74294 15.9941  32
   1  -9  -8 57.8008 25.0533  34
   1  -9  -8 39.9153 37.4438  28
   1  -9  -8 3.40244 15.5039  14
   1  -9  -8 22.5387 32.3722  11
   1  -9  -8 7.50057 32.5654  27
   1  -9  -8-13.8868 26.5373  24
   1  -9  -8 29.6114 21.6687  25
   1  -9  -8 7.57633 16.6027  19
   1  -9  -8 3.92567 26.0484  20
   1  -9  -8 28.4827 26.3893  18
   1  -9  -8 6.44360 20.1891  17
   1  -9  -8 3.86322 18.4704  15
   1  -9  -7 183.676 33.3387   2
   1  -9  -7 153.522 18.5326  32
   1  -9  -7 129.058 36.3411  28
   1  -9  -7 139.239 18.6688  14
   1  -9  -7 81.7739 34.3756  12
   1  -9  -7 143.132 32.0982  27
   1  -9  -7 179.727 28.9302  24
   1  -9  -7 128.296 23.4560  25
   1  -9  -7 112.226 20.9804  15
   1  -9  -7 141.064 22.8469  17
   1  -9  -7 165.063 26.6868  18
   1  -9  -7 141.808 18.1458   5
   1  -9  -6 760.616 42.9372   5
   1  -9  -6 681.597 42.9583  32
   1  -9  -6 679.428 52.1917  28
   1  -9  -6 701.682 50.0753  27
   1  -9  -6 765.179 59.3197  12
   1  -9  -6 706.981 46.3370  17
   1  -9  -6 724.458 45.1502  15
   1  -9  -6 704.910 42.8517  14
   1  -9  -6 762.313 43.6067  19
   1  -9  -6 743.848 57.1103   2
   1  -9  -5 30.9111 33.6212  12
   1  -9  -5 41.4242 15.3098   5
   1  -9  -5 22.2569 32.5293   2
   1  -9  -4 323.479 43.0018  12
   1  -9  -4 298.023 24.4403   5
   1  -9  -4 400.560 42.4874   2
   1  -9  -3 690.658 57.4446  12
   1  -9  -3 638.292 39.2512   5
   1  -9  -3 688.246 54.9060   2
   1  -9  -2 98.4033 36.9068  12
   1  -9  -2 71.5417 16.1685   5
   1  -9  -2 50.0718 33.8783   2
   1  -9  -1 2360.40 140.307  12
   1  -9  -1 2192.25 135.539  10
   1  -9  -1 2463.66 128.086   5
   1  -9  -1 2709.81 141.569   2
   1  -9   0 57.5033 36.3894  12
   1  -9   0 81.7569 26.0256  10
   1  -9   0 49.5296 16.7907   5
   1  -9   0 69.0864 36.6712   2
   1  -9   1 126.847 36.0665  12
   1  -9   1 151.818 30.8191  10
   1  -9   1 167.941 19.1654   5
   1  -9   1 136.111 39.5266   2
   1  -9   2 836.112 59.0444  10
   1  -9   3 6363.29 338.941  10
   1  -9   3 6157.08 339.621  12
   1  -9   3 6369.21 328.885   5
   1  -9   3 6632.38 340.955   2
   1  -9   4 580.205 50.2994  10
   1  -9   4 573.687 54.0412  12
   1  -9   4 632.404 37.9889   5
   1  -9   4 631.809 54.7638   2
   1  -9   5 2015.44 124.392  12
   1  -9   5 2097.78 125.253  10
   1  -9   5 2163.68 112.534   5
   1  -9   5 2053.97 125.087   2
   1  -9   6 18.6064 33.3116  12
  -1   9  -6 24.8678 17.1255  13
   1  -9   6 44.7151 31.2296  10
   1  -9   6 45.6376 15.4059   5
   1  -9   6 27.2783 33.1725   2
  -1   9  -7 2366.49 120.250  13
   1  -9   7 2229.98 130.843  12
   1  -9   7 2158.67 132.507  10
   1  -9   7 2164.39 117.923   5
   1  -9   7 2158.99 130.118   2
   1  -9   8 59.2356 33.8925  12
  -1   9  -8 93.2479 20.2580  13
   1  -9   8 84.7292 35.2846  10
   1  -9   8 74.9852 16.4795   5
   1  -9   8 67.5688 31.3100   2
   1  -9   9 249.810 36.3451   2
  -1   9  -9 228.841 25.1449  13
   1  -9   9 260.948 33.6469  18
  -1   9  -9 260.206 24.3805  21
   1  -9   9 212.503 20.7490   5
   1  -9   9 259.989 41.1956  10
  -1   9 -10 88.7880 22.1285  13
   1  -9  10 96.3699 32.4878  18
  -1   9 -10 101.164 20.3556  21
   1  -9  10 144.076 37.6413  10
   1  -9  11 453.937 53.1414  10
  -1   9 -11 466.392 34.6150  35
  -1   9 -11 510.649 37.7707  13
  -1   9 -11 548.655 36.0050  21
   1  -9  11 469.654 43.4850  18
  -1   9 -12 12.8428 22.6194  30
  -1   9 -12-8.62373 17.8090  35
  -1   9 -12-3.38012 21.5197  13
  -1   9 -12 13.0897 18.6711  21
   1  -9  12 19.5031 33.9825  18
   1  -9  13 24.7182 39.4633  10
  -1   9 -13 53.3150 24.6185  30
  -1   9 -13 28.9014 18.5776  35
  -1   9 -13 25.9631 22.6393  31
  -1   9 -13 5.92992 23.0597  13
  -1   9 -13 16.6060 18.1354  21
   1  -9  13 1.82858 35.1752  18
   1  -9  14 1881.55 128.627  10
  -1   9 -14 1935.61 109.970  13
  -1   9 -14 1941.23 107.872  31
  -1   9 -14 2052.41 108.267  35
   1  -9  14 1791.14 110.835  18
  -1   9 -14 2133.22 107.380  21
  -1   9 -14 1859.30 107.408  30
  -1   9 -15 451.526 36.2133  30
  -1   9 -15 456.645 35.2069  35
  -1   9 -15 454.273 36.5703  31
  -1   9 -15 493.302 33.9622  21
   1  -9  15 470.165 45.6306  18
   1  -9  15 464.732 55.8431  10
  -1   9 -15 522.572 39.1201  13
   1  -9  16 1216.72 82.4126  18
  -1   9 -16 1522.33 79.5615  35
  -1   9 -16 1338.21 79.0244  31
   1  -9  16 1339.78 99.1670  10
  -1   9 -16 1447.89 81.3827  13
   1  -9  17 658.507 52.3224  18
  -1   9 -17 798.977 49.6746  13
  -1   9 -17 779.594 46.2603  35
  -1   9 -17 644.023 46.7572  31
  -1   9 -18 202.540 26.4003  13
   1  -9  18 172.453 32.2689  18
  -1   9 -18 195.627 23.2131  17
  -1   9 -18 215.764 22.4518  35
  -1   9 -18 213.773 25.2543  31
  -1   9 -19 133.723 22.0091  13
   1  -9  19 88.0115 27.6803  18
  -1   9 -19 114.721 18.6972  17
  -1   9 -19 130.709 18.7910  35
  -1   9 -19 87.3929 19.7828  31
  -1   9 -20 65.4681 16.8996  13
  -1   9 -20 3.08949 13.6321  35
  -1   9 -20-2.36247 12.9215  17
   1  -9  20 63.1895 21.0395  18
  -1   9 -21 10.4699 10.8941  35
   1  -8 -21 37.3242 16.6190  25
   1  -8 -20 8.45647 25.3447  34
   1  -8 -20 1.94736 15.3450  17
   1  -8 -20 18.4962 20.3933  25
   1  -8 -19 87.1033 30.7483  34
   1  -8 -19 33.8168 19.0514  17
   1  -8 -19 74.0877 17.0793  15
   1  -8 -19 102.834 27.9591  16
   1  -8 -19 83.7220 26.1852  25
   1  -8 -18-12.9132 33.5149  34
   1  -8 -18 24.9645 32.5348  24
   1  -8 -18 46.5389 27.0840  25
   1  -8 -18 11.3368 17.3860  19
   1  -8 -18 30.3878 29.6399  16
   1  -8 -18-6.30967 20.9063  17
   1  -8 -18 36.4802 19.3624  15
   1  -8 -17 63.2697 35.4359  34
   1  -8 -17 58.9733 48.7988  28
   1  -8 -17 41.8955 29.0486  25
   1  -8 -17 61.8119 35.4390  24
   1  -8 -17 49.6623 20.3284  19
   1  -8 -17 46.4148 33.9009  20
   1  -8 -17 28.1531 31.0143  16
   1  -8 -17 52.6337 24.0176  17
   1  -8 -17 22.2828 21.0110  15
   1  -8 -16-6.89624 36.2169  34
   1  -8 -16 46.3150 38.5408  27
   1  -8 -16 53.4203 49.8444  28
   1  -8 -16-19.1927 34.7091  11
   1  -8 -16 18.1300 35.9137  24
   1  -8 -16 12.4711 29.6385  25
   1  -8 -16 36.3839 20.8580  19
   1  -8 -16 20.0873 35.1474  20
   1  -8 -16 44.8830 31.4109  16
   1  -8 -16-21.1847 22.5041  15
   1  -8 -16 34.9439 24.4261  17
   1  -8 -15 292.974 40.1868  34
   1  -8 -15 219.492 24.1200  32
   1  -8 -15 286.140 53.0675  28
   1  -8 -15 260.012 42.3573  27
   1  -8 -15 267.853 49.2316  11
   1  -8 -15 277.993 35.4804  25
   1  -8 -15 276.481 40.1751  24
   1  -8 -15 198.340 26.1216  19
   1  -8 -15 258.787 39.5363  20
   1  -8 -15 161.217 29.6816  17
   1  -8 -15 202.810 28.6285  15
   1  -8 -15 238.815 35.8179  16
   1  -8 -14 1381.76 79.4034  32
   1  -8 -14 1484.59 87.0044  34
   1  -8 -14 1518.57 92.3452  28
   1  -8 -14 1529.56 87.3455  27
   1  -8 -14 1464.11 86.0269  25
   1  -8 -14 1539.05 87.0215  24
   1  -8 -14 1387.11 84.5892  20
   1  -8 -14 1356.24 80.6298  19
   1  -8 -14 1395.38 83.7787  16
   1  -8 -14 1262.99 83.7408  17
   1  -8 -14 1446.56 82.5526  15
   1  -8 -13 182.381 37.8617  34
   1  -8 -13 150.456 22.2260  32
   1  -8 -13 149.310 40.3735  27
   1  -8 -13 150.597 50.2096  28
   1  -8 -13 106.652 44.5157  11
   1  -8 -13 189.772 35.9676  24
   1  -8 -13 133.236 30.1611  25
   1  -8 -13 133.387 23.5601  19
   1  -8 -13 163.445 35.7180  20
   1  -8 -13 133.561 27.2446  17
   1  -8 -13 158.816 32.5084  16
   1  -8 -13 122.353 25.9265  15
   1  -8 -12 23.6623 18.6292  32
   1  -8 -12 66.5816 34.1025  34
   1  -8 -12 17.6110 37.7640  27
   1  -8 -12 32.7315 44.9654  28
   1  -8 -12 64.9088 41.2013  11
   1  -8 -12 64.5739 33.4024  24
   1  -8 -12 20.2069 26.8929  25
   1  -8 -12 42.6689 20.3386  19
   1  -8 -12 32.0046 32.0613  20
   1  -8 -12 84.5665 29.7196  16
   1  -8 -12 50.9377 22.3787  15
   1  -8 -12 33.1636 23.6669  17
   1  -8 -11 1289.89 78.0040  34
   1  -8 -11 1337.70 73.1389  32
   1  -8 -11 1285.71 82.8123  28
   1  -8 -11 1345.57 79.7578  27
   1  -8 -11 1091.76 93.8167  11
   1  -8 -11 1425.55 78.4477  24
   1  -8 -11 1317.51 77.3945  25
   1  -8 -11 1146.35 74.7292  23
   1  -8 -11 1268.25 73.2894  19
   1  -8 -11 1344.18 76.7170  20
   1  -8 -11 1301.33 77.1654  17
   1  -8 -11 1325.95 76.1850  16
   1  -8 -11 1264.23 75.6465  15
   1  -8 -11 1248.36 71.7131  14
   1  -8 -10 20.7611 16.9130  32
   1  -8 -10 42.5475 27.9659  34
   1  -8 -10 62.7187 40.3926  28
   1  -8 -10 27.5254 34.2176  27
   1  -8 -10 4.70907 15.1938  14
   1  -8 -10 40.6955 34.7721  11
   1  -8 -10 8.06625 19.0359  23
   1  -8 -10 31.7035 24.4565  25
   1  -8 -10 9.11753 28.8578  24
   1  -8 -10 19.2619 28.4870  20
   1  -8 -10 9.66160 16.1104  19
   1  -8 -10 15.8875 21.9045  17
   1  -8 -10 16.3884 24.7053  16
   1  -8 -10 32.5143 19.5830  15
   1  -8  -9 88.7932 26.7598  34
   1  -8  -9 62.3794 17.0329  32
   1  -8  -9 39.9540 37.9799  28
   1  -8  -9 65.1854 16.0292  14
   1  -8  -9 82.8589 33.2534  11
   1  -8  -9 37.9012 18.8604  23
   1  -8  -9 76.9727 27.3989  24
   1  -8  -9 33.2179 22.6674  25
   1  -8  -9 66.0217 33.6368  27
   1  -8  -9 48.7354 16.6828  19
   1  -8  -9 36.2188 25.7830  20
   1  -8  -9 45.2977 23.8183  16
   1  -8  -9 44.8117 20.0008  17
   1  -8  -9 22.7945 18.6422  15
   1  -8  -8 135.543 17.6122  32
   1  -8  -8 158.768 26.3314  34
   1  -8  -8 154.782 35.8623  28
   1  -8  -8 110.112 29.1043  12
   1  -8  -8 118.077 37.1171  11
   1  -8  -8 148.195 18.0740  14
   1  -8  -8 147.286 28.1702  24
   1  -8  -8 198.732 24.9095  25
   1  -8  -8 131.327 33.4177  27
   1  -8  -8 129.996 25.8025  20
   1  -8  -8 148.058 18.3341  19
   1  -8  -8 141.890 23.1746  17
   1  -8  -8 131.712 21.1538  15
   1  -8  -7 32.3731 29.0103   2
   1  -8  -7 29.6602 14.3804  32
   1  -8  -7 40.1811 33.5677  28
   1  -8  -7 73.5819 34.4525  11
   1  -8  -7 47.1824 30.6193  12
   1  -8  -7 51.7329 29.7916  27
   1  -8  -7 51.0491 22.6972  20
   1  -8  -7 46.4933 18.5813  17
   1  -8  -7 32.8587 16.5226  15
   1  -8  -6 39.3248 30.9805  12
   1  -8  -6 8.86618 14.1651   5
   1  -8  -6 21.5901 29.4599   2
   1  -8  -5 1423.55 95.1611  12
   1  -8  -5 1561.29 84.0087   5
   1  -8  -5 1731.45 96.3801   2
   1  -8  -4 1400.73 88.8217  12
   1  -8  -4 1390.37 76.3652   5
   1  -8  -4 1523.18 89.2634   2
   1  -8  -3 806.125 61.1470  12
   1  -8  -3 790.597 46.3338   5
   1  -8  -3 884.749 61.5105   2
   1  -8  -2-20.6809 35.8170  12
   1  -8  -2 2.16217 14.0120   5
   1  -8  -2 38.7619 33.9177   2
   1  -8  -1 57.9208 33.7360  12
   1  -8  -1 31.9768 22.7617  10
   1  -8  -1 18.6920 15.0687   5
   1  -8  -1 79.2310 34.1397   2
   1  -8   0 409.800 38.0860  10
   1  -8   0 472.643 43.7551  12
   1  -8   0 422.934 28.6142   5
   1  -8   0 388.427 45.6823   2
   1  -8   1 866.239 56.4305  10
   1  -8   1 821.728 59.6890  12
   1  -8   1 769.999 45.9420   5
   1  -8   1 792.846 60.4893   2
   1  -8   2 123.874 28.7876  10
   1  -8   3 8871.20 483.821  12
   1  -8   3 9647.90 484.503  10
   1  -8   3 9169.22 474.913   5
   1  -8   3 9577.65 484.977   2
   1  -8   4 3927.45 214.825  10
   1  -8   4 3802.55 214.620  12
   1  -8   4 3958.31 204.719   5
   1  -8   4 4053.36 215.637   2
   1  -8   5 41.1518 30.8099  12
  -1   8  -5 46.9845 15.8117  13
   1  -8   5 31.8776 14.9863   5
   1  -8   5 53.9994 26.9962  10
   1  -8   5 61.9672 32.2243   2
   1  -8   6 99.1888 33.0606  12
  -1   8  -6 79.2853 16.7184  13
   1  -8   6 78.9140 31.0008  10
   1  -8   6 67.7543 15.5907   5
   1  -8   6 99.4301 32.5563   2
  -1   8  -7 693.807 42.2164  13
   1  -8   7 610.451 53.0843  12
   1  -8   7 695.237 55.8618  10
   1  -8   7 643.330 39.3857   5
   1  -8   7 693.065 54.1131   2
  -1   8  -8 159.575 21.3506  13
   1  -8   8 160.192 33.9607  12
   1  -8   8 151.835 17.1258   5
   1  -8   8 142.231 34.9334  10
   1  -8   8 111.015 31.2636   2
   1  -8   9 27.1714 27.5290   2
  -1   8  -9 0.84205 17.9958  13
   1  -8   9 59.3322 29.2703  18
  -1   8  -9 41.5843 17.2192  21
   1  -8   9-2.93327 30.3921  10
  -1   8 -10 503.259 35.8680  13
   1  -8  10 522.703 41.8744  18
  -1   8 -10 490.965 34.5353  21
   1  -8  10 454.049 51.0931  10
  -1   8 -11 219.760 22.4890  35
  -1   8 -11 208.238 25.2610  13
  -1   8 -11 223.407 23.5931  21
   1  -8  11 227.209 35.2723  18
  -1   8 -12 41.2835 22.1580  30
  -1   8 -12 52.2420 23.0029  31
  -1   8 -12 23.3321 17.6331  35
  -1   8 -12 52.6910 21.1854  13
  -1   8 -12 27.3917 17.8019  21
   1  -8  12 66.7722 34.8849  18
   1  -8  13 180.575 42.5449  10
  -1   8 -13 148.029 25.0394  30
  -1   8 -13 159.799 27.5384  31
  -1   8 -13 199.639 22.7996  35
  -1   8 -13 179.868 26.5557  13
  -1   8 -13 162.206 22.0564  21
   1  -8  13 212.181 37.1262  18
   1  -8  14 28.5987 37.0576  10
  -1   8 -14 44.8546 22.2984  30
  -1   8 -14 38.8913 24.5921  31
  -1   8 -14 56.4153 20.2707  35
  -1   8 -14 86.4771 24.0306  13
  -1   8 -14 8.06520 17.4031  21
   1  -8  14 67.0372 36.1827  18
  -1   8 -15 153.603 23.0301  35
  -1   8 -15 177.852 27.6478  13
  -1   8 -15 185.506 27.9999  31
   1  -8  15 245.598 45.1404  10
   1  -8  15 165.082 38.4874  18
  -1   8 -16 324.288 29.3584  35
  -1   8 -16 376.448 33.0834  31
   1  -8  16 296.403 49.8971  10
   1  -8  16 319.417 40.6029  18
  -1   8 -16 327.495 32.6275  13
  -1   8 -17 138.757 21.6157  35
  -1   8 -17 111.861 25.3815  31
   1  -8  17 153.040 39.7241  10
  -1   8 -17 85.6869 25.7558  13
   1  -8  17 134.752 34.9013  18
  -1   8 -17 113.302 21.2646  17
  -1   8 -18 274.857 28.7988  13
  -1   8 -18 270.040 26.0848  17
   1  -8  18 265.672 36.2189  18
  -1   8 -18 274.304 26.3912  35
  -1   8 -18 268.978 28.8512  31
  -1   8 -19 242.295 26.1365  13
   1  -8  19 179.688 30.8835  18
  -1   8 -19 235.030 22.5102  17
  -1   8 -19 223.647 22.8492  35
  -1   8 -19 210.307 25.4231  31
  -1   8 -20 20.9309 18.1123  13
   1  -8  20-35.5059 23.8223  18
  -1   8 -20-25.2991 14.0357  17
  -1   8 -20-23.7640 18.2031  31
  -1   8 -20 43.9551 16.0323  35
  -1   8 -21 18.1186 14.2818  13
  -1   8 -21 2.64370 5.66942  17
  -1   8 -21 31.2062 13.0839  35
  -1   8 -22 74.3223 10.4876  35
   1  -7 -22 968.062 54.1464  25
   1  -7 -21 161.814 21.3940  25
   1  -7 -21 148.902 16.4383  17
   1  -7 -20 364.194 31.1811  25
   1  -7 -20 361.918 34.7850  34
   1  -7 -20 270.406 26.0072  17
   1  -7 -19 500.830 35.2632  25
   1  -7 -19 522.136 38.5303  34
   1  -7 -19 436.857 29.2749  17
   1  -7 -19 387.783 26.1792  15
   1  -7 -19 507.046 35.6901  16
   1  -7 -18 18.9204 35.4685  34
   1  -7 -18 91.0989 23.8131  31
   1  -7 -18 57.8378 29.3624  25
   1  -7 -18 66.1807 34.8137  24
   1  -7 -18 91.9414 19.3410  19
   1  -7 -18 66.7017 20.2393  15
   1  -7 -18 43.7092 23.8808  17
   1  -7 -18 125.249 31.1476  16
   1  -7 -17 295.562 40.7767  34
   1  -7 -17 269.037 50.9679  28
   1  -7 -17 272.558 30.9544  31
   1  -7 -17 175.502 43.9218  11
   1  -7 -17 283.013 39.7409  24
   1  -7 -17 215.136 34.9451  25
   1  -7 -17 187.919 24.7373  19
   1  -7 -17 320.212 38.3646  20
   1  -7 -17 227.997 30.4685  17
   1  -7 -17 281.008 36.1470  16
   1  -7 -17 239.111 28.1764  15
   1  -7 -16 3.54062 36.3950  34
   1  -7 -16 14.0324 26.3082  31
   1  -7 -16 54.8915 49.6666  28
   1  -7 -16 34.1072 36.9340  11
   1  -7 -16 8.45364 28.9510  25
   1  -7 -16 16.2598 35.0039  24
   1  -7 -16 3.58826 19.7133  19
   1  -7 -16-24.3584 34.6408  20
   1  -7 -16-6.77115 22.1555  15
   1  -7 -16-15.8444 23.9821  17
   1  -7 -16-23.9271 32.1026  16
   1  -7 -15 306.309 42.2270  34
   1  -7 -15 336.039 32.5080  31
   1  -7 -15 333.337 42.7556  27
   1  -7 -15 309.083 53.9716  28
   1  -7 -15 228.027 49.1963  11
   1  -7 -15 256.633 41.0935  24
   1  -7 -15 252.923 35.9928  25
   1  -7 -15 272.058 28.0941  19
   1  -7 -15 316.426 40.0048  20
   1  -7 -15 230.923 29.7655  15
   1  -7 -15 288.983 37.9472  16
   1  -7 -15 240.035 32.2473  17
   1  -7 -14 549.785 38.2181  32
   1  -7 -14 609.662 43.4300  31
   1  -7 -14 656.607 52.4077  34
   1  -7 -14 655.253 51.9994  27
   1  -7 -14 553.405 59.6770  28
   1  -7 -14 484.586 62.1055  11
   1  -7 -14 523.279 43.1695  23
   1  -7 -14 644.699 51.2144  24
   1  -7 -14 590.079 47.9956  25
   1  -7 -14 640.100 48.8816  20
   1  -7 -14 541.086 40.0890  19
   1  -7 -14 565.521 44.1848  17
   1  -7 -14 619.289 43.6524  15
   1  -7 -14 618.796 47.8265  16
   1  -7 -13-4.05844 16.9223  32
   1  -7 -13-9.83939 35.8561  34
   1  -7 -13 31.4457 45.8635  28
   1  -7 -13 25.2002 37.2366  27
   1  -7 -13-70.7070 41.3181  11
   1  -7 -13 8.62655 23.1862  23
   1  -7 -13 10.3864 26.8220  25
   1  -7 -13 27.3862 33.5873  24
   1  -7 -13 25.7559 32.1492  20
   1  -7 -13 1.79824 19.4817  19
   1  -7 -13 27.1105 22.6567  15
   1  -7 -13 36.8854 30.5187  16
   1  -7 -13 2.59149 22.9070  17
   1  -7 -12 61.2625 31.5309  34
   1  -7 -12 13.3848 16.8239  32
   1  -7 -12 5.80393 35.5356  27
   1  -7 -12 13.4384 43.9999  28
   1  -7 -12-4.45452 36.6769  11
   1  -7 -12-31.6583 25.9605  25
   1  -7 -12 4.10395 31.4468  24
   1  -7 -12 1.01078 21.8550  23
   1  -7 -12 2.56639 18.0973  19
   1  -7 -12 12.4872 30.4459  20
   1  -7 -12 7.57244 21.2221  15
   1  -7 -12-4.92641 22.5898  17
   1  -7 -12 18.9959 28.5793  16
   1  -7 -11 56.3142 17.4607  32
   1  -7 -11 61.0729 29.2715  34
   1  -7 -11 68.6231 34.7368  27
   1  -7 -11 48.1709 41.7704  28
   1  -7 -11 29.0543 35.2119  11
   1  -7 -11 50.4766 20.8335  23
   1  -7 -11 38.3532 23.5390  25
   1  -7 -11-1.89413 29.6500  24
   1  -7 -11 55.4028 17.7597  19
   1  -7 -11 17.3982 28.8937  20
   1  -7 -11 30.6081 19.9616  15
   1  -7 -11 61.1818 20.4096  17
   1  -7 -11 39.8610 27.7848  16
   1  -7 -10 217.249 21.9852  32
   1  -7 -10 299.591 32.9272  34
   1  -7 -10 241.641 41.9911  28
   1  -7 -10 286.780 37.7900  27
   1  -7 -10 237.433 42.7277  11
   1  -7 -10 269.502 33.0895  24
   1  -7 -10 226.024 28.1424  25
   1  -7 -10 243.738 25.1967  23
   1  -7 -10 215.598 30.7760  20
   1  -7 -10 247.799 22.7853  19
   1  -7 -10 199.705 29.4204  16
   1  -7 -10 189.760 26.3418  17
   1  -7 -10 222.598 20.8613  14
   1  -7 -10 232.602 23.9662  15
   1  -7  -9 230.974 22.6615  32
   1  -7  -9 287.214 31.0813  34
   1  -7  -9 269.916 40.4209  28
   1  -7  -9 200.128 41.4844  11
   1  -7  -9 265.584 35.3732  27
   1  -7  -9 299.818 28.2301  25
   1  -7  -9 289.412 25.6429  23
   1  -7  -9 299.020 32.2931  24
   1  -7  -9 271.405 22.9975  19
   1  -7  -9 275.627 29.9789  20
   1  -7  -9 242.545 28.7957  16
   1  -7  -9 291.828 25.4083  15
   1  -7  -9 240.969 21.5680  14
   1  -7  -9 282.269 26.7754  17
   1  -7  -8 0.64330 33.5130  28
   1  -7  -8 12.8314 29.7284  11
   1  -7  -8-4.64258 26.8169  12
   1  -7  -8 10.1154 23.4668  20
   1  -7  -8 8.90713 13.1606  19
   1  -7  -8 7.28223 16.0240  15
   1  -7  -8 17.3486 17.9165  17
   1  -7  -7 635.350 60.4049  11
   1  -7  -7 763.652 54.7218  12
   1  -7  -7 798.133 54.6008   2
   1  -7  -6-6.20960 30.3255  12
   1  -7  -6 32.0971 13.9588   5
   1  -7  -6 25.1780 28.7230   2
   1  -7  -5 322.254 39.3273  12
   1  -7  -5 356.794 25.0008   5
   1  -7  -5 395.613 38.6904   2
   1  -7  -4 3.02904 31.5232  12
   1  -7  -4 1.56884 13.3648   5
   1  -7  -4 23.1069 30.5460   2
   1  -7  -3 5082.43 275.904  12
   1  -7  -3 5059.51 267.496   5
   1  -7  -3 5883.32 277.270   2
   1  -7  -2 1208.17 79.8818  12
   1  -7  -2 1293.92 69.5798   5
   1  -7  -2 1365.85 81.8534   2
   1  -7  -1 646.274 47.5470  10
   1  -7  -1 585.875 49.5640  12
   1  -7  -1 660.228 38.2718   5
   1  -7  -1 673.366 52.7356   2
   1  -7   0 53.6988 30.1199  12
   1  -7   0 44.0419 14.3693   5
   1  -7   0 67.1689 26.0667  10
   1  -7   0 33.4328 33.4633   2
   1  -7   1 418.277 42.3748  12
   1  -7   1 470.495 39.2901  10
   1  -7   1 424.750 44.4495   2
   1  -7   2 142.771 30.1720  10
   1  -7   2 159.359 17.4836   5
   1  -7   3 3390.18 181.213  12
   1  -7   3 3485.24 181.566  10
   1  -7   3 3214.84 172.068   5
   1  -7   3 3516.49 182.165   2
   1  -7   4 506.890 44.7931  10
   1  -7   4 514.731 46.1297  12
   1  -7   4 512.094 31.9415   5
   1  -7   4 544.379 47.2927   2
  -1   7  -5 30.6928 15.0009  13
   1  -7   5 41.1046 30.4094  12
   1  -7   5 30.9596 13.8611   5
   1  -7   5 39.4019 28.4180  10
   1  -7   5 50.8657 30.8079   2
  -1   7  -6 18423.0 919.475  13
   1  -7   6 18947.7 929.934  10
   1  -7   6 18247.6 925.964  12
   1  -7   6 17391.2 917.895   5
   1  -7   6 17860.2 926.052   2
  -1   7  -7 1656.25 83.0684  13
   1  -7   7 1518.35 96.4756  10
   1  -7   7 1646.03 91.7687  12
   1  -7   7 1411.95 80.7962   5
   1  -7   7 1427.11 90.9134   2
   1  -7   8 548.505 51.0459  10
   1  -7   8 613.598 46.3408  12
  -1   7  -8 583.091 36.9877  13
   1  -7   8 548.942 34.0422   5
   1  -7   8 554.316 45.5082   2
   1  -7   9 321.892 35.7104   2
   1  -7   9 330.343 37.6168  12
  -1   7  -9 347.695 27.6053  13
  -1   7 -10 34.9896 18.3216  13
  -1   7 -10 50.0447 16.1803  21
  -1   7 -10 66.5666 19.3768  33
  -1   7 -11 212.924 24.9831  33
  -1   7 -11 241.965 23.0680  35
  -1   7 -11 253.884 26.4127  31
  -1   7 -11 232.465 24.8289  13
  -1   7 -11 239.676 22.7535  21
   1  -7  11 174.249 40.0822  10
  -1   7 -12 50.5059 17.1273  35
  -1   7 -12 55.8679 23.7355  31
  -1   7 -12 84.7911 21.6939  13
  -1   7 -12 67.6920 16.0358  25
  -1   7 -12 50.1230 17.4073  21
   1  -7  12 72.9489 35.5533  10
  -1   7 -13 390.247 32.8000  30
  -1   7 -13 440.522 34.8692  13
  -1   7 -13 447.896 30.5273  25
   1  -7  13 385.286 49.7758  10
  -1   7 -13 490.961 36.5264  31
  -1   7 -13 413.283 32.7234  35
  -1   7 -14 12.1836 18.7138  35
  -1   7 -14 16.9702 26.2006  31
  -1   7 -14-14.0738 22.6393  13
  -1   7 -14 6.85516 16.1041  25
   1  -7  14-23.3547 35.5244  10
   1  -7  14 73.4959 35.7035  18
  -1   7 -15 183.601 23.7301  35
  -1   7 -15 208.415 30.5214  31
  -1   7 -15 157.611 28.8430  13
  -1   7 -15 178.848 21.6329  25
   1  -7  15 208.132 43.1098  10
   1  -7  15 215.572 39.1224  18
  -1   7 -16 19.1433 19.2979  35
  -1   7 -16-11.9643 27.6468  31
  -1   7 -16-11.2371 23.9723  13
  -1   7 -16-2.40615 16.5309  25
   1  -7  16-12.0195 35.8474  10
   1  -7  16 7.32643 36.0262  18
  -1   7 -17 187.763 23.7094  35
  -1   7 -17 205.303 30.2480  31
  -1   7 -17 167.753 28.1194  13
  -1   7 -17 199.641 21.9142  25
   1  -7  17 119.748 38.8637  10
   1  -7  17 193.166 37.4275  18
  -1   7 -17 211.137 23.9917  17
  -1   7 -18 56.8828 24.7967  31
  -1   7 -18 14.2042 22.9265  13
  -1   7 -18 41.2169 18.0816  17
   1  -7  18 7.18203 32.0505  18
  -1   7 -18 8.93312 18.9563  35
  -1   7 -19 273.918 28.9124  13
   1  -7  19 260.770 34.2051  18
  -1   7 -19 245.669 24.5671  17
  -1   7 -19 240.582 28.3312  31
  -1   7 -19 266.445 25.3233  35
  -1   7 -20 425.624 32.4122  13
   1  -7  20 356.061 34.7890  18
  -1   7 -20 447.217 29.4161  17
  -1   7 -20 381.357 30.2205  35
  -1   7 -20 467.108 32.9516  31
  -1   7 -21 266.273 23.0727  13
   1  -7  21 225.489 23.8938  18
  -1   7 -21 251.117 23.2911  31
  -1   7 -21 280.329 21.9516  35
  -1   7 -22 138.928 14.5576  35
   1  -6 -22 4.54797 5.13346  17
   1  -6 -21 255.426 26.5648  25
   1  -6 -21 260.655 21.6130  17
   1  -6 -20 91.8107 24.9933  25
   1  -6 -20-13.1833 16.7370  31
   1  -6 -20 106.395 19.6910  17
   1  -6 -20 0.58109 9.46110  15
   1  -6 -19 32.8915 27.8923  25
   1  -6 -19 36.3051 23.3930  31
   1  -6 -19-12.3045 21.3474  17
   1  -6 -19 27.6196 29.3454  16
   1  -6 -19-3.14026 16.9686  15
   1  -6 -18 4.36991 35.5482  34
   1  -6 -18 39.4357 25.7856  31
   1  -6 -18-2.12491 34.6451  24
   1  -6 -18 2.61392 29.3475  25
   1  -6 -18-1.43101 16.5731  19
   1  -6 -18 25.2639 31.5020  16
   1  -6 -18-7.02453 22.3998  17
   1  -6 -18-16.0085 19.7452  15
   1  -6 -17 48.9935 36.6603  34
   1  -6 -17 32.5298 27.9271  31
   1  -6 -17-4.71390 36.5724  11
   1  -6 -17 70.8140 36.9490  24
   1  -6 -17 48.5175 30.4160  25
   1  -6 -17 60.2310 34.1949  20
   1  -6 -17 19.6425 18.5629  19
   1  -6 -17 57.8864 24.6800  17
   1  -6 -17 70.8460 34.0743  16
   1  -6 -17 15.8396 21.4261  15
   1  -6 -16 263.144 41.5869  34
   1  -6 -16 206.974 50.7939  28
   1  -6 -16 212.528 31.4119  31
   1  -6 -16 181.396 46.2137  11
   1  -6 -16 244.861 39.2747  24
   1  -6 -16 189.191 34.5765  25
   1  -6 -16 170.623 24.6995  19
   1  -6 -16 242.670 37.2289  20
   1  -6 -16 147.034 26.2707  15
   1  -6 -16 203.592 28.9755  17
   1  -6 -16 236.724 36.4432  16
   1  -6 -15 129.122 38.6746  34
   1  -6 -15 157.573 48.8858  28
   1  -6 -15 125.427 29.5185  31
   1  -6 -15 68.9257 40.9902  11
   1  -6 -15 155.859 38.3038  24
   1  -6 -15 117.886 26.6413  23
   1  -6 -15 175.042 31.9012  25
   1  -6 -15 97.6026 21.4724  19
   1  -6 -15 191.648 36.1181  20
   1  -6 -15 121.152 33.8764  16
   1  -6 -15 120.784 26.7832  17
   1  -6 -15 72.0263 23.9718  15
   1  -6 -14 175.716 38.9997  34
   1  -6 -14 178.305 48.7764  28
   1  -6 -14 188.588 29.3337  31
   1  -6 -14 162.628 38.4861  27
   1  -6 -14 148.601 45.0444  11
   1  -6 -14 193.701 37.5992  24
   1  -6 -14 116.649 30.6653  25
   1  -6 -14 142.796 27.2717  23
   1  -6 -14 125.602 22.5844  19
   1  -6 -14 115.225 34.6490  20
   1  -6 -14 143.085 25.3681  15
   1  -6 -14 131.594 27.4922  17
   1  -6 -14 154.594 34.4687  16
   1  -6 -13 152.666 20.2283  32
   1  -6 -13 74.0805 37.6805  34
   1  -6 -13 196.573 38.0887  27
   1  -6 -13 179.832 46.4867  28
   1  -6 -13 205.841 28.9728  31
   1  -6 -13 132.402 42.1689  11
   1  -6 -13 149.437 25.8103  23
   1  -6 -13 198.341 29.6131  25
   1  -6 -13 155.069 34.8585  24
   1  -6 -13 183.045 33.8740  20
   1  -6 -13 137.989 21.6927  19
   1  -6 -13 205.754 27.1061  17
   1  -6 -13 154.687 24.5432  15
   1  -6 -13 168.400 33.5307  16
   1  -6 -12 25.8797 30.0333  34
   1  -6 -12 2.92200 15.9487  32
   1  -6 -12 16.2116 43.4040  28
   1  -6 -12 18.6083 35.1712  27
   1  -6 -12 34.1648 36.3160  11
   1  -6 -12-19.8356 24.6644  25
   1  -6 -12 7.93920 30.7503  24
   1  -6 -12-8.79993 20.1860  23
   1  -6 -12 4.02860 17.2534  19
   1  -6 -12 19.1921 29.8050  20
   1  -6 -12 20.5129 19.4348  15
   1  -6 -12-4.68856 21.6231  17
   1  -6 -12 23.0858 27.9809  16
   1  -6 -11 67.4061 28.4552  34
   1  -6 -11-3.46733 15.0821  32
   1  -6 -11 15.1986 32.2756  27
   1  -6 -11 30.5996 39.4662  28
   1  -6 -11 11.8078 36.3456  11
   1  -6 -11 21.7903 28.8556  24
   1  -6 -11 42.2250 18.9149  23
   1  -6 -11 20.3831 22.3637  25
   1  -6 -11 17.2917 16.4691  19
   1  -6 -11 5.44428 27.6598  20
   1  -6 -11 38.7887 26.1578  16
   1  -6 -11 14.3832 18.7839  15
   1  -6 -11 2.17568 20.0101  17
   1  -6 -10 1766.63 91.3429  34
   1  -6 -10 1596.00 87.1913  32
   1  -6 -10 1564.09 93.8935  28
   1  -6 -10 1603.28 91.1946  27
   1  -6 -10 1349.89 105.199  11
   1  -6 -10 1559.16 88.9091  23
   1  -6 -10 1727.26 90.8699  25
   1  -6 -10 1576.09 91.2635  24
   1  -6 -10 1573.17 87.5254  19
   1  -6 -10 1551.32 89.5143  20
   1  -6 -10 1652.90 90.3142  17
   1  -6 -10 1518.22 89.5925  16
   1  -6 -10 1690.42 89.6204  15
   1  -6  -9 443.826 36.0683  34
   1  -6  -9 432.705 43.7009  28
   1  -6  -9 440.527 33.2023  25
   1  -6  -9 406.211 36.3283  24
   1  -6  -9 411.409 30.6656  23
   1  -6  -9 392.647 48.1875  11
   1  -6  -9 420.895 31.8045  17
   1  -6  -9 459.121 31.2863  15
   1  -6  -9 415.213 34.8247  20
   1  -6  -9 395.732 28.5119  19
   1  -6  -8 3336.80 191.666  11
   1  -6  -7 3247.12 169.917   2
   1  -6  -7 2867.29 177.124  11
   1  -6  -7 3129.84 169.674  12
   1  -6  -6 3356.75 179.764   2
   1  -6  -6 3263.07 179.550  12
   1  -6  -5 32.2342 26.8317  12
   1  -6  -5 42.1745 27.6693   2
   1  -6  -5 9.61368 13.0014   5
   1  -6  -4 3529.21 192.424  12
   1  -6  -4 3732.54 193.355   2
   1  -6  -4 3548.20 185.085   5
   1  -6  -3 11.0284 28.4857  11
   1  -6  -3-1.22663 29.2379  12
   1  -6  -3-4.00078 29.8886   2
   1  -6  -3 5.07875 13.2317   5
   1  -6  -2 2068.42 121.862  12
   1  -6  -2 2131.62 113.634   5
   1  -6  -1 2332.08 129.820  10
   1  -6  -1 2145.23 130.505  12
   1  -6   0 924.790 61.3710   2
   1  -6   0 916.916 57.7101  10
   1  -6   0 812.025 58.6531  12
   1  -6   1 830.013 58.1161   2
   1  -6   1 709.217 55.2905  12
   1  -6   1 876.774 54.6586  10
   1  -6   2 68.4243 14.2315   5
   1  -6   2 53.9275 25.8045  10
   1  -6   3 1850.46 100.933  10
   1  -6   3 1785.45 100.399  12
   1  -6   3 1704.44 100.712   2
   1  -6   3 1680.70 90.8576   5
   1  -6   4 3238.30 164.761  10
   1  -6   4 2949.59 162.427  12
   1  -6   4 3118.20 163.740   2
   1  -6   4 2903.50 154.659   5
   1  -6   5 39.0156 29.0765  12
  -1   6  -5 27.3977 13.9430  13
   1  -6   5 28.8097 29.1047   2
   1  -6   5 84.7406 27.4071  10
   1  -6   5 39.7115 13.5947   5
   1  -6   6 2173.22 122.953  10
  -1   6  -6 2225.10 112.210  13
   1  -6   6 2247.48 119.220  12
   1  -6   6 2145.30 119.833   2
   1  -6   6 1987.78 110.707   5
  -1   6  -7 137.798 18.2655  13
   1  -6   7 102.892 32.6924  10
   1  -6   7 165.083 29.7589  12
   1  -6   7 131.337 29.4412   2
   1  -6   7 134.965 15.1083   5
  -1   6  -7 105.565 30.7900   9
  -1   6  -8-1.28259 15.5100  13
   1  -6   8 6.63297 25.0887  12
   1  -6   8-20.7375 24.3879   2
  -1   6  -8 8.17084 26.1772   9
  -1   6  -9 46.5267 17.7793  13
   1  -6   9 44.9240 23.7689  12
   1  -6  10 1194.64 93.7903  10
  -1   6 -10 1571.88 82.3126  13
  -1   6 -11 31.7883 21.2357  31
  -1   6 -11-7.07225 18.8580  13
   1  -6  11 8.95019 30.5175  10
  -1   6 -11 20.1073 20.1369  33
  -1   6 -11 11.9400 15.6408  35
  -1   6 -12 133.751 24.8670  31
  -1   6 -12 114.853 21.6426  13
  -1   6 -12 104.192 15.4719  23
   1  -6  12 71.0403 33.3352  10
  -1   6 -12 86.8313 22.2870  33
  -1   6 -12 94.6160 18.1390  35
  -1   6 -13 42.2644 24.4831  31
  -1   6 -13-1.06091 20.7246  13
  -1   6 -13 8.92716 16.2736  25
  -1   6 -13 18.3568 14.6821  23
   1  -6  13 20.8148 34.4901  10
  -1   6 -13 18.6821 16.9896  35
  -1   6 -13 28.8351 22.6916  33
  -1   6 -14 129.106 27.8148  31
  -1   6 -14 117.988 18.0241  23
  -1   6 -14 150.251 20.1240  25
  -1   6 -14 135.956 25.1388  13
   1  -6  14 128.655 38.0442  10
  -1   6 -14 112.723 21.3544  35
  -1   6 -15 761.855 47.1785  25
  -1   6 -15 798.163 46.1201  23
  -1   6 -15 744.437 51.1183  13
   1  -6  15 762.682 66.2859  10
  -1   6 -15 732.256 52.3671  31
  -1   6 -15 721.025 48.1094  35
  -1   6 -16 829.523 49.8683  25
  -1   6 -16 824.704 48.2380  23
   1  -6  16 754.913 68.9358  10
  -1   6 -16 864.864 54.2691  13
  -1   6 -16 764.347 50.9105  35
  -1   6 -16 726.159 54.4624  31
  -1   6 -17 446.844 40.9173  31
  -1   6 -17 538.290 40.5950  13
  -1   6 -17 507.618 33.2017  23
  -1   6 -17 452.414 35.1072  25
   1  -6  17 464.318 52.6025  10
   1  -6  17 520.790 46.5138  18
  -1   6 -17 490.076 36.3181  17
  -1   6 -18 111.067 17.9385  23
  -1   6 -18 94.6963 20.2065  25
  -1   6 -18 104.671 25.1097  13
   1  -6  18 178.984 35.7220  18
  -1   6 -18 118.270 20.5054  17
  -1   6 -18 107.426 29.3028  31
  -1   6 -19 22.3400 17.9207  25
  -1   6 -19 35.2699 22.3047  13
   1  -6  19-17.6773 31.1934  18
  -1   6 -19 6.08665 17.0884  17
  -1   6 -19 55.7986 25.6184  31
  -1   6 -20 63.4276 16.5106  25
   1  -6  20 33.7149 28.4848  18
  -1   6 -20 34.9213 14.7235  17
  -1   6 -20 51.2206 22.8607  31
  -1   6 -20 70.4845 21.5446  13
  -1   6 -21 35.2259 20.0252  31
  -1   6 -21 8.47571 15.6765  35
  -1   6 -21 32.8382 17.3376  13
  -1   6 -22-0.54512 12.4767  35
  -1   6 -22-28.9171 14.4879  31
  -1   6 -23 350.590 21.7832  35
   1  -5 -22 145.424 13.7281  17
   1  -5 -21 49.7795 16.4772  31
   1  -5 -21 182.087 19.3630  17
   1  -5 -20 1271.85 36.1205  17
   1  -5 -20 1332.49 35.6388  31
   1  -5 -19 17.1997 22.4154  17
   1  -5 -19 103.669 32.1515  16
   1  -5 -19 50.4212 18.3815  15
   1  -5 -19 81.6609 25.5357  31
   1  -5 -18 50.4485 30.2687  25
   1  -5 -18 94.2579 28.6338  31
   1  -5 -18 37.6087 24.0873  17
   1  -5 -18 58.7121 20.7898  15
   1  -5 -18 38.6901 33.4537  16
   1  -5 -17 51.0072 28.7019  31
   1  -5 -17 4.76891 37.3577  11
   1  -5 -17 29.2018 28.9769  25
   1  -5 -17 37.1965 35.4032  24
   1  -5 -17-9.56210 17.6951  19
   1  -5 -17 19.1470 21.8746  15
   1  -5 -17 33.7936 23.8076  17
   1  -5 -17 5.38133 32.4607  16
   1  -5 -16 208.112 51.7946  28
   1  -5 -16 229.770 34.0899  31
   1  -5 -16 230.110 47.5220  11
   1  -5 -16 261.684 34.9568  25
   1  -5 -16 231.908 31.1302  23
   1  -5 -16 324.518 41.6084  24
   1  -5 -16 195.959 24.7009  19
   1  -5 -16 309.863 37.2306  20
   1  -5 -16 213.126 28.4114  15
   1  -5 -16 261.046 31.5865  17
   1  -5 -16 315.747 39.6732  16
   1  -5 -15 582.684 45.3660  31
   1  -5 -15 635.617 52.3917  34
   1  -5 -15 651.254 59.4969  28
   1  -5 -15 607.754 66.0676  11
   1  -5 -15 534.521 43.8816  23
   1  -5 -15 579.746 47.0987  25
   1  -5 -15 620.086 51.6141  24
   1  -5 -15 547.102 39.2362  19
   1  -5 -15 671.905 48.0168  20
   1  -5 -15 564.199 41.6341  15
   1  -5 -15 636.398 48.7167  16
   1  -5 -15 527.741 43.6877  17
   1  -5 -14 376.453 36.1656  35
   1  -5 -14 518.263 47.1960  34
   1  -5 -14 530.341 40.4932  31
   1  -5 -14 505.839 53.1915  28
   1  -5 -14 435.621 57.4556  11
   1  -5 -14 449.204 37.8661  23
   1  -5 -14 476.395 41.4490  25
   1  -5 -14 504.945 45.3913  24
   1  -5 -14 557.530 42.1408  20
   1  -5 -14 444.474 33.3152  19
   1  -5 -14 446.096 37.7726  17
   1  -5 -14 414.222 35.9329  15
   1  -5 -14 464.531 43.3762  16
   1  -5 -13 241.742 28.0627  35
   1  -5 -13 280.416 37.2146  34
   1  -5 -13 324.886 31.9949  31
   1  -5 -13 294.756 47.6879  28
   1  -5 -13 330.847 48.6908  11
   1  -5 -13 293.051 37.2582  24
   1  -5 -13 343.685 34.0201  25
   1  -5 -13 272.198 28.7840  23
   1  -5 -13 310.648 35.1426  20
   1  -5 -13 286.400 25.4352  19
   1  -5 -13 246.086 27.8014  15
   1  -5 -13 281.240 30.5186  17
   1  -5 -13 269.095 35.0088  16
   1  -5 -12 6.75940 14.5280  32
   1  -5 -12 14.5200 29.1304  34
   1  -5 -12 11.9233 17.4859  35
   1  -5 -12 12.5979 22.5838  31
   1  -5 -12 8.11344 41.2719  28
   1  -5 -12 40.9097 36.0143  11
   1  -5 -12 6.71517 29.9598  24
   1  -5 -12-5.65526 19.4383  23
   1  -5 -12 2.23011 22.9397  25
   1  -5 -12 45.5481 16.7513  19
   1  -5 -12 35.4507 28.6289  20
   1  -5 -12 1.96136 18.3570  15
   1  -5 -12-12.1831 27.5631  16
   1  -5 -12 23.3502 20.7912  17
   1  -5 -11 457.715 31.3096  32
   1  -5 -11 496.595 40.1190  34
   1  -5 -11 462.036 33.7935  35
   1  -5 -11 538.708 48.9371  28
   1  -5 -11 502.025 54.7739  11
   1  -5 -11 471.655 34.7379  23
   1  -5 -11 520.550 37.2699  25
   1  -5 -11 433.956 40.6883  24
   1  -5 -11 476.941 39.0761  20
   1  -5 -11 481.051 32.6614  19
   1  -5 -11 481.884 35.3174  17
   1  -5 -11 455.873 34.1706  15
   1  -5 -11 485.889 39.2530  16
   1  -5 -10 2876.63 148.735  34
   1  -5 -10 2914.29 147.801  35
   1  -5 -10 2662.55 145.748  32
   1  -5 -10 2788.87 150.405  28
   1  -5 -10 2682.16 164.352  11
   1  -5 -10 2701.05 146.256  19
   1  -5 -10 2666.06 147.090  20
   1  -5 -10 2817.85 147.963  15
   1  -5 -10 2676.65 147.609  16
   1  -5 -10 2778.82 148.596  17
   1  -5 -10 2805.52 147.482  23
   1  -5 -10 2853.95 148.836  24
   1  -5 -10 2869.23 148.671  25
   1  -5  -9 1105.51 80.1749  11
   1  -5  -8 423.598 44.8424  11
   1  -5  -7 3012.06 160.209   2
   1  -5  -7 2981.72 169.530  11
   1  -5  -7 2897.82 159.884  12
   1  -5  -6 187.089 29.4424   2
   1  -5  -6 219.983 30.1714  12
   1  -5  -5 4273.41 218.031   2
   1  -5  -5 3922.74 216.487  12
   1  -5  -4 2256.35 121.902   2
   1  -5  -4 2109.92 120.507  12
   1  -5  -3 1489.43 84.1802   2
   1  -5  -3 1392.56 82.6533  12
   1  -5  -3 1329.60 85.1822  11
   1  -5  -2 9.05461 27.3465   2
   1  -5  -2-11.6665 24.9980  11
   1  -5  -2-21.4338 27.2769  12
   1  -5  -1 7521.06 379.583   2
   1  -5  -1 7043.03 378.621  10
   1  -5  -1 7283.30 378.507  12
   1  -5   0 2406.42 133.987   2
   1  -5   0 2461.15 132.876  10
   1  -5   0 2396.93 132.281  12
   1  -5   1 9042.08 461.758   2
   1  -5   1 8942.29 461.564  10
   1  -5   1 8700.20 460.481  12
   1  -5   2 49.6307 25.7110  10
   1  -5   3 41.3941 25.3108  10
   1  -5   3 74.4966 30.5214   2
   1  -5   3 75.5190 29.3195  12
   1  -5   4 3845.69 203.241   2
   1  -5   4 3675.15 202.055  12
   1  -5   4 3901.72 204.641  10
   1  -5   5 1703.75 98.3984   2
   1  -5   5 1720.27 100.981  10
   1  -5   5 1720.49 97.4607  12
   1  -5   6 77.8082 25.8498   2
   1  -5   6 64.0942 25.8253  12
  -1   5  -6 68.7230 15.0189  13
   1  -5   6 83.1247 29.5230  10
  -1   5  -7 25.3886 29.5034   9
   1  -5   7 31.2518 26.9248   2
   1  -5   7 40.9473 24.5719  12
  -1   5  -7 22.9613 15.2725  13
  -1   5  -8 89.7178 30.2243   9
   1  -5   8 55.4571 23.2431   2
   1  -5   8 37.9368 23.8718  12
  -1   5  -8 47.7683 16.0632  13
  -1   5  -9 102.526 17.7910  13
   1  -5   9 53.2132 30.8590  10
   1  -5   9 73.6292 23.7380  12
  -1   5  -9 86.8545 29.2150   9
  -1   5 -10 50.1151 16.7005  13
   1  -5  10 32.7219 31.0684  10
  -1   5 -10 14.0081 28.1201   9
  -1   5 -11 16.7638 18.4335  13
   1  -5  11 30.1782 30.1023  10
  -1   5 -11 44.5576 19.7527  33
  -1   5 -12 470.066 34.5467  13
   1  -5  12 403.477 46.2860  10
  -1   5 -12 483.252 35.3397  31
  -1   5 -12 440.914 34.2404  33
  -1   5 -12 465.698 30.5745  23
  -1   5 -13 555.232 34.7445  23
  -1   5 -13 572.266 36.2866  25
   1  -5  13 555.828 55.2613  10
  -1   5 -13 552.701 39.5177  13
  -1   5 -13 491.680 38.6017  33
  -1   5 -13 483.681 40.7762  31
  -1   5 -14 195.805 29.3733  31
  -1   5 -14 206.647 27.1715  13
   1  -5  14 206.772 38.1577  10
  -1   5 -14 163.392 27.0210  33
  -1   5 -14 196.331 22.1487  25
  -1   5 -14 173.779 20.4753  23
  -1   5 -15 688.250 44.4129  23
  -1   5 -15 744.026 46.5062  25
   1  -5  15 626.220 62.4947  10
  -1   5 -15 768.803 49.7417  13
  -1   5 -15 764.117 51.6062  31
  -1   5 -16 366.120 36.7840  31
  -1   5 -16 329.310 28.4093  23
  -1   5 -16 362.728 30.8455  25
  -1   5 -16 373.735 34.9531  13
   1  -5  16 310.915 45.6452  10
  -1   5 -16 380.152 30.1248  17
  -1   5 -17 582.321 44.5449  13
   1  -5  17 575.930 57.8310  10
  -1   5 -17 596.450 39.2925  23
  -1   5 -17 604.975 41.5549  25
  -1   5 -17 671.982 47.6671  31
  -1   5 -17 609.280 40.9912  17
  -1   5 -18 53.0418 20.8116  25
  -1   5 -18 68.8118 17.9990  23
  -1   5 -18 1.24960 23.5153  13
  -1   5 -18 50.3616 19.1699  17
  -1   5 -18 70.8915 29.7264  31
  -1   5 -19 22.1019 19.9327  25
  -1   5 -19 6.24093 16.0564  23
  -1   5 -19 8.22895 22.0075  13
   1  -5  19 47.3464 33.1413  18
  -1   5 -19 21.9887 17.0716  17
  -1   5 -19 20.3349 27.3233  31
  -1   5 -20 143.923 17.3593  23
  -1   5 -20 157.657 20.9255  25
  -1   5 -20 139.795 23.9900  13
   1  -5  20 159.278 31.0107  18
  -1   5 -20 91.6955 15.6968  17
  -1   5 -20 140.819 27.6994  31
  -1   5 -21 56.0438 15.5747  25
   1  -5  21 64.0795 24.7584  18
  -1   5 -21 59.0327 22.5469  31
  -1   5 -21 35.8555 18.4997  13
  -1   5 -22 21.8390 16.8373  31
   1  -4 -22 7.41918 10.0441  31
   1  -4 -22 4.52834 12.4114  17
   1  -4 -22 2.56064 17.2624  25
   1  -4 -21 90.2501 20.2549  31
   1  -4 -21 30.5179 17.4344  17
   1  -4 -21 31.4787 22.7198  25
   1  -4 -20 755.313 30.9710  17
   1  -4 -20 866.889 38.5228  34
   1  -4 -20 852.024 33.2987  31
   1  -4 -19 458.093 36.5936  17
   1  -4 -19 415.592 32.4831  15
   1  -4 -19 466.634 44.6091  34
   1  -4 -19 507.874 39.3409  31
   1  -4 -18 409.089 43.8078  34
   1  -4 -18 405.867 37.9510  31
   1  -4 -18 420.405 42.0215  16
   1  -4 -18 355.110 34.1372  17
   1  -4 -18 344.901 31.1683  15
   1  -4 -17 704.574 70.9011  11
   1  -4 -17 844.860 59.3515  24
   1  -4 -17 861.913 55.0045  31
   1  -4 -17 667.682 51.3362  17
   1  -4 -17 711.180 49.5655  15
   1  -4 -17 876.371 57.7433  16
   1  -4 -16 90.5238 23.8785  35
   1  -4 -16 85.6722 30.4556  31
   1  -4 -16 82.8051 41.9471  11
   1  -4 -16 71.1242 36.3158  24
   1  -4 -16 82.1502 18.7186  19
   1  -4 -16 70.5527 32.5906  20
   1  -4 -16 64.7373 23.0783  15
   1  -4 -16 69.7654 34.7232  16
   1  -4 -16 35.8392 22.8940  17
   1  -4 -15 93.0211 22.5770  35
   1  -4 -15 152.391 48.7350  28
   1  -4 -15 76.1505 31.0858  31
   1  -4 -15 38.2655 38.5135  11
   1  -4 -15 134.055 36.4670  24
   1  -4 -15 98.4921 32.8810  20
   1  -4 -15 76.9067 19.2736  19
   1  -4 -15 76.6421 22.0308  15
   1  -4 -15 90.7304 25.3899  17
   1  -4 -15 137.622 35.4315  16
   1  -4 -14 399.436 37.7181  31
   1  -4 -14 347.851 32.4382  35
   1  -4 -14 363.813 49.6219  28
   1  -4 -14 356.366 51.7989  11
   1  -4 -14 318.679 35.6763  25
   1  -4 -14 333.093 32.7174  23
   1  -4 -14 422.908 41.8174  24
   1  -4 -14 382.512 38.0189  20
   1  -4 -14 335.492 28.4697  19
   1  -4 -14 395.449 32.9702  17
   1  -4 -14 337.881 30.3053  15
   1  -4 -14 416.513 40.1768  16
   1  -4 -13 121.861 21.5864  35
   1  -4 -13 125.420 42.7553  28
   1  -4 -13 152.061 27.8164  31
   1  -4 -13 59.8764 37.6978  11
   1  -4 -13 111.032 23.3347  23
   1  -4 -13 120.057 32.9953  24
   1  -4 -13 117.071 25.4080  25
   1  -4 -13 116.933 19.0724  19
   1  -4 -13 132.386 29.7642  20
   1  -4 -13 133.007 22.1900  15
   1  -4 -13 131.712 22.6782  17
   1  -4 -13 133.415 31.1828  16
   1  -4 -12 858.587 52.4154  34
   1  -4 -12 718.977 47.2196  35
   1  -4 -12 814.143 49.1345  31
   1  -4 -12 805.242 59.3404  28
   1  -4 -12 570.748 63.8394  11
   1  -4 -12 806.992 52.5632  24
   1  -4 -12 711.810 49.2542  25
   1  -4 -12 664.534 47.3723  23
   1  -4 -12 714.248 49.9284  20
   1  -4 -12 728.881 44.9230  19
   1  -4 -12 735.013 51.2075  16
   1  -4 -12 737.211 47.1489  15
   1  -4 -12 780.285 48.9808  17
   1  -4 -11 203.301 21.7143  35
   1  -4 -11 180.797 29.0263  34
   1  -4 -11 192.433 40.8228  28
   1  -4 -11 207.384 25.1540  31
   1  -4 -11 180.526 28.9702  24
   1  -4 -11 206.148 24.9656  25
   1  -4 -11 155.870 21.8547  23
   1  -4 -11 125.350 38.6370  11
   1  -4 -11 149.598 27.6155  20
   1  -4 -11 193.943 19.3428  19
   1  -4 -11 162.812 30.1507  16
   1  -4 -11 172.518 21.5876  15
   1  -4 -11 173.714 22.3195  17
   1  -4 -10 49.8771 19.1185  25
   1  -4 -10 74.3812 26.6251  24
   1  -4 -10 72.3052 16.9276  23
   1  -4 -10 48.4772 32.3302  11
   1  -4 -10 70.5336 24.6290  34
   1  -4 -10 88.7473 15.9647  35
   1  -4 -10 55.9969 18.0940  17
   1  -4 -10 91.8379 17.5813  15
   1  -4  -9 1766.22 112.323  11
  -1   4   8 63.1030 22.6372   1
   1  -4  -8 43.8782 28.3512  11
   1  -4  -7 25.2147 29.1695  11
   1  -4  -7 37.2008 22.5209  12
   1  -4  -6 57.3729 23.8678   2
   1  -4  -6 31.6355 24.3468  12
   1  -4  -5 283.114 31.5647   2
   1  -4  -5 301.797 30.0578  12
   1  -4  -4 887.086 57.1721   2
   1  -4  -4 865.395 55.6076  12
   1  -4  -3 8047.93 420.792   2
   1  -4  -3 8192.76 420.056  12
   1  -4  -3 8043.57 423.125  11
   1  -4  -2 4846.24 269.873   8
   1  -4  -2 5280.79 269.316   2
   1  -4  -2 5148.88 268.617  12
   1  -4  -2 5212.73 270.635  11
   1  -4  -1 1683.15 97.9624   8
   1  -4  -1 1737.17 97.9152   2
   1  -4  -1 1734.20 96.8971  12
   1  -4  -1 1698.49 97.1485  11
   1  -4  -1 1747.30 96.8129  10
   1  -4   0 8146.32 434.164   8
   1  -4   0 8632.83 435.663   2
   1  -4   0 8301.08 434.350  12
   1  -4   0 8575.41 435.660  10
   1  -4   1 1222.67 68.5044   8
   1  -4   1 1188.40 71.0116   2
   1  -4   1 1156.42 70.1152  10
   1  -4   1 1106.43 68.6357  12
   1  -4   2 699.735 44.8403   8
   1  -4   2 711.161 49.4506  10
   1  -4   3 4506.88 231.512   8
   1  -4   3 4438.82 235.859   2
   1  -4   3 4297.08 235.129  12
   1  -4   3 4606.57 237.052  10
   1  -4   4 4750.79 247.430   8
   1  -4   4 4788.33 252.120   2
   1  -4   4 4731.68 251.062  12
   1  -4   4 4947.29 253.803  10
   1  -4   5 9.70060 25.3933  10
   1  -4   5 5.11242 26.1115   2
   1  -4   5 4.47016 23.2350  12
   1  -4   6 148.222 27.6096   2
   1  -4   6 158.800 24.8366  12
  -1   4  -7 8576.28 445.987   9
   1  -4   7 8059.37 444.351   2
  -1   4  -7 8681.07 440.835  13
   1  -4   7 8827.06 443.860  12
  -1   4  -8 562.404 35.0899  13
   1  -4   8 516.279 47.0572  10
   1  -4   8 566.603 40.3107  12
  -1   4  -8 575.565 47.7888   9
   1  -4   9 1469.14 95.2911  10
   1  -4   9 1472.52 86.2487  12
  -1   4  -9 1610.77 84.4331  13
  -1   4  -9 1603.89 92.9057   9
   1  -4  10 1054.28 76.5949  10
  -1   4 -10 1185.52 65.5646  13
  -1   4 -10 1145.13 74.0729   9
   1  -4  11 725.885 56.5503  10
  -1   4 -11 695.045 43.6090  13
  -1   4 -11 738.976 52.9540  11
  -1   4 -11 699.399 54.2503   9
  -1   4 -11 669.342 42.6443  33
  -1   4 -12 38.5479 21.1830  33
  -1   4 -12 53.6342 15.5233  35
  -1   4 -12 81.5275 22.9469  31
  -1   4 -12 56.6854 15.9188  23
  -1   4 -12 44.7795 18.9974  13
   1  -4  12 46.9215 30.9265  10
  -1   4 -12 47.0270 32.4780   9
  -1   4 -12 46.7926 22.7054  16
   1  -4  13 1214.19 85.0615  10
  -1   4 -13 1172.16 70.9271  13
  -1   4 -13 1224.30 71.1883  31
  -1   4 -13 1181.50 69.6205  33
  -1   4 -13 1170.65 69.2318  35
  -1   4 -13 1128.36 70.4491  16
  -1   4 -13 1301.51 69.1523  25
  -1   4 -13 1276.40 68.2067  23
  -1   4 -14 1596.79 89.9665  35
  -1   4 -14 1599.65 90.6641  33
  -1   4 -14 1588.82 92.2590  31
   1  -4  14 1374.14 102.613  10
  -1   4 -14 1605.45 91.3041  13
  -1   4 -14 1620.16 89.6674  25
  -1   4 -14 1726.81 88.9483  23
  -1   4 -15 3701.14 191.494  35
  -1   4 -15 3459.60 192.414  31
  -1   4 -15 3560.67 192.836  13
   1  -4  15 3351.39 205.705  10
  -1   4 -15 3677.58 190.934  25
  -1   4 -15 3678.44 190.067  23
   1  -4  16 1432.33 103.306  10
  -1   4 -16 1488.23 91.8038  13
  -1   4 -16 1682.50 88.7163  23
  -1   4 -16 1612.91 90.0647  25
  -1   4 -16 1546.06 92.4882  31
  -1   4 -16 1661.51 90.3292  35
  -1   4 -16 1595.06 89.6148  17
  -1   4 -17 108.391 32.0706  31
  -1   4 -17 100.933 26.0609  13
  -1   4 -17 103.940 20.3882  23
  -1   4 -17 83.9122 22.7043  25
  -1   4 -17 97.6824 21.8607  35
  -1   4 -17 67.0500 19.8168  17
  -1   4 -18 20.6565 31.4014  31
  -1   4 -18 13.9317 24.1064  13
  -1   4 -18-3.92907 21.6610  25
  -1   4 -18-5.00514 18.9619  23
  -1   4 -18 26.7645 20.3598  35
  -1   4 -18 6.74405 18.2081  17
  -1   4 -19 221.116 32.7036  31
  -1   4 -19 156.252 27.3875  13
  -1   4 -19 187.414 22.6132  23
  -1   4 -19 197.724 25.9840  25
  -1   4 -19 254.501 26.4375  35
  -1   4 -19 215.897 22.9089  17
  -1   4 -20 80.6817 27.0428  31
  -1   4 -20 68.0432 22.3007  13
  -1   4 -20 78.5238 20.1418  35
   1  -4  20 111.713 31.6373  18
  -1   4 -20 6.82722 12.5242  17
  -1   4 -20 107.394 21.3856  25
  -1   4 -20 94.4906 18.0177  23
  -1   4 -21 27.7979 24.2844  31
  -1   4 -21 21.5596 17.6857  35
   1  -4  21 40.5989 26.1064  18
  -1   4 -21 18.2674 14.0702  23
  -1   4 -21 13.7554 17.1564  25
  -1   4 -22 7.75665 14.6935  35
  -1   4 -22-1.78873 19.3861  31
   1  -4  22 3.72877 20.3008  18
  -1   4 -22 10.1687 13.5711  25
  -1   4 -23-19.5594 13.6686  31
   1  -3 -22 383.817 27.6228  31
   1  -3 -22 378.212 26.4485  17
   1  -3 -22 377.838 29.2066  25
   1  -3 -21 2721.32 139.834  31
   1  -3 -21 2561.51 139.985  17
   1  -3 -21 2579.85 141.213  25
   1  -3 -20 105.874 26.8226  31
   1  -3 -20 46.1919 30.4649  34
   1  -3 -20-4.01495 11.0911  15
   1  -3 -20 88.7102 20.8477  17
   1  -3 -20 62.7429 25.4048  25
   1  -3 -19 1613.43 94.7514  34
   1  -3 -19 1778.08 93.0831  31
   1  -3 -19 1477.87 91.5402  17
   1  -3 -19 1580.05 89.3397  15
   1  -3 -19 1652.20 94.5208  25
   1  -3 -18 416.081 56.0119  11
   1  -3 -18 515.774 44.2624  25
   1  -3 -18 547.179 48.8995  34
   1  -3 -18 604.477 45.7067  31
   1  -3 -18 591.732 48.1686  16
   1  -3 -18 502.994 41.1229  17
   1  -3 -18 505.007 37.7503  15
   1  -3 -17 150.471 32.6722  31
   1  -3 -17 158.286 41.5945  11
   1  -3 -17 116.387 31.5897  25
   1  -3 -17 92.4419 26.6371  23
   1  -3 -17 92.1815 24.3310  35
   1  -3 -17 156.599 38.4775  34
   1  -3 -17 135.747 23.2714  15
   1  -3 -17 111.817 24.6503  17
   1  -3 -17 104.256 35.6039  16
   1  -3 -16 25.6992 31.2161  31
   1  -3 -16-9.66999 35.1901  11
   1  -3 -16 34.2939 36.4158  24
   1  -3 -16-6.83980 24.3016  23
   1  -3 -16 58.9982 37.6842  34
   1  -3 -16 22.7315 22.0226  35
   1  -3 -16 27.1050 21.5864  15
   1  -3 -16 23.6993 22.9028  17
   1  -3 -16-15.6336 34.7845  16
   1  -3 -15 41.1744 37.5130  34
   1  -3 -15 42.8339 21.2729  35
   1  -3 -15 38.9258 31.3926  31
   1  -3 -15 84.1536 47.5043  28
   1  -3 -15 47.1370 38.5620  11
   1  -3 -15 85.7845 37.3118  24
   1  -3 -15 59.9853 17.6749  19
   1  -3 -15 79.5280 21.8759  15
   1  -3 -15 57.3711 23.5181  17
   1  -3 -15 88.2890 34.9890  16
   1  -3 -14 27.2805 20.1608  35
   1  -3 -14 46.7805 28.3954  31
   1  -3 -14 55.5684 43.7794  28
   1  -3 -14 22.3839 34.7521  11
   1  -3 -14 69.0043 33.6736  24
   1  -3 -14 47.1893 17.0990  19
   1  -3 -14 40.2950 19.6696  15
   1  -3 -14 44.4475 21.8558  17
   1  -3 -14 25.2825 31.6138  16
   1  -3 -13 292.701 27.4923  35
   1  -3 -13 389.529 33.4519  31
   1  -3 -13 345.206 47.6162  28
   1  -3 -13 333.484 50.3715  11
   1  -3 -13 341.389 36.6078  24
   1  -3 -13 294.388 25.2666  19
   1  -3 -13 320.624 33.6561  20
   1  -3 -13 286.539 27.4575  15
   1  -3 -13 337.655 35.6980  16
   1  -3 -13 319.173 30.3155  17
   1  -3 -12 2352.33 123.019  35
   1  -3 -12 2395.92 123.505  31
   1  -3 -12 2159.68 126.088  28
   1  -3 -12 2180.43 123.721  13
   1  -3 -12 2221.19 141.522  11
   1  -3 -12 2320.05 124.509  24
   1  -3 -12 2125.14 120.637  19
   1  -3 -12 2233.71 122.062  20
   1  -3 -12 2368.94 123.811  17
   1  -3 -12 2383.04 123.122  15
   1  -3 -12 2211.62 123.778  16
   1  -3 -11 101.563 17.7390  35
   1  -3 -11 139.551 23.1833  31
   1  -3 -11 129.283 37.1061  28
   1  -3 -11 141.275 37.5542  11
  -1   3  11 98.5097 19.5937  10
   1  -3 -11 107.899 21.5718  13
   1  -3 -11 95.2473 16.2023  19
   1  -3 -11 116.474 20.0596  17
   1  -3 -11 97.1427 27.2715  16
   1  -3 -11 103.895 19.2090  15
   1  -3 -11 118.670 26.7019  24
   1  -3 -10 1460.93 79.0108  13
  -1   3  10 1318.49 80.7365  10
   1  -3 -10 1443.53 95.8503  11
   1  -3  -9 1693.92 92.8392  13
   1  -3  -9 1690.94 107.435  11
  -1   3   8 11.5191 18.5347   1
   1  -3  -8 24.3556 29.7522  11
   1  -3  -8 13.8463 15.4130  13
  -1   3   7 127.048 23.5533   1
   1  -3  -7 152.374 30.4262  11
   1  -3  -7 145.344 21.2666  12
   1  -3  -7 131.418 17.4977  13
   1  -3  -6 18.0848 20.8363  12
   1  -3  -5 1127.84 66.0456  12
   1  -3  -4 9.57895 35.6585   8
   1  -3  -4 31.7094 25.2969   2
   1  -3  -3 63054.8 3208.42   8
   1  -3  -3 63170.9 3206.02   2
   1  -3  -3 63065.4 3205.35  12
   1  -3  -3 61188.6 3208.16  11
   1  -3  -2 90030.1 4622.67   8
   1  -3  -2 89467.0 4621.41   2
   1  -3  -2 92098.1 4622.78  11
   1  -3  -2 90442.3 4620.78  12
   1  -3  -1 6084.11 315.538   8
   1  -3  -1 6103.23 314.377   2
   1  -3  -1 5920.66 313.634  12
   1  -3  -1 6035.96 314.336  11
   1  -3   0 12022.4 629.018   8
   1  -3   0 12176.7 629.333   2
   1  -3   0 12262.7 628.754  11
   1  -3   0 12422.5 629.841  10
   1  -3   1 348.288 37.8306   8
   1  -3   1 359.458 34.4551   2
   1  -3   1 357.006 32.8613  10
   1  -3   1 327.839 31.1722  12
   1  -3   2 1076.57 66.1464   8
   1  -3   2 1096.79 65.9405  10
   1  -3   3 172.195 27.9554  10
   1  -3   3 160.943 28.4257   2
   1  -3   3 132.609 27.8600  12
   1  -3   4 44.3355 24.3506  10
   1  -3   4 59.6829 24.9390   2
   1  -3   4 54.5412 24.3555  12
   1  -3   5 232.455 29.9570   2
   1  -3   5 279.487 28.7654  12
  -1   3  -6 1094.81 69.9512   9
   1  -3   6 1063.59 63.2955  12
  -1   3  -7 3045.05 168.309   9
  -1   3  -7 2897.68 164.444   1
   1  -3   7 3162.27 170.280  10
   1  -3   7 3067.29 164.004  12
  -1   3  -7 3211.52 161.457  13
  -1   3  -8 162.331 35.2802   9
  -1   3  -8 194.800 24.2449   1
   1  -3   8 177.483 29.9583  10
   1  -3   8 180.816 22.8271  12
  -1   3  -8 189.529 18.9491  13
  -1   3  -9 1216.85 65.7105  13
   1  -3   9 1122.64 66.2400  12
   1  -3   9 1126.29 75.3831  10
  -1   3  -9 1242.80 75.1898   9
  -1   3 -10 227.180 28.5405  11
  -1   3 -10 217.959 22.2022  13
  -1   3 -10 182.504 36.5224   9
   1  -3  10 234.087 34.0805  10
  -1   3 -11 127.792 25.5766  11
  -1   3 -11 189.211 22.0303  13
  -1   3 -11 124.747 34.0285   9
   1  -3  11 113.220 29.9189  10
  -1   3 -11 154.685 17.1801  35
  -1   3 -11 184.907 21.8043  33
  -1   3 -12 21.5760 14.7630  35
  -1   3 -12 33.5996 22.5016  31
  -1   3 -12 10.4173 14.9818  23
  -1   3 -12 4.34611 19.0656  13
   1  -3  12-7.62435 26.9473  10
  -1   3 -12 30.5275 33.1381   9
  -1   3 -12 14.6302 22.9081  16
  -1   3 -13 488.037 34.4529  35
  -1   3 -13 509.678 38.7448  31
  -1   3 -13 568.513 35.7451  25
  -1   3 -13 487.023 34.1160  23
  -1   3 -13 547.037 37.7039  13
   1  -3  13 453.865 47.6335  10
  -1   3 -13 565.905 49.2466   9
  -1   3 -13 497.514 38.8046  16
   1  -3  14 564.263 55.3854  10
  -1   3 -14 605.105 43.6597  13
  -1   3 -14 613.424 41.3685  35
  -1   3 -14 686.532 46.0434  31
  -1   3 -14 617.876 45.4890  16
  -1   3 -14 646.236 40.5132  23
  -1   3 -14 683.136 41.7603  25
   1  -3  15 1875.97 134.712  10
  -1   3 -15 2215.93 125.319  13
  -1   3 -15 2386.71 123.992  35
  -1   3 -15 2282.42 125.837  31
  -1   3 -15 2296.63 123.373  17
  -1   3 -15 2176.61 124.491  16
  -1   3 -15 2369.66 122.905  23
  -1   3 -15 2336.26 123.841  25
   1  -3  16 2595.26 160.098  10
  -1   3 -16 2660.15 148.950  13
  -1   3 -16 2752.39 147.318  25
  -1   3 -16 2774.80 146.136  23
  -1   3 -16 2656.36 149.082  31
  -1   3 -16 2816.68 147.618  35
  -1   3 -16 2746.23 146.692  17
  -1   3 -17 57.9759 31.3829  31
  -1   3 -17 61.8406 25.3533  13
  -1   3 -17 37.9765 22.6940  25
  -1   3 -17 68.0395 20.4043  23
  -1   3 -17 90.8974 21.5307  35
  -1   3 -17 100.243 19.8841  17
  -1   3 -18 16.9192 31.9700  31
  -1   3 -18 25.7325 25.6845  13
  -1   3 -18-6.47936 19.8126  35
  -1   3 -18 18.1187 17.0214  17
  -1   3 -18-0.88655 19.3851  23
  -1   3 -18 19.5301 22.8348  25
  -1   3 -19 749.821 53.7998  13
  -1   3 -19 785.124 56.0893  31
  -1   3 -19 830.115 51.3857  35
  -1   3 -19 818.834 48.9679  17
  -1   3 -19 819.630 51.6398  25
  -1   3 -19 781.628 49.3770  23
  -1   3 -20 498.447 35.2236  25
  -1   3 -20 453.997 32.6782  23
  -1   3 -20 473.731 34.6903  35
  -1   3 -20 481.043 40.7857  31
  -1   3 -20 377.112 36.0463  13
  -1   3 -21 14.8960 25.9923  31
  -1   3 -21 17.3427 17.4055  35
   1  -3  21 58.9286 27.6867  18
  -1   3 -21 21.3803 16.2077  23
  -1   3 -21 34.0231 19.4956  25
  -1   3 -22 111.792 16.7650  35
   1  -3  22 68.6290 20.7309  18
  -1   3 -22 80.8137 17.2544  25
  -1   3 -22 81.5919 14.3483  23
  -1   3 -23 450.154 28.9356  31
  -1   3 -23 456.146 27.8654  35
  -1   3 -23 400.831 26.0576  25
   1  -2 -23-6.27898 8.79284  31
   1  -2 -23 12.1172 6.92208  17
   1  -2 -22 160.992 20.2559  31
   1  -2 -22 110.786 16.7554  17
   1  -2 -22 167.775 19.7396  25
   1  -2 -21 437.507 33.9858  31
   1  -2 -21 422.966 31.9021  17
   1  -2 -21 387.089 34.0456  25
   1  -2 -20 2410.94 128.501  31
   1  -2 -20 2377.04 128.850  34
   1  -2 -20 2196.08 127.512  17
   1  -2 -20 2444.51 129.242  25
   1  -2 -19 437.574 40.1449  31
   1  -2 -19 383.629 41.8655  34
   1  -2 -19 399.643 35.0209  17
   1  -2 -19 402.584 31.0093  15
   1  -2 -19 435.334 38.6263  25
   1  -2 -18 912.280 81.9283  11
   1  -2 -18 1038.64 67.4671  25
   1  -2 -18 1105.47 69.5476  34
   1  -2 -18 1055.27 67.6999  31
   1  -2 -18 1077.39 65.1527  17
   1  -2 -18 1034.73 62.2428  15
   1  -2 -17 79.0075 31.0316  31
   1  -2 -17 23.8994 35.2915  11
   1  -2 -17 33.7309 24.0032  23
   1  -2 -17 56.6332 29.3032  25
   1  -2 -17 42.9008 36.4941  34
   1  -2 -17 57.0513 23.5729  17
   1  -2 -17 43.8877 21.1604  15
   1  -2 -17 72.5410 36.3697  16
   1  -2 -16 21.6799 32.2238  31
   1  -2 -16 28.7732 35.5522  11
   1  -2 -16 33.2309 27.3491  25
   1  -2 -16 26.8362 22.7190  23
   1  -2 -16 63.7388 37.1678  34
   1  -2 -16 37.4940 20.9897  15
   1  -2 -16 6.45064 23.2447  17
   1  -2 -16 13.4877 35.0051  16
   1  -2 -15 150.570 33.8182  31
   1  -2 -15 186.428 45.1511  11
   1  -2 -15 199.536 37.3245  24
   1  -2 -15 124.983 26.0109  23
   1  -2 -15 178.943 30.0758  25
   1  -2 -15 157.852 39.7292  34
   1  -2 -15 139.452 23.0762  15
   1  -2 -15 144.510 36.0266  16
   1  -2 -15 153.984 24.9753  17
   1  -2 -14 21.0885 32.5165  34
   1  -2 -14 30.8383 43.2352  28
   1  -2 -14-18.5434 28.1439  31
   1  -2 -14-8.81176 34.5049  11
   1  -2 -14-4.44967 21.7114  13
   1  -2 -14 10.7242 23.9745  25
   1  -2 -14 20.2175 22.5975  23
   1  -2 -14 21.2640 33.4264  24
   1  -2 -14 1.44717 15.0387  19
   1  -2 -14 1.17516 21.5945  17
   1  -2 -14-1.01109 18.9490  15
   1  -2 -14-13.1021 30.8368  16
   1  -2 -13 63.3782 30.6573  34
   1  -2 -13 23.8724 42.0461  28
   1  -2 -13 28.3634 26.3965  31
   1  -2 -13 40.7155 34.4871  11
   1  -2 -13 37.7499 22.4964  13
   1  -2 -13 39.0957 29.8451  24
   1  -2 -13 16.7546 19.7804  23
   1  -2 -13 2.17827 23.1668  25
   1  -2 -13 15.1797 14.5790  19
   1  -2 -13 21.2348 28.2434  16
   1  -2 -13 20.8289 18.0245  15
   1  -2 -13 19.4366 20.2334  17
   1  -2 -12 1213.40 71.9594  34
   1  -2 -12 1289.41 70.6496  31
   1  -2 -12 1177.26 74.9287  28
   1  -2 -12 1154.14 68.9675  23
   1  -2 -12 1248.21 70.5612  25
   1  -2 -12 1200.83 71.8042  24
  -1   2  12 1097.42 71.8249  10
   1  -2 -12 1173.45 69.8806  13
   1  -2 -12 1112.39 86.9972  11
   1  -2 -12 1183.77 66.4362  19
   1  -2 -12 1192.13 71.0030  16
   1  -2 -12 1242.42 69.6997  17
   1  -2 -12 1204.68 68.7831  15
   1  -2 -11 353.770 34.1700  24
   1  -2 -11 403.888 29.6564  23
   1  -2 -11 388.033 31.2191  25
   1  -2 -11 438.622 35.2882  34
   1  -2 -11 391.469 32.0804  31
  -1   2  11 378.197 32.6245  10
   1  -2 -11 340.614 30.6846  13
   1  -2 -11 337.654 46.3868  11
   1  -2 -11 395.415 28.4822  15
   1  -2 -11 382.015 29.4864  17
   1  -2 -11 339.157 33.9053  16
   1  -2 -10 343.658 43.0335  11
   1  -2 -10 297.452 25.9823  13
  -1   2  10 283.732 28.4666  10
   1  -2  -9 2453.42 136.080  11
   1  -2  -9 2214.51 120.495  13
  -1   2   8 2221.74 122.883   1
   1  -2  -8 2421.39 123.416  13
   1  -2  -8 2413.86 136.548  11
  -1   2   7 22.8786 18.8490   1
   1  -2  -7 3.56548 17.2527  12
   1  -2  -7 30.7930 14.5630  13
   1  -2  -7 34.8665 25.5548  11
  -1   2   6 1593.91 91.1898   1
   1  -2  -6 1689.94 90.0304  12
   1  -2  -5 1967.47 102.752  12
  -1   2   5 1848.02 103.820   1
   1  -2  -5 1790.16 111.718   8
   1  -2  -4 2572.48 138.060  12
   1  -2  -4 2629.99 145.260   8
   1  -2  -3 5824.14 306.852  11
   1  -2  -3 5877.94 304.343  12
   1  -2  -3 5874.61 308.743   8
   1  -2  -2 26786.2 1367.84  11
   1  -2  -2 26529.3 1366.46  12
   1  -2  -2 26791.1 1366.98   2
   1  -2  -2 26660.1 1368.86   8
   1  -2  -1 603.600 39.7235  11
   1  -2  -1 580.939 42.4954  12
   1  -2  -1 599.725 43.2438   2
   1  -2  -1 636.447 50.7372   8
   1  -2   0 2373.40 123.764  11
   1  -2   0 2351.69 126.312  10
   1  -2   0 2280.62 126.133   2
   1  -2   0 2273.04 127.886   8
   1  -2   1 1170.27 65.6084  10
   1  -2   1 1036.13 65.5961   2
   1  -2   1 1091.82 68.5268   8
   1  -2   2 204.708 27.4677  10
   1  -2   3 240.993 28.9590  12
   1  -2   3 219.930 28.6841   2
   1  -2   3 186.274 27.9148  10
   1  -2   4 10215.6 526.404  12
  -1   2  -5 2209.86 120.672   1
   1  -2   5 2242.89 120.093  12
   1  -2   6 3728.24 194.049  12
   1  -2   6 3812.20 198.717  10
  -1   2  -6 3613.01 194.812   1
  -1   2  -6 3687.43 198.383   9
   1  -2   7 40.8669 19.1302  12
  -1   2  -7 46.7675 21.9732   1
  -1   2  -7 43.4873 32.5634   9
   1  -2   7 52.5482 26.0653  10
  -1   2  -8 1352.22 85.0445   9
   1  -2   8 1415.71 84.0074  10
  -1   2  -8 1412.45 75.4156  13
  -1   2  -8 1354.61 80.7412  11
   1  -2   8 1382.51 76.4218  12
  -1   2  -9 2203.23 126.289   9
   1  -2   9 2239.44 126.060  10
  -1   2  -9 2193.31 117.365  13
  -1   2  -9 2223.63 123.740  11
  -1   2 -10 511.681 49.0730   9
  -1   2 -10 534.285 35.1102  13
  -1   2 -10 528.217 41.6674  11
   1  -2  10 554.693 45.8618  10
  -1   2 -11 92.6450 35.0602   9
   1  -2  11 97.2548 27.7872  10
  -1   2 -11 82.6647 21.7075  11
  -1   2 -11 64.0606 18.2447  13
  -1   2 -12 427.105 38.6971  11
  -1   2 -12 421.775 31.6703  13
  -1   2 -12 391.638 28.5633  23
  -1   2 -12 371.737 46.0742   9
   1  -2  12 374.937 41.5552  10
  -1   2 -12 416.539 34.0320  31
  -1   2 -12 397.175 28.5703  35
  -1   2 -13 29.0386 20.9532  34
  -1   2 -13 20.6648 15.0623  35
  -1   2 -13 37.7409 23.6626  31
  -1   2 -13 30.8165 19.5320  13
  -1   2 -13 33.5353 17.0331  25
  -1   2 -13 21.6318 15.7143  23
  -1   2 -13 33.1677 37.2509   9
   1  -2  13 20.3090 27.4769  10
  -1   2 -13 26.1301 25.6003  16
  -1   2 -14 154.703 24.6263  34
  -1   2 -14 160.741 20.9497  35
  -1   2 -14 143.600 25.1416  33
  -1   2 -14 156.912 28.7131  31
  -1   2 -14 159.381 24.8071  13
  -1   2 -14 184.352 21.2143  23
  -1   2 -14 167.441 21.9255  25
   1  -2  14 136.297 32.1005  10
  -1   2 -14 155.114 29.5027  16
  -1   2 -14 190.465 20.1932  17
  -1   2 -15 221.442 28.1012  33
  -1   2 -15 161.929 27.4205  34
  -1   2 -15 151.762 21.8258  35
  -1   2 -15 145.190 30.7543  31
  -1   2 -15 168.316 21.8475  23
  -1   2 -15 158.940 24.2025  25
  -1   2 -15 157.698 26.3438  13
   1  -2  15 205.570 35.2567  10
  -1   2 -15 173.910 21.3123  17
  -1   2 -15 176.474 31.4251  16
  -1   2 -16 1079.25 69.1079  13
  -1   2 -16 1126.01 67.2243  34
  -1   2 -16 1188.11 66.9676  35
  -1   2 -16 1161.63 71.0589  31
  -1   2 -16 1105.28 65.5043  17
  -1   2 -16 1047.60 69.5581  16
  -1   2 -16 1163.37 67.4588  25
  -1   2 -16 1141.44 65.8734  23
  -1   2 -17 712.723 51.4349  13
  -1   2 -17 769.300 48.0622  23
  -1   2 -17 712.787 49.7917  25
  -1   2 -17 773.016 48.7838  35
  -1   2 -17 750.797 55.2079  31
  -1   2 -17 665.352 49.5696  34
  -1   2 -17 752.652 53.0388  16
  -1   2 -17 808.891 47.5381  17
  -1   2 -18 412.187 41.0686  31
  -1   2 -18 364.889 37.6464  13
  -1   2 -18 387.180 34.3638  25
  -1   2 -18 401.107 32.3625  23
  -1   2 -18 333.336 34.5517  34
  -1   2 -18 473.970 33.5582  35
  -1   2 -18 391.662 30.4453  17
  -1   2 -19 23.1342 19.9606  23
  -1   2 -19 12.4878 22.8619  25
  -1   2 -19 51.4314 25.2738  13
  -1   2 -19 28.1157 20.2985  35
  -1   2 -19 16.6300 31.4855  31
  -1   2 -20 13.4626 19.5997  35
  -1   2 -20 19.1530 29.4769  31
  -1   2 -20-0.81260 18.4636  23
  -1   2 -20 18.2484 22.2258  25
  -1   2 -21 520.289 34.8969  35
  -1   2 -21 493.716 40.2688  31
   1  -2  21 402.762 40.4281  18
  -1   2 -21 508.762 34.1225  23
  -1   2 -21 534.709 36.6108  25
  -1   2 -22 266.192 28.7686  31
  -1   2 -22 307.108 23.5636  35
   1  -2  22 227.736 26.4727  18
  -1   2 -22 253.346 21.8359  23
  -1   2 -22 277.601 24.6196  25
  -1   2 -23 232.158 18.8302  35
  -1   2 -23 220.115 21.6875  31
  -1   2 -23 209.240 19.0886  25
   1  -1 -23-17.6762 12.2905  31
   1  -1 -23 2.52681 9.08333  17
   1  -1 -22-18.1800 19.1622  31
   1  -1 -22-10.6506 14.6599  17
   1  -1 -22 19.6150 16.6883  25
   1  -1 -21 1826.06 95.7292  31
   1  -1 -21 1674.20 94.7660  17
   1  -1 -21 1676.85 95.4784  25
   1  -1 -20 356.362 35.3939  31
   1  -1 -20 413.886 38.1174  34
   1  -1 -20 301.788 30.4659  17
   1  -1 -20 351.211 33.5704  25
   1  -1 -19 483.302 45.3805  34
   1  -1 -19 641.734 44.9783  31
   1  -1 -19 511.963 40.0352  17
   1  -1 -19 517.919 35.7956  15
   1  -1 -19 475.431 42.2136  25
   1  -1 -18 564.329 63.2148  11
   1  -1 -18 688.665 49.8942  25
   1  -1 -18 729.044 53.2804  34
   1  -1 -18 774.003 52.3906  31
   1  -1 -18 725.547 48.2826  17
   1  -1 -18 582.983 43.3486  15
   1  -1 -17 239.407 35.4624  31
   1  -1 -17 171.714 42.5332  11
   1  -1 -17 172.702 32.4557  25
   1  -1 -17 173.696 27.2954  23
   1  -1 -17 222.769 38.5963  34
   1  -1 -17 178.244 24.6696  15
   1  -1 -17 253.996 28.5041  17
   1  -1 -17 216.913 37.5767  16
   1  -1 -16 1.16506 33.1330  31
   1  -1 -16-9.54745 36.5986  11
   1  -1 -16 25.6352 23.3489  13
   1  -1 -16 11.3004 35.3271  34
   1  -1 -16 63.2557 36.4261  16
   1  -1 -16 20.4324 23.5912  17
   1  -1 -16 13.6828 20.2420  15
   1  -1 -16 12.0041 22.8961  23
   1  -1 -16 6.48489 26.4580  25
   1  -1 -15 541.682 43.5944  13
   1  -1 -15 575.975 63.5952  11
   1  -1 -15 591.006 44.0553  23
   1  -1 -15 643.657 46.9956  25
   1  -1 -15 655.715 49.1922  31
   1  -1 -15 552.363 50.6600  34
   1  -1 -15 620.832 44.0568  17
   1  -1 -15 666.431 42.5089  15
   1  -1 -15 631.075 50.3058  16
   1  -1 -14 71.9976 29.0196  31
   1  -1 -14 56.3776 37.1082  11
   1  -1 -14 45.9054 21.6801  13
   1  -1 -14 38.0117 32.4386  34
   1  -1 -14 30.9148 21.2968  17
   1  -1 -14 27.7197 19.0883  15
   1  -1 -14 54.3851 30.9689  16
   1  -1 -14 35.3686 20.5088  23
   1  -1 -14 64.2810 23.7991  25
   1  -1 -14 46.3542 32.2879  24
   1  -1 -13 841.322 53.0119  13
   1  -1 -13 833.360 72.2454  11
  -1   1  13 767.962 55.8147  10
   1  -1 -13 818.044 52.2113  23
   1  -1 -13 851.920 53.2212  25
   1  -1 -13 849.505 56.5087  24
   1  -1 -13 803.926 56.1619  34
   1  -1 -13 862.808 55.5964  31
   1  -1 -13 855.420 52.3361  17
   1  -1 -13 857.520 51.5505  15
   1  -1 -13 834.682 55.9350  16
   1  -1 -12 49.2165 27.5237  34
   1  -1 -12 12.9552 17.0395  35
   1  -1 -12 21.5437 25.6463  31
   1  -1 -12 13.9788 26.5722  24
   1  -1 -12 24.7125 20.0350  25
   1  -1 -12 42.6836 18.4943  23
   1  -1 -12-3.65095 33.6035  11
   1  -1 -12 20.6318 19.9823  13
  -1   1  12 62.0980 21.2004  10
   1  -1 -12 16.0078 13.7954  19
   1  -1 -12 43.9956 26.9218  16
   1  -1 -12 31.5396 17.1403  17
   1  -1 -12 23.0798 16.8095  15
   1  -1 -11 667.025 42.0794  23
   1  -1 -11 629.974 43.6660  25
   1  -1 -11 690.128 46.0365  24
   1  -1 -11 638.444 44.5241  31
   1  -1 -11 671.062 46.0402  34
   1  -1 -11 647.586 41.4075  35
  -1   1  11 736.081 48.7516  10
   1  -1 -11 624.828 42.5384  13
   1  -1 -11 703.196 61.4335  11
   1  -1 -11 689.981 42.5154  17
   1  -1 -11 717.788 42.3786  15
   1  -1 -11 673.197 45.8721  16
  -1   1  10 491.232 39.7551  10
   1  -1 -10 487.211 50.3842  11
   1  -1 -10 521.722 34.5367  13
   1  -1  -9 208.029 35.7755  11
   1  -1  -9 270.453 22.5332  13
   1  -1  -8 747.235 44.4363  13
   1  -1  -8 802.851 58.8605  11
   1  -1  -7 1352.23 73.4991  12
   1  -1  -7 1492.05 86.0534  11
  -1   1   7 1298.35 73.8457   1
   1  -1  -6 2216.89 116.483  12
  -1   1   6 2150.90 117.326   1
  -1   1   5 6760.28 347.647   1
   1  -1  -5 6955.59 347.286  12
   1  -1  -5 6068.83 352.929   8
  -1   1   4 8.17860 23.1995   1
   1  -1  -4 10.9445 21.7748  12
   1  -1  -4 40.2238 38.1061   8
  -1   1   3 699.165 48.4768   1
   1  -1  -3 774.300 50.5886  11
   1  -1  -3 786.764 48.8177  12
   1  -1  -3 825.195 59.6722   8
  -1   1   2 418.323 36.1295   1
   1  -1  -2 444.151 33.4442  11
   1  -1  -2 406.529 35.4718  12
   1  -1  -1 13447.4 693.120  12
   1  -1  -1 13345.8 692.472  11
   1  -1  -1 13763.0 694.890   8
  -1   1   0 7070.19 372.969   1
   1  -1   0 7305.73 371.149  11
   1  -1   0 7196.77 374.585   8
   1  -1   1 384.638 22.7356  11
   1  -1   1 383.759 32.2255  10
  -1   1  -1 314.449 33.8988   1
  -1   1  -2 851.494 53.2896   1
   1  -1   3 6962.49 366.380  12
  -1   1  -3 7176.46 366.151   1
  -1   1  -4 266.266 29.7626   1
   1  -1   4 262.981 30.4007  12
   1  -1   4 303.013 29.7971  10
  -1   1  -5 3970.96 205.176   1
   1  -1   5 4062.17 207.652  10
  -1   1  -5 3849.12 203.745  11
   1  -1   5 3924.91 205.006  12
  -1   1  -5 3754.60 209.008   9
  -1   1  -6 155.154 24.1832   1
   1  -1   6 182.649 23.0848  12
  -1   1  -6 169.663 19.6583  11
  -1   1  -6 140.893 35.6523   9
   1  -1   6 170.362 26.2389  10
  -1   1  -7 2807.12 153.568   1
  -1   1  -7 3006.28 159.732   9
   1  -1   7 2941.99 153.232  12
  -1   1  -7 2910.03 155.587  11
   1  -1   7 2954.93 158.414  10
  -1   1  -8 1879.59 112.362   9
   1  -1   8 1893.10 110.826  10
  -1   1  -8 1954.32 103.590  13
  -1   1  -8 2029.26 108.656  11
   1  -1   8 1955.50 103.963  12
  -1   1  -9 12671.1 663.616   9
  -1   1  -9 12901.4 657.066  13
   1  -1   9 12641.2 663.570  10
  -1   1  -9 12804.0 662.648  11
  -1   1 -10 8114.24 427.954   9
  -1   1 -10 8279.31 420.820  13
  -1   1 -10 8125.51 427.408  11
   1  -1  10 7900.90 428.041  10
  -1   1 -11 350.231 46.8093   9
   1  -1  11 329.194 36.2339  10
  -1   1 -11 394.203 29.3408  13
  -1   1 -11 363.220 34.7771  11
  -1   1 -12 344.530 25.8839  23
  -1   1 -12 316.482 34.2952  11
  -1   1 -12 332.441 28.7620  13
  -1   1 -12 325.459 45.4539   9
   1  -1  12 298.963 35.8979  10
  -1   1 -12 311.764 26.6368  33
  -1   1 -12 370.112 25.1617  35
  -1   1 -12 305.946 30.5349  31
  -1   1 -13 869.350 53.3120  34
  -1   1 -13 955.854 52.5524  35
  -1   1 -13 866.683 55.7426  31
  -1   1 -13 866.014 53.4740  33
   1  -1  13 882.216 62.5217  10
  -1   1 -13 868.911 54.5633  13
  -1   1 -13 841.460 54.7814  24
  -1   1 -13 866.942 53.0419  25
  -1   1 -13 948.359 52.3526  23
  -1   1 -13 889.085 69.0137   9
  -1   1 -13 859.071 55.2457  16
  -1   1 -14 158.545 19.8876  35
  -1   1 -14 149.989 23.6356  33
  -1   1 -14 89.9704 24.9911  34
  -1   1 -14 136.068 28.1512  31
  -1   1 -14 132.670 19.3184  23
  -1   1 -14 150.772 21.9036  25
  -1   1 -14 128.382 24.1046  13
   1  -1  14 108.537 29.5503  10
  -1   1 -14 147.385 28.4879  16
  -1   1 -15 2733.66 155.620  13
  -1   1 -15 3031.13 153.635  23
  -1   1 -15 3034.59 154.580  25
  -1   1 -15 2961.00 156.230  31
  -1   1 -15 2747.14 153.831  34
  -1   1 -15 2685.57 153.682  33
  -1   1 -15 2916.58 154.090  35
  -1   1 -15 2895.86 155.031  16
  -1   1 -16 26.0937 30.2895  31
  -1   1 -16-11.3055 25.2949  13
  -1   1 -16 13.8342 26.4468  34
  -1   1 -16-8.24258 18.2336  35
  -1   1 -16 57.8099 27.2446  33
  -1   1 -16-14.5385 30.5921  16
  -1   1 -16-9.21069 21.6643  25
  -1   1 -16 10.9820 19.7875  23
  -1   1 -17 2162.22 130.150  13
  -1   1 -17 2309.45 128.522  25
  -1   1 -17 2396.12 127.699  23
  -1   1 -17 2240.55 128.165  34
  -1   1 -17 2456.24 131.166  31
  -1   1 -17 2461.86 128.520  35
  -1   1 -17 2409.75 129.759  16
  -1   1 -18 348.239 41.9321  31
  -1   1 -18 380.354 37.0590  13
  -1   1 -18 359.310 34.6821  25
  -1   1 -18 354.793 32.3237  23
  -1   1 -18 427.821 37.2774  34
  -1   1 -18 452.085 32.7536  35
  -1   1 -18 397.936 40.6436  16
  -1   1 -19 39.8017 20.6903  23
  -1   1 -19 48.4206 23.7329  25
  -1   1 -19 35.5100 25.2914  13
  -1   1 -19 105.018 27.8813  34
  -1   1 -19 84.4297 21.0774  35
  -1   1 -19 52.2488 30.7636  31
  -1   1 -20 77.2670 24.7764  34
  -1   1 -20 65.6635 21.4165  35
  -1   1 -20 95.5001 31.4662  31
  -1   1 -20 105.210 24.4993  25
  -1   1 -20 66.6367 20.7229  23
  -1   1 -21 206.631 22.7071  35
  -1   1 -21 233.680 32.2588  31
  -1   1 -21 178.211 22.5080  23
  -1   1 -21 227.575 25.9355  25
  -1   1 -22 17.5706 23.9832  31
  -1   1 -22 8.45139 15.7535  35
  -1   1 -22 38.0992 16.0504  23
  -1   1 -22 34.4196 19.2410  25
  -1   1 -23 2.13360 12.1517  35
  -1   1 -23 37.1680 18.2086  31
  -1   1 -23-2.10990 14.6690  25
  -1   1 -24 80.6023 11.9908  31
   1   0 -23 4.47638 13.0545  31
   1   0 -23 10.3017 9.44862  17
   1   0 -22 312.439 26.4218  31
   1   0 -22 305.503 24.4194  17
   1   0 -22 299.477 24.1336  25
   1   0 -21 67.9135 18.6191  17
   1   0 -21 59.6389 24.2379  31
   1   0 -21 79.2304 21.1982  25
   1   0 -20 104.006 22.3491  17
   1   0 -20 100.403 28.1266  31
   1   0 -20 100.723 25.5973  25
   1   0 -19 1152.21 73.7426  34
   1   0 -19 1297.78 75.1151  31
   1   0 -19 1174.20 70.9999  35
   1   0 -19 1184.60 71.6117  17
   1   0 -19 1218.07 69.1348  15
   1   0 -19 1234.28 73.6123  25
   1   0 -18 994.576 84.8516  11
   1   0 -18 1053.62 68.2079  25
   1   0 -18 1156.54 70.0892  31
   1   0 -18 1075.81 66.0091  35
   1   0 -18 1017.70 68.9471  34
   1   0 -18 1129.43 66.9623  17
   1   0 -18 1103.75 64.1735  15
   1   0 -17 102.575 33.8620  31
   1   0 -17 66.6821 37.8558  11
   1   0 -17 52.6656 23.6549  13
   1   0 -17 48.6131 27.5184  25
   1   0 -17 46.9112 23.5986  23
   1   0 -17 102.086 22.4720  35
   1   0 -17 61.1506 34.3539  34
   1   0 -17 78.0092 20.4559  15
   1   0 -17 61.4388 23.8924  17
   1   0 -16 96.9508 33.4839  31
   1   0 -16 52.1828 36.9584  11
   1   0 -16 55.8913 25.3727  13
   1   0 -16 74.1623 23.1465  23
   1   0 -16 69.2598 28.2111  25
   1   0 -16 61.3004 35.2372  34
   1   0 -16 84.7405 22.9365  35
   1   0 -16 83.3284 21.3707  15
   1   0 -16 84.7568 24.7782  17
   1   0 -16 70.2424 36.5008  16
   1   0 -15 78.2963 32.3986  31
   1   0 -15 32.0419 35.3328  11
   1   0 -15 19.7621 22.4070  13
   1   0 -15 38.6718 21.8932  23
   1   0 -15 37.1810 25.2264  25
   1   0 -15 25.1858 20.5414  35
   1   0 -15 72.0135 34.6315  34
   1   0 -15 72.6264 34.8948  16
   1   0 -15 30.7682 19.2162  15
   1   0 -15 42.3974 22.7667  17
   1   0 -14 2.11342 28.2372  31
   1   0 -14-21.5520 35.6580  11
  -1   0  14 19.2737 22.6980  10
   1   0 -14-22.6903 21.8776  13
   1   0 -14-1.90811 19.4088  23
   1   0 -14 1.11385 22.7124  25
   1   0 -14 27.9327 31.1893  34
   1   0 -14-8.16303 18.4430  35
   1   0 -14 2.26200 20.4827  17
   1   0 -14-16.6786 18.4542  15
   1   0 -14 23.2420 32.7712  16
   1   0 -13 1.93758 26.1556  31
   1   0 -13-11.9546 32.6525  11
  -1   0  13 44.9502 23.3332  10
   1   0 -13 3.93066 20.2848  13
   1   0 -13 0.96134 28.3391  24
   1   0 -13-30.7092 22.5252  25
   1   0 -13 7.01248 18.7807  23
   1   0 -13 4.60134 28.8001  34
   1   0 -13 12.1301 17.5673  35
   1   0 -13 6.22101 19.3059  17
   1   0 -13-5.51404 17.9518  15
   1   0 -13-5.54821 28.1361  16
   1   0 -12 51.6445 24.5155  31
   1   0 -12 50.4125 27.8928  24
   1   0 -12 48.6016 17.9487  23
   1   0 -12 34.9984 20.7475  25
   1   0 -12 65.2598 27.0572  34
   1   0 -12 49.6443 16.5166  35
   1   0 -12 47.1828 35.3071  11
  -1   0  12 59.0042 21.7958  10
   1   0 -12 29.8700 19.2790  13
   1   0 -12 35.7883 17.7732  17
   1   0 -12 31.6778 25.5059  16
   1   0 -12 36.4375 16.8116  15
   1   0 -11 1768.57 100.562  24
   1   0 -11 1831.33 99.8923  25
   1   0 -11 1785.58 98.6580  23
  -1   0  11 1727.97 105.826  10
   1   0 -11 1920.72 117.983  11
   1   0 -11 1828.10 99.4468  13
   1   0 -11 1793.28 100.307  34
   1   0 -11 1843.81 98.8894  35
   1   0 -11 1762.17 100.130  31
   1   0 -11 1881.76 99.3338  17
   1   0 -11 1886.31 99.3205  15
   1   0 -11 1803.57 100.344  16
   1   0 -10 1655.04 88.7190  13
   1   0 -10 1455.81 104.222  11
  -1   0  10 1645.96 95.2127  10
   1   0  -9 104.480 17.2651  13
   1   0  -9 119.044 29.9893  11
   1   0  -8 1318.23 70.9262  13
   1   0  -8 1207.14 83.1522  11
  -1   0   7 998.521 55.7740   1
   1   0  -7 1037.78 67.6995  11
   1   0  -7 969.170 55.6380  12
   1   0  -6 77.4676 28.9546  11
   1   0  -6 124.496 19.9617  12
  -1   0   6 97.2718 20.7516   1
   1   0  -6 37.7903 38.0555   8
  -1   0   5 229.986 26.1570   1
   1   0  -5 294.568 27.7905  12
  -1   0   4 30375.7 1543.61   1
   1   0  -4 29934.2 1543.85   3
   1   0  -3 72.0511 24.0948   3
  -1   0   3 50.3982 23.6953   1
   1   0  -3 67.8596 40.9285   8
   1   0  -2 4.06298 24.8279   3
  -1   0   2 1.94222 24.8726   1
   1   0  -2 14.7692 37.1419   8
   1   0  -1 10917.2 570.978   3
   1   0  -1 11331.1 572.813   8
  -1   0   0 92.3824 25.5277   1
   1   0   0 124.480 14.4216  11
  -1   0  -1 5740.74 289.928   1
   1   0   1 5542.45 286.032  11
  -1   0  -2 195.196 28.3510   1
   1   0   3 619.632 42.9489   3
  -1   0  -3 572.801 42.3147   1
   1   0   3 631.566 41.8755  10
  -1   0  -4 444.214 37.2995   1
   1   0   4 459.150 36.4650   3
  -1   0  -4 485.896 28.0347  11
   1   0   4 482.385 35.6200  10
   1   0   5 3712.88 197.844  10
  -1   0  -5 3879.54 194.534  11
  -1   0  -5 3576.27 195.937   1
  -1   0  -5 3695.24 199.593   9
  -1   0  -6 47.5296 15.4796  11
   1   0   6 49.7152 21.1127  12
  -1   0  -6 33.6511 20.8764   1
  -1   0  -6 44.8487 33.9080   9
   1   0   6 38.4502 22.4048  10
  -1   0  -7 1808.09 96.7197  11
   1   0   7 1715.32 98.4520  10
   1   0   7 1723.00 94.4831  12
  -1   0  -7 1704.63 94.1504   1
  -1   0  -7 1854.80 102.738   9
  -1   0  -8 140.910 35.8500   9
   1   0   8 94.2782 24.7002  10
  -1   0  -8 93.1920 20.7683  11
   1   0   8 106.401 17.1786  12
  -1   0  -8 96.1032 16.3686  13
  -1   0  -9 412.673 45.4946   9
   1   0   9 396.304 36.0402  10
  -1   0  -9 450.289 35.1766  11
  -1   0  -9 415.357 29.3896  13
  -1   0 -10 25.6323 35.3369   9
   1   0  10 26.6357 22.1881  10
  -1   0 -10 36.4118 20.6645  11
  -1   0 -10 32.3219 16.9784  13
  -1   0 -11 192.926 41.4400   9
   1   0  11 201.767 29.1464  10
  -1   0 -11 193.361 22.4361  13
  -1   0 -11 224.426 27.9202  11
  -1   0 -12 121.619 22.4101  34
  -1   0 -12 96.1261 16.0097  35
  -1   0 -12 139.753 20.6446  33
  -1   0 -12 107.761 23.8156  31
  -1   0 -12 144.012 17.8336  23
  -1   0 -12 96.3141 24.6808  11
  -1   0 -12 143.391 22.1548  13
   1   0  12 141.218 27.8121  10
  -1   0 -12 135.079 40.9061   9
  -1   0 -12 139.392 25.5289  16
  -1   0 -13 515.299 35.9131  34
  -1   0 -13 462.405 34.8611  33
  -1   0 -13 447.813 38.2990  31
  -1   0 -13 469.678 32.6020  35
   1   0  13 414.832 40.5405  10
  -1   0 -13 532.500 37.0855  13
  -1   0 -13 512.550 33.5614  23
  -1   0 -13 488.625 38.1005  24
  -1   0 -13 575.020 55.6089   9
  -1   0 -13 422.840 37.6874  16
  -1   0 -14 25.9795 26.5192  31
  -1   0 -14-15.1080 20.9905  13
  -1   0 -14 22.5377 21.0846  33
  -1   0 -14 0.87858 15.5474  35
  -1   0 -14-12.5739 23.6101  34
  -1   0 -14-11.9757 27.6985  16
  -1   0 -14 12.1569 17.3036  23
  -1   0 -14 12.0668 26.2643  24
  -1   0 -14-2.64153 19.3372  25
  -1   0 -15 2386.14 135.053  13
  -1   0 -15 2478.43 133.759  34
  -1   0 -15 2498.47 136.118  31
  -1   0 -15 2590.31 133.321  35
  -1   0 -15 2421.16 132.982  33
  -1   0 -15 2409.08 134.544  16
  -1   0 -15 2601.69 133.942  25
  -1   0 -15 2284.60 133.870  24
  -1   0 -15 2503.30 132.745  23
  -1   0 -16 1711.02 100.299  13
  -1   0 -16 1680.95 98.9245  34
  -1   0 -16 1672.60 98.5770  33
  -1   0 -16 1758.72 97.5190  35
  -1   0 -16 1775.94 101.624  31
  -1   0 -16 1814.90 100.616  16
  -1   0 -16 1806.86 97.5524  23
  -1   0 -16 1807.68 98.9468  25
  -1   0 -17 1256.27 83.9256  13
  -1   0 -17 1526.54 81.9233  35
  -1   0 -17 1392.88 83.5997  34
  -1   0 -17 1509.63 86.1675  31
  -1   0 -17 1423.29 84.6361  16
  -1   0 -17 1433.01 83.0730  25
  -1   0 -17 1404.04 81.1776  23
  -1   0 -18 323.322 36.4267  13
  -1   0 -18 354.264 37.9363  34
  -1   0 -18 454.906 42.3492  31
  -1   0 -18 360.043 31.5234  35
  -1   0 -18 375.611 40.5328  16
  -1   0 -18 443.280 35.8453  25
  -1   0 -18 380.605 32.2603  23
  -1   0 -19 271.300 37.2811  31
  -1   0 -19 289.116 33.8093  34
  -1   0 -19 229.615 26.8687  35
  -1   0 -19 287.303 36.1310  16
  -1   0 -19 177.195 29.0356  25
  -1   0 -19 244.361 26.9497  23
  -1   0 -20 555.983 36.8878  35
  -1   0 -20 526.212 40.2939  34
  -1   0 -20 478.338 44.1811  31
  -1   0 -20 479.920 36.7982  23
  -1   0 -20 482.995 39.6981  25
  -1   0 -21 8.54394 22.4229  34
  -1   0 -21 2.54251 16.9083  35
  -1   0 -21-5.53299 27.8567  31
  -1   0 -21 15.6488 21.6327  25
  -1   0 -21 21.6893 18.6786  23
  -1   0 -22 37.1357 15.6022  35
  -1   0 -22 30.0560 24.4104  31
  -1   0 -22 45.3713 19.8142  25
  -1   0 -22 27.8393 16.1028  23
  -1   0 -23 10.5799 11.8076  35
  -1   0 -23-14.5160 18.4069  31
  -1   0 -23 3.18045 12.5190  23
  -1   0 -23 22.4006 15.5385  25
  -1   0 -24 46.4908 11.4549  31
   1   1 -23 86.2696 14.5704  31
   1   1 -23 100.762 12.3558  17
   1   1 -22 1447.33 75.7013  31
   1   1 -22 1412.44 74.7194  17
   1   1 -22 1266.51 72.9843  25
   1   1 -21 128.564 25.0375  31
   1   1 -21 117.579 20.0032  17
   1   1 -21 94.4522 20.5121  25
   1   1 -20 304.833 29.0943  17
   1   1 -20 327.605 33.7963  31
   1   1 -20 296.094 30.3831  25
   1   1 -19 180.668 34.6119  31
   1   1 -19 180.747 29.3717  25
   1   1 -19 236.369 25.7178  35
   1   1 -19 190.941 22.4780  15
   1   1 -19 198.623 27.3513  17
   1   1 -18 131.251 34.4709  31
   1   1 -18 205.818 41.6549  11
   1   1 -18 138.118 26.9823  13
   1   1 -18 196.684 29.8595  25
   1   1 -18 120.130 33.6005  34
   1   1 -18 148.662 24.0533  35
   1   1 -18 180.343 26.6572  17
   1   1 -18 132.204 21.3268  15
   1   1 -17 73.6718 33.6577  31
   1   1 -17 52.1427 36.8198  11
   1   1 -17 61.0442 23.7436  13
   1   1 -17 15.9869 26.5457  25
   1   1 -17 48.1115 22.0964  23
   1   1 -17 31.2437 33.1716  34
   1   1 -17 51.2417 22.3153  35
   1   1 -17 59.9192 19.8189  15
   1   1 -17 52.0546 23.9313  17
   1   1 -16 294.608 39.1371  31
   1   1 -16 222.510 29.9141  13
   1   1 -16 217.545 46.4406  11
   1   1 -16 257.597 31.6686  25
   1   1 -16 219.615 27.4992  23
   1   1 -16 272.146 37.6836  34
   1   1 -16 235.017 27.2260  35
   1   1 -16 250.434 26.5082  15
   1   1 -16 307.685 29.2833  17
   1   1 -15 5.74856 31.5312  31
   1   1 -15 4.57441 35.4457  11
   1   1 -15-33.3155 23.9291  13
  -1  -1  15 14.6409 23.5283  10
   1   1 -15 20.8848 24.7539  25
   1   1 -15 11.8247 20.4796  23
   1   1 -15 35.7264 32.4464  34
   1   1 -15-9.67702 19.3189  35
   1   1 -15 2.40608 21.4416  17
   1   1 -15 5.10478 18.8862  15
   1   1 -15 4.35625 33.8007  16
   1   1 -14 241.356 33.6246  31
   1   1 -14 171.616 26.8872  25
   1   1 -14 185.794 23.7417  23
   1   1 -14 195.301 26.1424  13
  -1  -1  14 184.221 31.2224  10
   1   1 -14 228.858 45.0885  11
   1   1 -14 215.347 23.8346  35
   1   1 -14 257.303 33.4603  34
   1   1 -14 208.654 35.2789  16
   1   1 -14 193.801 23.3418  15
   1   1 -14 204.668 25.5404  17
   1   1 -13 549.382 38.6493  23
   1   1 -13 531.247 40.6585  25
   1   1 -13 610.970 41.0759  13
   1   1 -13 415.732 54.8478  11
  -1  -1  13 617.697 47.2264  10
   1   1 -13 656.235 45.3634  34
   1   1 -13 589.570 44.2155  31
   1   1 -13 523.807 38.0633  35
   1   1 -13 607.301 39.7629  17
   1   1 -13 596.418 38.6284  15
   1   1 -13 608.567 45.4052  16
   1   1 -12 1820.97 100.114  31
   1   1 -12 1719.22 99.1945  34
   1   1 -12 1777.02 97.6072  35
   1   1 -12 1794.39 98.5532  25
   1   1 -12 1757.89 97.3218  23
   1   1 -12 1783.29 98.0185  13
  -1  -1  12 1770.23 105.966  10
   1   1 -12 1855.65 117.202  11
   1   1 -12 1701.35 96.4185  21
   1   1 -12 1893.19 98.0358  15
   1   1 -12 1736.75 99.5174  16
   1   1 -12 1853.27 98.6436  17
   1   1 -11 1292.80 82.5242  24
   1   1 -11 1505.21 81.3549  13
   1   1 -11 1394.81 98.3878  11
  -1  -1  11 1563.08 89.6116  10
   1   1 -11 1517.28 80.6812  35
   1   1 -11 1443.53 82.6644  31
   1   1 -11 1551.63 81.4425  17
   1   1 -11 1464.81 80.8534  15
   1   1 -11 1382.78 82.0887  16
   1   1 -10 710.082 42.9348  13
  -1  -1  10 662.252 50.0165  10
   1   1 -10 676.262 59.3685  11
   1   1  -9 40.4837 15.9136  13
   1   1  -9 41.7539 27.8951  11
   1   1  -8 305.256 23.8188  13
   1   1  -8 324.130 37.3997  11
   1   1  -7 12.7594 17.1775  12
   1   1  -7 20.3176 13.7323  13
  -1  -1   7 6.24310 14.5738   1
   1   1  -7-20.6296 39.2446   8
  -1  -1   6 152.758 20.2009   1
   1   1  -6 136.294 22.3079   3
   1   1  -6 133.513 39.9290   8
  -1  -1   5 4836.06 252.291   1
   1   1  -5 4836.45 253.037   3
   1   1  -5 4928.30 259.258   8
   1   1  -4 1248.04 74.8265   3
  -1  -1   4 1333.46 73.3605   1
   1   1  -3 605.089 43.2654   3
  -1  -1   3 613.989 42.3014   1
  -1  -1   2 1843.77 101.376   1
   1   1  -2 1856.80 102.295   3
   1   1  -1 6825.88 354.001   3
  -1  -1   0 16224.4 832.529   1
  -1  -1  -1 326.920 31.9075   1
  -1  -1  -2 56.0688 25.2690   1
  -1  -1  -3 5749.71 299.529   1
   1   1   3 5741.87 300.094   3
   1   1   3 5818.62 300.102  10
  -1  -1  -4 5163.85 256.804  11
   1   1   4 5045.13 259.732  10
   1   1   4 4806.26 259.436   3
  -1  -1  -4 4871.71 259.006   1
  -1  -1  -4 4752.15 261.671   9
  -1  -1  -5 153.208 17.4763  11
   1   1   5 131.553 24.7866   3
  -1  -1  -5 130.429 24.1407   1
  -1  -1  -5 107.773 34.8856   9
   1   1   5 120.180 22.6749  10
   1   1   6 384.301 31.3084  10
  -1  -1  -6 379.111 29.2117  11
  -1  -1  -6 376.639 30.5616   1
   1   1   6 405.621 31.5585   3
  -1  -1  -6 390.654 42.5357   9
  -1  -1  -7 20.7718 18.8150  11
  -1  -1  -7 10.4762 16.8331   1
  -1  -1  -7 17.4322 34.4824   9
   1   1   7 27.2222 18.5157  10
  -1  -1  -8 3627.42 198.844   9
   1   1   8 3737.52 195.457  10
  -1  -1  -8 3690.05 191.016  13
  -1  -1  -8 3769.06 195.904  11
   1   1   8 3566.81 191.317  12
   1   1   9 17.5783 19.0638  10
  -1  -1  -9 56.7260 36.8402   9
  -1  -1  -9 17.1046 15.9157  13
  -1  -1  -9 18.8111 19.2738  11
  -1  -1 -10 1427.08 92.4193   9
   1   1  10 1405.32 84.9989  10
  -1  -1 -10 1493.31 80.4760  13
  -1  -1 -10 1435.07 86.6184  11
  -1  -1 -11 165.480 40.8331   9
   1   1  11 116.904 22.9688  10
  -1  -1 -11 137.604 25.3663  11
  -1  -1 -11 99.6146 20.4562  13
  -1  -1 -12 245.067 21.7952  35
  -1  -1 -12 274.646 26.8140  34
  -1  -1 -12 237.959 23.9586  33
  -1  -1 -12 234.079 27.2507  31
  -1  -1 -12 198.672 29.6097  11
  -1  -1 -12 238.473 26.3053  13
  -1  -1 -12 290.157 23.1733  25
   1   1  12 215.925 27.7544  10
  -1  -1 -12 263.815 29.7486  16
  -1  -1 -13 27.5674 14.7242  35
  -1  -1 -13 16.2972 23.1379  34
  -1  -1 -13 66.8117 20.1410  33
  -1  -1 -13 4.62213 25.6506  31
  -1  -1 -13 25.5843 24.7589  24
  -1  -1 -13 30.7315 20.1820  13
  -1  -1 -13 52.8914 42.2862   9
  -1  -1 -13 29.4055 26.0345  16
  -1  -1 -14 729.709 48.3142  13
  -1  -1 -14 589.208 46.1978  33
  -1  -1 -14 741.688 48.2357  34
  -1  -1 -14 725.993 50.5074  31
  -1  -1 -14 787.445 45.0259  35
  -1  -1 -14 747.099 49.8401  16
  -1  -1 -14 693.388 48.9562  24
  -1  -1 -15 796.205 53.1909  13
  -1  -1 -15 859.568 53.4781  34
  -1  -1 -15 779.111 50.9930  33
  -1  -1 -15 750.742 49.3225  35
  -1  -1 -15 768.167 54.3406  16
  -1  -1 -15 814.841 54.1039  24
  -1  -1 -16 642.087 48.3876  13
  -1  -1 -16 633.605 47.0062  33
  -1  -1 -16 683.272 43.9724  35
  -1  -1 -16 687.895 49.4667  34
  -1  -1 -16 655.417 50.2757  16
  -1  -1 -16 664.608 49.4180  24
  -1  -1 -17 2257.52 145.431  13
  -1  -1 -17 2826.89 143.677  35
  -1  -1 -17 2697.97 144.816  34
  -1  -1 -17 2770.41 145.443  16
  -1  -1 -17 2658.45 143.150  23
  -1  -1 -18 265.609 26.2980  35
  -1  -1 -18 185.579 34.8549  34
  -1  -1 -18 219.492 36.5065  16
  -1  -1 -18 240.552 27.6830  23
  -1  -1 -19 71.1976 29.8288  34
  -1  -1 -19 40.1049 20.6606  35
  -1  -1 -19 63.9105 32.2018  16
  -1  -1 -19 24.1726 21.3499  23
  -1  -1 -20 218.602 31.2748  34
  -1  -1 -20 104.585 21.5659  35
  -1  -1 -20 196.673 33.9121  16
  -1  -1 -20 170.906 24.3314  23
  -1  -1 -20 140.082 27.6757  25
  -1  -1 -21 47.5394 17.9082  35
  -1  -1 -21 53.1392 25.4330  34
  -1  -1 -21 45.1838 19.2277  23
  -1  -1 -21 29.0537 22.1967  25
  -1  -1 -22 5.78005 19.9400  34
  -1  -1 -22-13.7214 14.9780  35
  -1  -1 -22-1.30712 16.5253  23
  -1  -1 -22-7.88112 19.5199  25
  -1  -1 -23-14.4489 13.2151  23
  -1  -1 -23-5.99058 15.7919  25
  -1  -1 -24 183.060 15.8387  31
  -1  -1 -24 154.387 14.1384  25
   1   2 -23 30.6811 13.5706  31
   1   2 -23 57.6463 10.7213  17
   1   2 -22 627.621 39.3054  31
   1   2 -22 578.855 37.2190  17
   1   2 -21 140.834 26.1481  31
   1   2 -21 133.928 20.5487  17
   1   2 -21 191.876 20.5736  25
   1   2 -20 294.146 28.0186  17
   1   2 -20 268.870 33.1620  31
   1   2 -20 285.586 28.3171  25
   1   2 -19 1880.53 106.699  25
   1   2 -19 2099.67 109.269  31
   1   2 -19 1816.09 105.686  35
   1   2 -19 2018.77 107.550  17
   1   2 -19 1871.36 104.119  15
   1   2 -18 56.6289 32.3230  31
   1   2 -18 27.2246 34.4817  11
   1   2 -18 44.5779 24.3575  13
   1   2 -18 33.6057 24.6069  25
   1   2 -18 60.4472 20.4138  35
   1   2 -18 59.0143 31.5740  34
   1   2 -18 51.0946 18.6729  15
   1   2 -18 42.7579 23.2130  17
   1   2 -17 121.833 35.8555  31
   1   2 -17 89.7126 41.4390  11
   1   2 -17 98.3500 24.7526  13
   1   2 -17 82.8966 25.9528  25
   1   2 -17 89.0232 21.1300  35
   1   2 -17 64.4399 31.3358  34
   1   2 -17 86.3834 20.1254  15
   1   2 -17 60.4542 24.0613  17
   1   2 -16 65.3805 33.4156  31
   1   2 -16 37.8647 37.0232  11
   1   2 -16 20.3490 23.5217  13
   1   2 -16 58.7309 32.1777  34
   1   2 -16 87.0918 21.2827  35
   1   2 -16 71.0908 20.1653  15
   1   2 -16 73.6971 22.9114  17
   1   2 -16 46.4846 25.6545  25
   1   2 -16 96.6065 22.2077  23
   1   2 -15 446.115 55.2333  11
   1   2 -15 445.802 36.5225  13
  -1  -2  15 467.075 43.6409  10
   1   2 -15 381.553 36.0648  25
   1   2 -15 394.372 33.4372  23
   1   2 -15 500.312 43.3136  31
   1   2 -15 474.123 34.5848  35
   1   2 -15 382.294 40.6968  34
   1   2 -15 405.769 35.8925  17
   1   2 -15 451.396 33.5129  15
   1   2 -14 7.41473 28.8388  34
   1   2 -14-5.91493 17.5595  35
   1   2 -14 16.3814 29.6556  31
   1   2 -14 25.8308 19.2005  23
   1   2 -14 17.8557 22.6807  25
   1   2 -14 12.8209 21.5679  13
  -1  -2  14 59.1110 27.0201  10
   1   2 -14 56.6196 37.2122  11
   1   2 -14 37.3489 18.1124  21
   1   2 -14 16.8677 20.0435  17
   1   2 -14 3.92137 17.5861  15
   1   2 -13 455.022 39.9113  34
   1   2 -13 522.535 34.8572  35
   1   2 -13 561.965 40.6044  31
   1   2 -13 461.059 35.9227  13
  -1  -2  13 475.839 43.7644  10
   1   2 -13 367.871 50.9075  11
   1   2 -13 481.332 34.6029  23
   1   2 -13 470.937 36.5574  25
   1   2 -13 483.739 33.8318  21
   1   2 -13 498.212 36.2983  17
   1   2 -13 553.839 35.5357  15
   1   2 -13 480.998 41.6842  16
   1   2 -12 360.373 32.6570  34
   1   2 -12 355.017 26.4731  35
   1   2 -12 337.818 32.8233  31
   1   2 -12 354.658 27.0248  23
   1   2 -12 306.837 28.2302  25
   1   2 -12 304.588 26.1361  21
   1   2 -12 335.614 27.2680  17
   1   2 -12 332.563 34.0434  16
   1   2 -12 289.361 26.6567  15
   1   2 -12 262.567 44.0995  11
   1   2 -12 313.680 28.6225  13
  -1  -2  12 332.413 36.0822  10
   1   2 -11 1985.63 111.942  31
   1   2 -11 2081.48 110.633  35
   1   2 -11 2088.78 111.230  13
  -1  -2  11 2144.73 120.144  10
   1   2 -11 2236.12 130.027  11
   1   2 -11 2048.50 111.407  17
   1   2 -11 1900.18 111.953  16
   1   2 -11 2127.32 111.113  15
   1   2 -10 23.9666 29.9982  11
   1   2 -10 81.4509 16.9974  13
  -1  -2  10 82.3163 25.0596  10
   1   2  -9 908.051 53.2903  13
  -1  -2   9 987.051 62.4335  10
   1   2  -8 46.2583 14.6403  13
  -1  -2   7 559.388 35.7018   1
   1   2  -7 519.545 37.8626   3
   1   2  -7 579.342 34.1029  13
   1   2  -7 593.217 54.2715   8
  -1  -2   6 646.685 40.6908   1
   1   2  -6 639.423 43.2232   3
   1   2  -6 678.446 54.9532   8
   1   2  -5 892.223 55.6779   3
  -1  -2   5 909.801 53.1777   1
   1   2  -5 849.163 63.5324   8
   1   2  -4 13718.2 712.447   3
  -1  -2   4 13956.3 711.454   1
   1   2  -4 13858.9 715.623   8
   1   2  -3 57146.6 2909.79   3
  -1  -2   3 57038.2 2909.00   1
   1   2  -3 56365.0 2912.21   8
  -1  -2   2 26764.3 1370.39   1
   1   2  -2 26759.5 1371.11   3
   1   2  -1 88.1337 27.9630   3
  -1  -2   0 15.7389 24.8651   1
  -1  -2  -1 422.703 34.9002   1
  -1  -2  -2 956.424 58.9071   1
   1   2   3 2469.98 133.213   3
  -1  -2  -3 2451.26 132.231   1
  -1  -2  -4 5718.83 297.626   1
   1   2   4 5737.60 298.383   3
   1   2   5 1522.04 85.2348   3
  -1  -2  -5 1520.87 84.2559   1
   1   2   5 1554.18 83.9611  10
  -1  -2  -5 1511.44 83.1415  11
  -1  -2  -5 1392.29 88.7348   9
   1   2   6 1878.23 98.5823   3
  -1  -2  -6 1713.58 96.8672   1
  -1  -2  -6 1839.94 98.2233  11
   1   2   6 1776.25 97.7202  10
  -1  -2  -6 1666.58 103.115   9
  -1  -2  -7 642.480 42.9642   1
   1   2   7 735.038 45.6760   3
  -1  -2  -7 717.113 41.8802  13
  -1  -2  -7 728.137 46.2175  11
   1   2   7 708.343 45.1306  10
  -1  -2  -7 707.319 54.8510   9
   1   2   8 5944.98 311.802   3
  -1  -2  -8 5958.56 318.539   9
   1   2   8 5990.96 314.029  10
  -1  -2  -8 6070.95 311.343  13
  -1  -2  -8 6139.08 316.429  11
  -1  -2  -9 4654.27 243.315   9
   1   2   9 4513.99 233.539  12
   1   2   9 4492.86 237.402  10
  -1  -2  -9 4446.92 234.346  13
  -1  -2  -9 4468.86 240.420  11
  -1  -2 -10 130.767 39.8240   9
   1   2  10 75.3540 18.9920  10
  -1  -2 -10 114.154 24.1595  11
  -1  -2 -10 128.690 20.0240  13
  -1  -2 -11 778.556 61.8135   9
   1   2  11 696.907 46.4243  10
  -1  -2 -11 674.807 44.4148  13
  -1  -2 -11 694.583 51.8542  11
  -1  -2 -12 44.8073 18.3187  33
  -1  -2 -12 37.2426 14.3736  35
  -1  -2 -12 65.7969 22.1800  34
  -1  -2 -12 45.2267 16.1050  25
  -1  -2 -12 37.5421 15.4834  23
  -1  -2 -12 71.6450 24.0258  11
  -1  -2 -12 25.4960 20.9380  13
  -1  -2 -12 30.8243 41.0970   9
  -1  -2 -12 35.4471 24.5488  16
  -1  -2 -13 801.139 53.1199  13
  -1  -2 -13 865.221 53.0294  34
  -1  -2 -13 828.665 50.8796  33
  -1  -2 -13 853.350 50.0765  35
  -1  -2 -13 784.094 54.8276  16
  -1  -2 -13 813.737 49.6259  23
  -1  -2 -13 898.711 51.3005  25
  -1  -2 -13 836.112 53.8865  24
  -1  -2 -14 30.3867 23.1998  13
  -1  -2 -14 11.2814 15.9826  35
  -1  -2 -14 31.1027 22.0066  33
  -1  -2 -14 44.1951 24.8167  34
  -1  -2 -14 60.6327 29.0396  16
  -1  -2 -14 46.2781 28.9582  24
  -1  -2 -14 18.2489 17.4172  23
  -1  -2 -14 55.2448 20.2313  25
  -1  -2 -15-17.1187 24.2676  13
  -1  -2 -15 11.9077 21.0216  25
  -1  -2 -15 23.0670 29.3302  24
  -1  -2 -15-5.88049 29.9262  16
  -1  -2 -15 19.8477 17.6985  35
  -1  -2 -15 6.31703 23.2964  33
  -1  -2 -15-11.1001 28.4494  34
  -1  -2 -16 21.3266 30.7467  24
  -1  -2 -16-2.14720 22.7282  25
  -1  -2 -16 1.03860 32.3012  16
  -1  -2 -16 1.00766 18.1445  35
  -1  -2 -16-1.96519 31.2353  34
  -1  -2 -16 33.7938 25.4476  33
  -1  -2 -17 11.2723 23.9677  25
  -1  -2 -17 25.6810 30.1931  24
  -1  -2 -17 14.9688 33.9130  16
  -1  -2 -17-9.15420 31.4654  34
  -1  -2 -17 6.27720 18.7461  35
  -1  -2 -18 38.2654 33.5559  16
  -1  -2 -18 13.6469 18.5512  35
  -1  -2 -18-6.06452 31.6814  34
  -1  -2 -19 40.5201 31.4529  16
  -1  -2 -19 39.5049 31.2580  34
  -1  -2 -19 50.5863 20.0163  35
  -1  -2 -20 30.3199 29.7086  16
  -1  -2 -20-11.1694 18.6738  35
  -1  -2 -20 42.4658 29.0513  34
  -1  -2 -21 44.6882 19.8567  23
  -1  -2 -21 26.7304 17.0810  35
  -1  -2 -21 51.5579 25.9885  34
  -1  -2 -22 9.23645 16.4603  23
  -1  -2 -22 9.88434 14.5308  35
  -1  -2 -22 36.8080 21.2591  34
  -1  -2 -23-8.84123 13.9771  23
  -1  -2 -23 22.3716 16.0702  25
  -1  -2 -24 57.7306 11.0590  25
   1   3 -23 86.6028 10.9539  17
   1   3 -22 14.1458 14.2971  17
   1   3 -22-19.1226 18.3152  31
   1   3 -21-4.08076 17.7434  17
   1   3 -21-3.94511 22.8943  31
   1   3 -20 29.7518 18.6115  25
   1   3 -20 35.3500 26.3201  31
   1   3 -20-19.1096 18.1075  35
   1   3 -20 20.6392 19.9230  17
   1   3 -19 9.79684 29.9590  31
   1   3 -19 1.06349 21.4531  13
   1   3 -19 26.4417 21.5643  25
   1   3 -19 7.65785 18.0601  35
   1   3 -19 7.80622 14.7305  15
   1   3 -19 4.48521 21.7030  17
   1   3 -18 244.594 36.7402  31
   1   3 -18 194.762 28.5263  13
   1   3 -18 206.985 44.6146  11
   1   3 -18 237.008 29.1189  25
   1   3 -18 288.490 27.0186  35
   1   3 -18 232.715 24.5775  15
   1   3 -18 239.733 28.6538  17
   1   3 -17 15.9131 33.4166  31
   1   3 -17 26.3413 23.7890  25
   1   3 -17-14.1263 35.5104  11
   1   3 -17 6.02411 23.0998  13
   1   3 -17 27.0163 20.5242  35
   1   3 -17 110.614 31.6715  34
   1   3 -17 28.8172 19.4436  15
   1   3 -17-4.99355 22.7918  17
   1   3 -16 440.214 34.5352  23
   1   3 -16 475.411 37.1567  25
   1   3 -16 413.544 55.7767  11
  -1  -3  16 400.783 43.6668  10
   1   3 -16 449.672 37.5859  13
   1   3 -16 539.149 45.4458  31
   1   3 -16 434.858 34.5771  35
   1   3 -16 406.326 40.3084  34
   1   3 -16 464.471 34.6892  15
   1   3 -16 475.685 37.8300  17
   1   3 -15 610.567 48.0603  34
   1   3 -15 737.497 51.7114  31
   1   3 -15 735.276 44.4311  35
   1   3 -15 650.217 45.7841  13
   1   3 -15 622.117 64.7740  11
  -1  -3  15 634.036 55.4562  10
   1   3 -15 648.565 45.6481  25
   1   3 -15 572.936 42.8373  23
   1   3 -15 663.353 42.5267  21
   1   3 -15 679.637 43.8858  15
   1   3 -15 708.074 46.3010  17
   1   3 -14 48.6213 27.8766  34
   1   3 -14 63.0588 19.1412  35
   1   3 -14 91.3987 31.8069  31
   1   3 -14 8.83885 37.6688  11
  -1  -3  14 38.7939 27.4811  10
   1   3 -14 51.6414 20.9963  13
   1   3 -14 44.2850 19.0651  23
   1   3 -14 22.1173 21.5577  25
   1   3 -14 48.9845 17.6325  21
   1   3 -14 46.3858 20.9293  17
   1   3 -14 77.3570 20.1045  15
   1   3 -13 15.1318 15.7307  35
   1   3 -13 12.4244 25.7663  34
   1   3 -13 26.8548 27.9296  31
  -1  -3  13 2.60572 26.7378  10
   1   3 -13-20.6102 32.7936  11
   1   3 -13 7.90010 20.1456  13
   1   3 -13 21.2904 17.9203  23
   1   3 -13-8.31317 19.3211  25
   1   3 -13 21.8601 17.5534  21
   1   3 -13 8.35757 17.6388  17
   1   3 -13 26.3352 18.2424  15
   1   3 -12 83.9055 25.2375  34
   1   3 -12 127.805 17.5740  35
   1   3 -12 88.4738 26.7834  31
  -1  -3  12 82.2772 28.0565  10
   1   3 -12 120.077 21.2460  13
   1   3 -12 128.618 36.8973  11
   1   3 -12 132.056 17.9910  23
   1   3 -12 76.6344 19.7136  25
   1   3 -12 119.843 18.9628  21
   1   3 -12 120.165 19.8022  15
   1   3 -12 93.2059 18.6899  17
   1   3 -11 58.3600 34.1833  11
   1   3 -11 60.5233 18.8880  13
  -1  -3  11 77.4564 27.5356  10
   1   3 -11 75.9259 15.2625  35
   1   3 -11 56.6620 16.6516  21
   1   3 -11 81.8557 24.9439  31
  -1  -3  10 225.570 30.0728  10
   1   3 -10 162.520 20.3347  13
   1   3  -9 7040.38 364.169  13
  -1  -3   9 7083.28 372.349  10
   1   3  -8 1204.49 60.7316  13
  -1  -3   8 957.896 60.6714   2
   1   3  -7 249.575 27.4395   3
   1   3  -7 270.497 21.2543  13
   1   3  -7 270.906 40.8697   8
   1   3  -6 1361.48 78.9182   3
  -1  -3   6 1379.56 76.9899   1
   1   3  -6 1410.97 87.4992   8
   1   3  -5 1896.74 107.592   3
  -1  -3   5 1958.04 105.811   1
   1   3  -5 2004.44 112.829   8
   1   3  -4 5073.71 276.170   3
  -1  -3   4 5293.78 274.757   1
   1   3  -4 5533.07 279.370   8
  -1  -3   3 61695.4 3179.81   1
   1   3  -3 61463.9 3180.82   3
   1   3  -3 64074.7 3182.85   8
  -1  -3   2 29112.0 1487.00   1
   1   3  -2 28953.5 1488.01   3
   1   3  -1 11930.5 615.059   3
  -1  -3   0 7132.32 369.814   1
  -1  -3  -1 171.326 27.7160   1
  -1  -3  -2 2165.19 118.097   1
  -1  -3  -2 2163.31 118.622   9
   1   3   3 949.567 60.1316   3
  -1  -3  -3 969.008 58.0652   1
  -1  -3  -3 897.159 60.7625   9
   1   3   4 184.223 30.1319   3
  -1  -3  -4 207.315 26.5049   1
  -1  -3  -5 65.2919 19.8665  11
  -1  -3  -5 69.3527 23.4666   1
   1   3   5 88.1150 26.1187   3
   1   3   6 3223.96 169.290   3
  -1  -3  -6 3110.74 167.685   1
  -1  -3  -6 3245.60 169.879  11
  -1  -3  -6 3082.02 172.209   9
   1   3   7 417.281 33.0703   3
  -1  -3  -7 362.234 29.5683   1
  -1  -3  -7 374.613 32.4471  11
  -1  -3  -7 366.805 27.4558  13
  -1  -3  -7 397.948 43.7440   9
   1   3   8 882.484 52.0396   3
  -1  -3  -8 820.498 48.7404  13
  -1  -3  -8 777.761 54.6209  11
   1   3   8 812.213 49.4882  10
  -1  -3  -8 932.400 63.4667   9
   1   3   9 4245.97 218.298   3
  -1  -3  -9 4513.67 228.254   9
  -1  -3  -9 4142.67 218.583  13
   1   3   9 4074.00 219.373  10
  -1  -3  -9 4060.56 224.727  11
  -1  -3 -10 1270.37 83.9589   9
  -1  -3 -10 1198.59 68.8199  13
  -1  -3 -10 1164.52 76.2533  11
  -1  -3 -11 7.51390 13.6331  23
  -1  -3 -11 0.66099 14.7292  25
  -1  -3 -11 60.6513 23.1623  11
  -1  -3 -11 7.57404 18.9900  13
  -1  -3 -11 28.8933 41.1939   9
  -1  -3 -11 1.29121 20.7378  34
  -1  -3 -12 898.003 54.5145  34
  -1  -3 -12 967.578 51.6899  35
  -1  -3 -12 858.647 51.8763  33
  -1  -3 -12 879.398 52.4811  25
  -1  -3 -12 933.648 51.8651  23
  -1  -3 -12 874.514 55.4023  24
  -1  -3 -12 827.694 54.9544  13
  -1  -3 -12 768.899 61.4791  11
  -1  -3 -12 947.430 72.2331   9
  -1  -3 -12 802.449 55.1281  16
  -1  -3 -13 1489.27 91.0048  13
  -1  -3 -13 1643.17 88.1351  35
  -1  -3 -13 1590.53 87.9778  33
  -1  -3 -13 1540.91 89.9421  34
  -1  -3 -13 1499.21 91.1095  16
  -1  -3 -13 1629.04 91.3022  24
  -1  -3 -13 1737.16 88.4632  23
  -1  -3 -13 1626.68 88.9951  25
  -1  -3 -14 57.4151 17.0792  35
  -1  -3 -14 51.7150 22.2556  33
  -1  -3 -14 60.7069 26.0279  34
  -1  -3 -14 52.3996 28.9281  16
  -1  -3 -14 46.9725 18.4139  23
  -1  -3 -14 78.5023 20.6570  25
  -1  -3 -14 82.9475 29.9374  24
  -1  -3 -15 27.3696 17.3771  35
  -1  -3 -15 22.3330 23.5229  33
  -1  -3 -15 41.0428 28.9910  34
  -1  -3 -15 38.3117 30.7763  16
  -1  -3 -15 41.7990 20.2281  23
  -1  -3 -15 39.1465 30.3490  24
  -1  -3 -15 54.5722 22.3609  25
  -1  -3 -16 881.545 59.3658  33
  -1  -3 -16 1011.73 58.5449  35
  -1  -3 -16 928.785 63.5509  34
  -1  -3 -16 1018.28 64.7230  16
  -1  -3 -16 1024.18 61.0341  25
  -1  -3 -16 961.490 58.9494  23
  -1  -3 -16 952.098 63.3180  24
  -1  -3 -17 1456.78 80.1319  35
  -1  -3 -17 1340.37 83.2168  34
  -1  -3 -17 1432.74 85.2491  31
  -1  -3 -17 1452.22 85.0075  16
  -1  -3 -17 1369.64 80.0415  23
  -1  -3 -17 1334.37 81.5654  25
  -1  -3 -17 1361.29 83.0017  24
  -1  -3 -18 116.694 34.1435  31
  -1  -3 -18 120.436 33.6646  34
  -1  -3 -18 153.852 22.4212  35
  -1  -3 -18 155.000 34.8452  16
  -1  -3 -18 158.490 33.2581  24
  -1  -3 -18 126.007 27.2061  25
  -1  -3 -18 149.084 24.6588  23
  -1  -3 -19 303.195 37.8350  31
  -1  -3 -19 318.219 36.7321  34
  -1  -3 -19 265.815 26.2409  35
  -1  -3 -19 305.999 38.2666  16
  -1  -3 -19 296.140 32.0833  25
  -1  -3 -19 219.167 28.3318  23
  -1  -3 -20 1.05286 31.2278  31
  -1  -3 -20 8.99889 17.1697  35
  -1  -3 -20 34.6345 29.7638  34
  -1  -3 -20 38.6804 31.1044  16
  -1  -3 -20 1.04925 23.2057  25
  -1  -3 -21 221.345 31.9696  31
  -1  -3 -21 185.164 21.0052  35
  -1  -3 -21 198.297 30.1696  34
  -1  -3 -21 188.722 30.9877  16
  -1  -3 -21 167.746 26.0160  25
  -1  -3 -22 6.58298 24.0459  31
  -1  -3 -22-4.01580 22.3836  34
  -1  -3 -23 57.6259 16.1349  34
   1   4 -23 17.8253 7.89519  17
   1   4 -22 7.54667 13.5123  17
   1   4 -22-2.27872 18.9129  31
   1   4 -21 21.1014 16.5588  17
   1   4 -21 25.2337 23.2701  31
   1   4 -20 6.64641 19.5217  17
   1   4 -20 11.5546 16.2720  35
   1   4 -20 30.8203 27.4884  31
   1   4 -19 67.5861 22.0886  13
   1   4 -19 47.2188 29.6156  31
   1   4 -19 20.7498 18.2664  35
   1   4 -19 40.6083 14.5581  15
   1   4 -19 36.0160 22.1406  17
   1   4 -18 53.9148 30.3731  31
   1   4 -18-17.7578 34.7701  11
   1   4 -18-21.6433 23.1043  13
   1   4 -18-10.1022 20.9926  25
   1   4 -18 38.7433 18.8935  35
   1   4 -18-11.9127 22.9361  17
   1   4 -18 19.5766 17.1199  15
   1   4 -17 193.466 34.6272  31
   1   4 -17 174.176 26.9123  13
   1   4 -17 220.724 43.3136  11
   1   4 -17 152.116 25.2050  25
   1   4 -17 198.827 24.2881  35
   1   4 -17 158.241 26.3017  17
   1   4 -17 178.443 23.2517  15
   1   4 -16-4.18215 18.9920  35
   1   4 -16-39.4360 34.2025  31
  -1  -4  16 12.4129 28.3210  10
   1   4 -16 52.5612 39.9002  11
   1   4 -16 16.6657 22.8572  13
   1   4 -16-1.02053 22.1109  25
   1   4 -16 21.1935 18.9275  21
   1   4 -16-8.69399 22.4495  17
   1   4 -16 6.15016 19.0339  15
   1   4 -15 324.083 27.8353  35
   1   4 -15 322.000 38.6388  31
   1   4 -15 319.511 48.0159  11
   1   4 -15 263.286 30.4753  13
  -1  -4  15 258.773 38.2384  10
   1   4 -15 259.077 25.9026  23
   1   4 -15 310.396 28.7935  25
   1   4 -15 278.757 26.9715  21
   1   4 -15 321.283 30.9857  17
   1   4 -15 306.814 27.6156  15
   1   4 -14 177.003 29.7738  34
   1   4 -14 258.528 24.6631  35
   1   4 -14 266.664 35.5053  31
   1   4 -14 176.913 22.8998  23
   1   4 -14 247.026 26.1178  25
   1   4 -14 207.444 42.5004  11
   1   4 -14 224.661 27.2041  13
  -1  -4  14 269.950 37.4934  10
   1   4 -14 241.219 24.7606  21
   1   4 -14 243.827 27.3020  17
   1   4 -14 253.137 24.7572  15
   1   4 -13 502.655 41.9903  31
   1   4 -13 595.107 35.3931  35
   1   4 -13 480.564 35.9065  25
   1   4 -13 453.518 33.8488  23
   1   4 -13 513.075 34.8737  21
   1   4 -13 515.733 37.0382  17
   1   4 -13 521.021 35.9452  15
   1   4 -13 452.424 54.4973  11
   1   4 -13 475.851 37.1754  13
  -1  -4  13 491.805 48.0621  10
   1   4 -12 1559.93 84.3911  21
   1   4 -12 1511.79 85.6078  13
  -1  -4  12 1522.79 96.6607  10
   1   4 -12 1432.27 104.387  11
   1   4 -12 1497.84 87.4111  31
   1   4 -12 1549.70 84.3610  35
   1   4 -11 486.907 33.1538  21
   1   4 -11 471.823 38.7747  31
   1   4 -11 490.641 31.8980  35
   1   4 -11 454.550 34.1786  13
  -1  -4  11 544.970 45.9540  10
   1   4 -10 1427.76 82.3208  31
   1   4 -10 1464.32 81.1032  13
  -1  -4  10 1568.75 92.0282  10
   1   4  -9 26.1389 15.9225  13
  -1  -4   9 3.91480 24.7879  10
  -1  -4   8 1612.23 96.1912   2
   1   4  -8 1890.14 95.1406  13
   1   4  -7 3365.42 168.341  13
  -1  -4   7 3092.29 170.593   2
   1   4  -7 2972.59 171.971   3
   1   4  -7 3445.69 178.092   8
   1   4  -6-3.55084 13.1725  13
   1   4  -6-3.08338 23.6486   3
   1   4  -6-2.92085 33.3560   8
   1   4  -5 3835.52 204.296   3
  -1  -4   5 3698.84 202.313   1
   1   4  -5 4116.25 208.023   8
   1   4  -4 921.628 60.4713   3
  -1  -4   4 907.284 57.4174   1
   1   4  -4 983.234 65.8028   8
  -1  -4   3-4.15254 23.6306   1
   1   4  -3 6.05061 28.9098   3
   1   4  -3 2.41022 35.6959   8
   1   4  -2 5203.05 274.906   3
  -1  -4   2 5247.48 273.418   1
   1   4  -1 29.4845 28.9141   3
  -1  -4   0 6333.64 340.380   1
   1   4   0 6468.09 340.840   3
  -1  -4   0 6712.22 337.937   9
   1   4   1 478.289 40.9566   3
  -1  -4  -1 599.483 42.1231   1
  -1  -4  -1 535.185 39.3637   9
  -1  -4  -2 756.669 49.3634   1
  -1  -4  -2 672.255 48.5189   9
   1   4   3 3227.49 174.487   3
  -1  -4  -3 3239.73 172.926   1
  -1  -4  -3 3269.71 173.574   9
  -1  -4  -4 2317.24 127.748   1
   1   4   4 2422.91 130.392   3
  -1  -4  -4 2339.20 130.039   9
   1   4   5 511.457 41.5949   3
  -1  -4  -5 507.677 38.6282   1
  -1  -4  -6 3823.86 208.365   1
   1   4   6 4124.53 210.315   3
   1   4   7 2632.24 141.930   3
  -1  -4  -7 2578.90 143.801  11
  -1  -4  -8-3.24925 22.4739  11
  -1  -4  -8 28.4302 18.3129   2
   1   4   8 27.7796 22.5063   3
  -1  -4  -8-9.77729 36.6707   9
  -1  -4  -9 1159.33 75.4139  11
   1   4   9 1198.90 69.7344   3
  -1  -4  -9 1287.44 82.9177   9
  -1  -4 -10 604.056 55.8075   9
  -1  -4 -10 552.782 46.2512  11
  -1  -4 -11 146.352 34.8443  27
  -1  -4 -11 151.030 24.7823  31
  -1  -4 -11 139.014 27.4520  11
  -1  -4 -11 188.809 19.6439  25
  -1  -4 -11 152.255 18.5908  23
  -1  -4 -11 205.890 47.1139   9
  -1  -4 -11 114.797 27.3491  16
  -1  -4 -12 22.9671 23.7152  31
  -1  -4 -12 13.1123 35.8809  27
  -1  -4 -12-5.13469 23.4316  11
  -1  -4 -12 19.7694 18.0599  33
  -1  -4 -12 11.3832 13.7232  35
  -1  -4 -12 6.45517 26.7177  16
  -1  -4 -12-8.61446 25.7009  24
  -1  -4 -12-4.58326 16.1372  25
  -1  -4 -12 2.83225 15.0126  23
  -1  -4 -13 32.2618 26.0180  31
  -1  -4 -13 69.2047 20.2791  33
  -1  -4 -13 33.2890 15.6518  35
  -1  -4 -13 22.2362 27.7633  16
  -1  -4 -13 49.2568 17.1731  23
  -1  -4 -13 23.0506 18.1071  25
  -1  -4 -13 15.4716 27.7259  24
  -1  -4 -14 2975.96 163.984  34
  -1  -4 -14 3141.51 162.736  35
  -1  -4 -14 3218.90 165.881  31
  -1  -4 -14 2707.39 161.686  33
  -1  -4 -14 3124.14 164.993  16
  -1  -4 -14 3178.23 162.777  23
  -1  -4 -14 3266.43 163.805  25
  -1  -4 -14 3016.99 164.513  24
  -1  -4 -15 104.836 32.2794  31
  -1  -4 -15 50.8328 23.4557  33
  -1  -4 -15 35.3437 31.2484  34
  -1  -4 -15 74.5503 18.6206  35
  -1  -4 -15 123.512 33.0413  16
  -1  -4 -15 66.4236 21.7539  23
  -1  -4 -15 64.3279 30.6410  24
  -1  -4 -15 94.8083 23.4790  25
  -1  -4 -16 954.501 63.6067  34
  -1  -4 -16 980.099 57.3699  35
  -1  -4 -16 840.811 57.7384  33
  -1  -4 -16 999.825 64.2549  31
  -1  -4 -16 997.320 64.4898  16
  -1  -4 -16 939.714 57.9568  23
  -1  -4 -16 971.902 59.5849  25
  -1  -4 -16 929.217 62.8751  24
  -1  -4 -17 659.374 42.5886  35
  -1  -4 -17 545.780 50.2987  34
  -1  -4 -17 655.498 51.3059  31
  -1  -4 -17 631.640 52.0271  16
  -1  -4 -17 633.152 43.4988  23
  -1  -4 -17 639.941 49.9528  24
  -1  -4 -17 607.618 45.6271  25
  -1  -4 -18 73.8170 33.7487  31
  -1  -4 -18 134.606 34.2393  34
  -1  -4 -18 133.185 21.6169  35
  -1  -4 -18 101.866 34.1735  16
  -1  -4 -18 111.737 32.2554  24
  -1  -4 -18 118.584 26.3016  25
  -1  -4 -18 94.3451 24.0520  23
  -1  -4 -19 9.13197 30.2803  31
  -1  -4 -19 59.6284 31.5580  34
  -1  -4 -19 43.8999 18.7707  35
  -1  -4 -19 15.2831 31.6399  16
  -1  -4 -19 35.6823 21.6984  23
  -1  -4 -19 8.90659 24.2371  25
  -1  -4 -20 77.9253 30.2319  31
  -1  -4 -20 36.7198 29.9566  34
  -1  -4 -20 59.2283 17.8903  35
  -1  -4 -20 36.5045 31.5104  16
  -1  -4 -20 16.8457 20.9176  23
  -1  -4 -20 42.5475 24.8670  25
  -1  -4 -21-21.8820 26.8908  31
  -1  -4 -21-14.3855 26.7813  34
  -1  -4 -21-7.25575 14.9434  35
  -1  -4 -21 39.3372 28.8034  16
  -1  -4 -21 13.1499 18.5522  23
  -1  -4 -21-2.73714 22.6073  25
  -1  -4 -22 81.7761 22.8794  34
  -1  -4 -22 61.6378 23.2870  31
  -1  -4 -22 45.5237 16.7996  23
  -1  -4 -22 56.8155 20.0591  25
  -1  -4 -23 29.6021 16.2076  34
  -1  -4 -23 75.2315 18.1533  31
  -1  -4 -23 40.8880 15.2002  25
  -1  -4 -24 60.7230 9.75570  31
   1   5 -22 77.7266 14.7244  17
   1   5 -21 108.670 19.0004  17
   1   5 -21 135.224 24.1226  31
   1   5 -20-26.4332 18.2089  13
   1   5 -20 50.3563 19.8805  17
   1   5 -20 12.6062 25.6748  31
   1   5 -19 3.01869 20.7009  13
   1   5 -19 29.5291 20.9984  17
   1   5 -19 61.7240 28.8037  31
   1   5 -19 59.1395 17.4926  35
   1   5 -18 609.951 44.6926  13
   1   5 -18 703.854 50.0180  31
   1   5 -18 625.351 41.8269  35
   1   5 -18 667.370 45.8284  17
   1   5 -18 650.506 41.9547  15
   1   5 -17 18.8384 18.3103  35
  -1  -5  17 25.2418 28.3584  10
   1   5 -17 23.3318 34.7819  11
   1   5 -17-4.70728 22.0317  13
   1   5 -17 51.1791 32.8228  31
   1   5 -17 27.6593 18.2422  21
   1   5 -17-2.45247 21.8503  17
   1   5 -17 19.2773 17.3922  15
   1   5 -16-16.1196 18.6996  35
   1   5 -16 28.7874 35.7562  11
  -1  -5  16 29.4374 30.7675  10
   1   5 -16 25.0923 23.6428  13
   1   5 -16 53.2276 32.8884  31
   1   5 -16-8.81283 19.8372  21
   1   5 -16 30.9600 22.9165  17
   1   5 -16 19.4197 19.2704  15
   1   5 -15 99.6101 20.0673  35
  -1  -5  15 42.4343 30.5190  10
   1   5 -15 95.3666 40.6544  11
   1   5 -15 110.605 24.6041  13
   1   5 -15 53.6031 32.2048  31
   1   5 -15 92.3139 20.6485  21
   1   5 -15 88.6424 21.0375  15
   1   5 -15 138.660 23.8692  17
   1   5 -14 325.062 27.0767  35
   1   5 -14 299.953 46.9750  11
   1   5 -14 270.904 29.1494  13
  -1  -5  14 293.013 40.9530  10
   1   5 -14 264.720 37.0417  31
   1   5 -14 325.409 28.2075  21
   1   5 -14 308.152 29.2557  17
   1   5 -14 365.262 29.1381  15
   1   5 -13 78.5105 37.1756  11
  -1  -5  13 47.7439 30.6217  10
   1   5 -13 38.3051 20.6838  13
   1   5 -13 45.0985 16.1818  35
   1   5 -13 48.1090 19.6876  21
   1   5 -13 76.5657 29.9110  31
   1   5 -12 588.616 40.1721  13
  -1  -5  12 532.616 50.7407  10
   1   5 -12 589.685 38.5572  21
   1   5 -12 573.103 36.7838  35
   1   5 -12 559.897 43.9179  31
  -1  -5  11 63.7092 28.2998  10
   1   5 -11 36.3404 18.9355  13
   1   5 -11 24.1253 13.9204  35
   1   5 -11 51.9311 17.5234  21
   1   5 -11 62.9920 25.8345  31
   1   5 -10 147.273 19.3377  21
   1   5 -10 136.461 26.0195  31
   1   5 -10 80.0843 19.7574  13
  -1  -5  10 160.178 31.6858  10
   1   5  -9 387.739 28.5340  13
   1   5  -8 207.708 20.5485  13
  -1  -5   8 187.654 22.7215   2
   1   5  -7 822.185 46.4988  13
  -1  -5   7 858.642 57.0052  10
  -1  -5   7 777.373 51.2234   2
   1   5  -7 689.348 52.8367   3
   1   5  -7 861.404 59.3326   8
   1   5  -6 1429.47 75.7046  13
   1   5  -6 1302.30 82.3965   3
  -1  -5   6 1325.04 79.8471   2
   1   5  -6 1525.06 86.8448   8
   1   5  -5 2016.53 104.690  13
   1   5  -5 1835.25 111.570   3
   1   5  -5 2005.74 114.021   8
   1   5  -4 1555.44 95.7003   3
  -1  -5   4 1671.90 93.5868   1
   1   5  -4 1757.15 99.1344   8
   1   5  -3 65.8220 29.6486   3
  -1  -5   3 77.9432 26.3983   1
   1   5  -3 73.7120 35.5834   8
  -1  -5   2 2461.07 129.240   1
   1   5  -2 2442.34 131.403   3
  -1  -5   2 2320.19 122.179   9
   1   5  -1 126.814 32.6182   3
  -1  -5   1 187.784 19.9009   9
  -1  -5   0 865.274 57.0267   1
   1   5   0 822.442 56.8834   3
  -1  -5   0 909.024 51.7028   9
  -1  -5  -1 2607.00 144.943   1
   1   5   1 2687.55 146.288   3
  -1  -5  -1 2711.92 142.426   9
  -1  -5  -2 148.736 29.8375   1
  -1  -5  -2 190.143 29.5916   9
  -1  -5  -3 38.8905 26.0608   1
   1   5   3 19.6615 30.7157   3
  -1  -5  -3 42.3849 30.6813   9
  -1  -5  -4 130.419 26.8607   1
   1   5   4 129.221 31.6890   3
  -1  -5  -4 105.644 31.8207   9
  -1  -5  -5 1160.38 70.6502   1
   1   5   5 1193.84 73.4043   3
  -1  -5  -5 1225.64 75.6502   9
   1   5   6 260.669 33.9440   3
  -1  -5  -6 211.973 39.8491   9
   1   5   7 657.194 45.5152   3
  -1  -5  -7 505.736 39.7125   2
  -1  -5  -8 6488.88 343.705  11
  -1  -5  -8 6075.43 337.843   2
   1   5   8 7043.41 340.120   3
  -1  -5  -9 1096.24 68.7272  11
   1   5   9 982.787 62.1380   3
  -1  -5  -9 947.663 74.4132   9
  -1  -5 -10 1752.51 111.056  11
  -1  -5 -10 2047.79 117.136   9
  -1  -5 -11 36.7016 20.6690  34
  -1  -5 -11 48.0884 23.2267  31
  -1  -5 -11 43.7584 34.0872  27
  -1  -5 -11 36.6058 38.6847  28
  -1  -5 -11 59.8633 26.4934  11
  -1  -5 -11 37.0982 15.5307  23
  -1  -5 -11 7.57514 26.1802  24
  -1  -5 -11 20.3270 16.3954  25
  -1  -5 -11 53.5988 29.0993  20
  -1  -5 -11 38.0652 22.9264  22
  -1  -5 -11 13.0808 25.3021  16
  -1  -5 -12 321.860 30.4233  34
  -1  -5 -12 271.698 25.2045  33
  -1  -5 -12 315.090 24.1513  35
  -1  -5 -12 329.748 33.0136  31
  -1  -5 -12 317.651 41.5877  27
  -1  -5 -12 254.270 35.6513  11
  -1  -5 -12 287.467 26.6981  25
  -1  -5 -12 330.820 25.9897  23
  -1  -5 -12 334.851 33.5510  24
  -1  -5 -12 278.406 32.0590  22
  -1  -5 -12 284.059 32.8818  16
  -1  -5 -13 41.6646 26.4330  31
  -1  -5 -13 46.6882 40.1245  27
  -1  -5 -13 47.9545 18.9698  33
  -1  -5 -13 36.8740 15.6180  35
  -1  -5 -13 64.0199 28.0153  16
  -1  -5 -13 37.7681 19.4703  25
  -1  -5 -13 34.2179 17.5004  23
  -1  -5 -13 48.8709 29.5077  24
  -1  -5 -14 264.987 33.4444  31
  -1  -5 -14 216.598 26.0536  33
  -1  -5 -14 248.987 23.6470  35
  -1  -5 -14 256.905 35.4853  16
  -1  -5 -14 242.109 26.9903  25
  -1  -5 -14 249.921 25.1520  23
  -1  -5 -14 226.498 33.9584  24
  -1  -5 -15 389.852 41.2688  31
  -1  -5 -15 319.449 33.0075  33
  -1  -5 -15 425.172 30.8571  35
  -1  -5 -15 438.213 42.2669  16
  -1  -5 -15 443.993 41.1120  24
  -1  -5 -15 375.926 34.1229  25
  -1  -5 -15 425.892 32.5057  23
  -1  -5 -16 5100.42 262.820  31
  -1  -5 -16 4851.15 259.488  35
  -1  -5 -16 4939.97 261.778  16
  -1  -5 -16 4954.64 259.813  23
  -1  -5 -16 4929.48 261.201  24
  -1  -5 -16 4961.51 260.975  25
  -1  -5 -17 1.23016 32.2814  31
  -1  -5 -17-0.99858 18.1190  35
  -1  -5 -17-12.8731 33.3259  34
  -1  -5 -17 20.0567 33.0265  16
  -1  -5 -17 31.4767 32.6278  24
  -1  -5 -17 22.9828 23.7517  25
  -1  -5 -17 43.1529 21.8006  23
  -1  -5 -18 174.505 36.4760  31
  -1  -5 -18 262.085 25.8547  35
  -1  -5 -18 311.034 37.6697  34
  -1  -5 -18 218.628 37.7073  16
  -1  -5 -18 239.897 36.6292  24
  -1  -5 -18 288.644 31.3180  25
  -1  -5 -18 265.262 28.4157  23
  -1  -5 -19 64.3661 31.9636  31
  -1  -5 -19 51.4469 31.3275  34
  -1  -5 -19 31.8042 18.1927  35
  -1  -5 -19 29.2248 32.1923  16
  -1  -5 -19 64.9338 32.1716  24
  -1  -5 -19 55.7828 22.1608  23
  -1  -5 -19 66.9435 25.2217  25
  -1  -5 -20 25.6250 27.5170  31
  -1  -5 -20 23.9336 29.9752  34
  -1  -5 -20 20.8555 16.6473  35
  -1  -5 -20 32.1764 31.2058  16
  -1  -5 -20 45.5790 20.7468  23
  -1  -5 -20 26.1290 23.0562  25
  -1  -5 -21-34.9976 26.4448  31
  -1  -5 -21 20.9040 25.9823  34
  -1  -5 -21-5.23176 27.5396  16
  -1  -5 -21 14.1220 18.1639  23
  -1  -5 -21 7.92379 21.5621  25
  -1  -5 -22 423.277 33.5591  34
  -1  -5 -22 391.782 33.6109  31
  -1  -5 -22 425.856 29.8497  23
  -1  -5 -22 479.032 32.0975  25
  -1  -5 -23 38.2818 16.1663  34
  -1  -5 -23 39.5821 15.9970  31
  -1  -5 -23-3.14496 14.3224  25
   1   6 -22-8.73357 11.7236  17
   1   6 -21 16.8747 21.1717  31
   1   6 -21 6.19511 15.9328  17
   1   6 -20 120.492 26.3150  31
   1   6 -20 116.514 20.1058  17
   1   6 -20 89.3233 19.0133  13
   1   6 -19 7.04142 28.2206  31
   1   6 -19 55.9970 16.2851  35
   1   6 -19 30.4801 20.2937  17
   1   6 -19 50.3058 20.4285  13
   1   6 -18 417.659 40.0271  31
   1   6 -18 415.380 31.0273  35
   1   6 -18 401.317 29.4264  21
   1   6 -18 465.610 35.7617  17
   1   6 -18 408.911 30.6424  15
   1   6 -18 418.696 34.5987  13
   1   6 -17 182.930 33.8600  31
   1   6 -17 220.227 23.1930  35
   1   6 -17 165.876 22.7413  21
   1   6 -17 231.055 27.2825  17
   1   6 -17 194.734 23.3559  15
   1   6 -17 161.705 41.0024  11
  -1  -6  17 153.883 34.7942  10
   1   6 -17 193.002 26.7979  13
   1   6 -16 2027.34 112.703  35
   1   6 -16 2083.64 117.510  31
   1   6 -16 2051.62 112.861  21
   1   6 -16 2182.43 115.597  17
   1   6 -16 2082.21 113.351  15
   1   6 -16 2054.34 114.734  13
   1   6 -16 2083.22 137.630  11
  -1  -6  16 1908.00 127.263  10
   1   6 -15 1398.02 77.9150  35
   1   6 -15 1365.41 83.2732  31
   1   6 -15 1319.57 78.3819  21
   1   6 -15 1517.53 81.3047  17
   1   6 -15 1350.73 78.7226  15
   1   6 -15 1359.45 80.5026  13
   1   6 -15 1316.59 101.915  11
  -1  -6  15 1327.59 93.8281  10
   1   6 -14 10.9550 16.5032  35
   1   6 -14 17.7135 20.2959  21
   1   6 -14 28.3879 19.7156  15
   1   6 -14 27.2353 22.0237  13
   1   6 -14 9.45415 36.8406  11
  -1  -6  14 46.6246 32.0174  10
   1   6 -13 263.014 25.7715  21
   1   6 -13 189.498 41.3648  11
  -1  -6  13 199.028 38.9050  10
   1   6 -13 266.039 27.4114  13
   1   6 -13 281.750 23.4694  35
   1   6 -12 428.441 32.5452  21
   1   6 -12 415.791 33.6521  13
  -1  -6  12 419.100 46.3832  10
   1   6 -12 422.582 29.7021  35
   1   6 -11 110.778 20.0550  21
  -1  -6  11 130.710 32.0354  10
   1   6 -11 110.361 20.4762  13
   1   6 -11 119.999 16.1285  35
   1   6 -10 226.933 22.9142  21
   1   6 -10 217.690 23.8941  13
   1   6  -9 338.369 26.3357  21
   1   6  -9 348.334 27.1046  13
   1   6  -8 1055.57 59.8875  13
  -1  -6   8 1045.99 70.6310  10
  -1  -6   8 1031.39 62.9722   2
   1   6  -7 40.0770 15.5703  13
  -1  -6   7 18.5250 24.1494  10
  -1  -6   7 28.1578 22.9958   2
   1   6  -7 23.5079 26.3447   3
   1   6  -7 43.5528 30.7619   8
   1   6  -6 70.6260 16.4928  13
  -1  -6   6 66.7743 25.8029  10
   1   6  -6 87.4446 29.4481   3
  -1  -6   6 45.9792 24.7950   2
  -1  -6   6 71.7427 14.7089   4
   1   6  -6 80.5146 31.7965   8
   1   6  -5 133.306 17.4755  13
  -1  -6   5 146.940 28.0409  10
   1   6  -5 134.487 32.2050   3
  -1  -6   5 149.545 16.9618   4
  -1  -6   5 172.375 28.4413   2
   1   6  -5 144.527 35.3916   8
  -1  -6   4 28.9588 25.5571   2
   1   6  -4 10.8356 31.4754   3
  -1  -6   4 31.4567 14.4792   4
   1   6  -4 8.01351 32.0059   8
   1   6  -3 50.7099 32.6181   3
   1   6  -3 88.7322 36.3168   8
   1   6  -2 662.992 52.6223   3
  -1  -6   2 691.724 49.5305   1
   1   6  -1 5166.42 270.832   3
  -1  -6   1 5091.57 263.156   9
   1   6   0 2735.82 148.099   3
  -1  -6   0 2564.24 145.560   1
  -1  -6   0 2689.29 140.666   9
  -1  -6  -1 1580.41 91.5651   1
   1   6   1 1496.68 93.6406   3
  -1  -6  -1 1610.15 87.6853   9
  -1  -6  -2 48.9277 27.6860   1
  -1  -6  -2 49.7409 24.4895   9
  -1  -6  -3 109.207 29.4298   1
   1   6   3 110.047 34.9875   3
  -1  -6  -3 80.9837 28.7374   9
  -1  -6  -4 2824.40 147.736   4
   1   6   4 2734.35 157.334   3
  -1  -6  -4 3019.54 155.444   9
  -1  -6  -5 193.815 19.2194   4
  -1  -6  -5 231.663 30.8324   2
   1   6   5 223.865 36.4586   3
  -1  -6  -5 282.734 38.4239   9
  -1  -6  -6 28.0111 14.2359   4
  -1  -6  -6 33.8928 23.7840   2
   1   6   6 16.8196 30.4411   3
  -1  -6  -6 30.7524 35.8146   9
  -1  -6  -7 62.5282 24.5360   2
   1   6   7 96.0912 29.1970   3
  -1  -6  -7 101.626 39.0853   9
  -1  -6  -8 1071.45 64.4046   2
   1   6   8 1049.20 68.2614   3
   1   6   9 25.2925 25.0033   3
  -1  -6 -10 16.3559 25.7621  24
  -1  -6 -10 15.5791 14.3422  23
  -1  -6 -10 21.7905 20.2326  31
  -1  -6 -10-4.49276 31.7789  27
  -1  -6 -10 38.1480 37.6603  28
  -1  -6 -10-6.62005 22.8734  22
  -1  -6 -10 1.33452 19.9897  34
  -1  -6 -11 100.793 16.7745  23
  -1  -6 -11 51.1680 27.5582  24
  -1  -6 -11 79.9519 18.1095  25
  -1  -6 -11 77.5289 35.0240  27
  -1  -6 -11 102.693 39.4149  28
  -1  -6 -11 67.7075 24.5747  31
  -1  -6 -11 51.5409 24.4120  22
  -1  -6 -11 80.3249 29.7134  20
  -1  -6 -11 73.1300 22.1051  34
  -1  -6 -12 195.865 21.0723  23
  -1  -6 -12 192.567 30.6591  24
  -1  -6 -12 200.464 22.6649  25
  -1  -6 -12 202.056 39.7432  27
  -1  -6 -12 224.454 44.6580  28
  -1  -6 -12 138.374 27.6065  31
  -1  -6 -12 181.404 29.8071  22
  -1  -6 -12 148.213 26.5266  34
  -1  -6 -13 111.452 27.6463  34
  -1  -6 -13 113.219 18.1247  35
  -1  -6 -13 111.223 19.9934  23
  -1  -6 -13 120.392 21.6772  25
  -1  -6 -13 124.909 32.5056  24
  -1  -6 -13 66.4519 27.6845  31
  -1  -6 -13 174.619 42.8147  27
  -1  -6 -14 3.51312 16.4815  35
  -1  -6 -14 53.0925 29.8528  34
  -1  -6 -14 7.04747 18.7467  23
  -1  -6 -14 7.09994 31.0473  24
  -1  -6 -14 9.91877 21.8019  25
  -1  -6 -14 9.15291 29.4498  31
  -1  -6 -14-24.9373 43.4240  27
  -1  -6 -15 644.261 53.6148  34
  -1  -6 -15 734.896 46.7715  35
  -1  -6 -15 778.311 55.3206  31
  -1  -6 -15 771.773 55.5205  24
  -1  -6 -15 776.968 50.0358  25
  -1  -6 -15 791.703 48.6232  23
  -1  -6 -16 605.102 50.3836  31
  -1  -6 -16 651.703 42.1393  35
  -1  -6 -16 621.773 45.5112  25
  -1  -6 -16 689.494 44.1210  23
  -1  -6 -16 602.021 50.9466  24
  -1  -6 -17 91.6981 19.6539  35
  -1  -6 -17 112.313 23.0684  23
  -1  -6 -17 119.728 34.5899  24
  -1  -6 -17 112.267 26.0659  25
  -1  -6 -17 118.823 34.0861  31
  -1  -6 -18 274.228 37.5992  24
  -1  -6 -18 284.562 31.0126  25
  -1  -6 -18 253.045 28.0394  23
  -1  -6 -18 247.730 36.6170  31
  -1  -6 -18 282.687 25.8076  35
  -1  -6 -18 242.113 39.2996  16
  -1  -6 -19 2.70053 31.3624  24
  -1  -6 -19 7.32754 20.7256  23
  -1  -6 -19 32.0657 23.9588  25
  -1  -6 -19 19.1803 30.0184  31
  -1  -6 -19 46.5798 17.3836  35
  -1  -6 -19 13.7912 32.3810  16
  -1  -6 -20 16.4538 19.0397  23
  -1  -6 -20 39.6119 22.3118  25
  -1  -6 -20 29.0194 27.5473  31
  -1  -6 -20 57.8116 29.9897  34
  -1  -6 -20 25.0149 30.0362  16
  -1  -6 -21 149.851 22.2312  25
  -1  -6 -21 118.794 19.5434  23
  -1  -6 -21 129.628 26.4310  31
  -1  -6 -21 155.663 28.0874  34
  -1  -6 -21 115.376 28.4121  16
  -1  -6 -22 19.8200 14.8845  23
  -1  -6 -22 5.27709 16.9916  25
  -1  -6 -22 49.3901 21.0406  31
  -1  -6 -22 26.9952 21.7677  34
  -1  -6 -22 66.8592 21.5949  16
  -1  -6 -23 18.7799 13.1083  25
  -1  -6 -23 21.9058 14.7383  34
  -1  -6 -23 30.9835 14.8492  31
  -1  -7  22 18.7886 14.3772  22
   1   7 -22 46.8144 10.7907  17
   1   7 -21 103.584 16.5294  17
   1   7 -20 8.07272 16.6850  17
   1   7 -20 12.7049 16.3878  13
   1   7 -19 25.5498 14.4260  35
   1   7 -19 55.6618 20.2440  17
   1   7 -19 43.8237 19.1280  13
   1   7 -18 486.166 32.2711  35
   1   7 -18 465.576 32.9300  21
   1   7 -18 463.395 37.3218  17
   1   7 -18 473.622 32.1243  15
   1   7 -18 453.442 36.1096  13
   1   7 -17 153.913 20.6418  35
   1   7 -17 233.213 23.6338  21
   1   7 -17 191.895 26.5619  17
   1   7 -17 227.125 22.8233  15
   1   7 -17 173.446 26.6077  13
   1   7 -16 11.6455 16.7819  35
   1   7 -16 35.1567 20.7821  21
   1   7 -16-9.04461 18.3509  15
   1   7 -16 20.7742 22.8659  17
   1   7 -16 14.3844 36.3497  11
  -1  -7  16 17.5958 31.3648  10
   1   7 -16-3.53058 23.3422  13
   1   7 -15 880.444 52.7541  35
   1   7 -15 887.531 54.7362  21
   1   7 -15 902.772 54.8712  15
  -1  -7  15 829.332 69.3967  10
   1   7 -15 875.549 56.1323  13
   1   7 -15 788.189 76.7201  11
   1   7 -14 474.514 37.2858  13
  -1  -7  14 397.800 50.3255  10
   1   7 -14 467.331 32.4610  35
   1   7 -14 497.896 35.4853  21
   1   7 -13 11.1108 22.5525  13
  -1  -7  13 43.3537 31.7574  10
   1   7 -13 33.3057 15.7385  35
   1   7 -13 58.5597 21.3543  21
  -1  -7  12 153.320 37.6489  10
   1   7 -12 227.133 26.3611  13
   1   7 -12 183.315 24.2401  21
   1   7 -12 203.729 19.9702  35
   1   7 -11 157.447 24.0918  13
   1   7 -11 209.921 18.7386  35
   1   7 -11 196.657 24.9138  30
   1   7 -11 166.874 22.5552  21
   1   7 -10 226.075 24.0575  13
   1   7 -10 211.907 22.9015  21
   1   7 -10 175.028 24.1388  30
  -1  -7   9 63.3697 28.1976  10
   1   7  -9 50.2055 19.2899  13
  -1  -7   9 29.0558 19.9440   2
   1   7  -9 44.0557 16.2918  21
   1   7  -9 43.6646 20.3117  30
   1   7  -8 149.451 18.4709  21
  -1  -7   8 157.152 32.8960  10
   1   7  -8 137.994 20.1610  13
  -1  -7   8 143.113 24.8173   2
   1   7  -8 135.044 30.0181   3
   1   7  -7 33.6132 16.7207  13
  -1  -7   7 34.0191 26.7735  10
   1   7  -7 41.0004 27.9077   8
   1   7  -7 63.9605 28.5844   3
  -1  -7   7 32.3341 13.9314   4
  -1  -7   7 26.9110 22.7246   2
   1   7  -6 490.383 32.6102  13
  -1  -7   6 518.781 43.4881  10
   1   7  -6 469.391 42.5181   8
  -1  -7   6 477.814 31.0329   4
  -1  -7   6 539.958 41.2278   2
   1   7  -6 519.753 44.2163   3
   1   7  -5 642.872 37.4304  13
  -1  -7   5 578.343 45.8844  10
   1   7  -5 593.950 48.7521   8
  -1  -7   5 570.587 46.3777   2
   1   7  -5 650.438 48.8307   3
  -1  -7   5 556.700 36.0108   4
  -1  -7   4 157.481 25.6362  10
   1   7  -4 148.151 33.6641   8
  -1  -7   4 130.429 17.4228   4
  -1  -7   4 146.526 30.7723   2
   1   7  -4 181.956 34.7392   3
  -1  -7   3 1352.33 83.2051  10
   1   7  -3 1554.22 88.1366   8
  -1  -7   3 1378.05 75.4148   4
   1   7  -3 1581.02 88.2324   3
  -1  -7   3 1314.59 84.0300   2
  -1  -7   2 1754.84 91.4979   4
  -1  -7   2 1547.25 99.4756   2
   1   7  -2 1799.27 102.858   3
   1   7  -1 201.308 35.2133   3
  -1  -7   0 2255.85 127.435   2
  -1  -7   0 2252.63 119.629   4
   1   7   0 2460.02 130.705   3
  -1  -7  -1 23.6757 22.8890   9
  -1  -7  -1 4.34207 15.6546   4
   1   7   1 7.65177 32.7904   3
  -1  -7  -1-1.28389 29.1447   2
  -1  -7  -2 196.839 20.0734  10
  -1  -7  -2 288.797 32.7062   9
  -1  -7  -2 240.751 20.7246   4
  -1  -7  -2 285.196 33.0137   2
  -1  -7  -3 3179.59 167.027   9
  -1  -7  -3 3069.29 168.213   2
  -1  -7  -3 3051.79 160.583   4
   1   7   3 3160.46 170.933   3
  -1  -7  -4 3890.80 198.998   9
  -1  -7  -4 3660.45 191.136   4
  -1  -7  -4 3496.17 198.057   2
   1   7   4 3827.72 201.121   3
  -1  -7  -5 3636.88 185.700   9
  -1  -7  -5 3374.38 176.380   4
  -1  -7  -5 3215.28 183.412   2
   1   7   5 3487.82 186.313   3
  -1  -7  -6 1397.91 87.7424   9
  -1  -7  -6 1381.78 74.6290   4
   1   7   6 1485.73 86.7277   3
  -1  -7  -6 1308.93 82.8274   2
  -1  -7  -7 170.267 41.2517   9
  -1  -7  -7 159.364 17.8733   4
  -1  -7  -7 129.838 26.3416   2
   1   7   7 176.124 33.4810   3
  -1  -7  -8 1090.41 80.2632   9
  -1  -7  -8 1119.84 70.2534   2
   1   7   8 1239.65 74.7282   3
  -1  -7  -9-0.63328 19.6890  34
  -1  -7  -9 42.0620 28.2744  20
  -1  -7  -9 15.4798 22.8096  22
   1   7   9 18.8603 26.8591   3
  -1  -7 -10 156.431 18.9571  25
  -1  -7 -10 162.491 18.3051  23
  -1  -7 -10 215.192 30.1452  24
  -1  -7 -10 162.667 26.9955  31
  -1  -7 -10 227.777 36.1098  27
  -1  -7 -10 206.658 39.3091  28
  -1  -7 -10 170.730 25.7451  22
  -1  -7 -10 155.955 23.8680  34
  -1  -7 -11 448.563 29.3159  23
  -1  -7 -11 417.889 30.3335  25
  -1  -7 -11 380.740 35.3785  22
  -1  -7 -11 421.494 38.4373  24
  -1  -7 -11 389.043 44.5634  27
  -1  -7 -11 402.967 47.4458  28
  -1  -7 -11 375.645 35.9390  31
  -1  -7 -11 348.922 33.1347  34
  -1  -7 -12 1019.03 65.3594  24
  -1  -7 -12 1069.04 60.0229  23
  -1  -7 -12 1013.13 64.1901  22
  -1  -7 -12 1064.96 60.8862  25
  -1  -7 -12 1024.12 72.4159  28
  -1  -7 -12 1016.90 70.5926  27
  -1  -7 -12 1019.95 66.7691  20
  -1  -7 -12 1064.84 64.9501  31
  -1  -7 -12 998.309 62.6675  34
  -1  -7 -13 8016.85 398.563  31
  -1  -7 -13 7726.77 396.887  34
  -1  -7 -13 7137.18 396.644  22
  -1  -7 -13 7576.82 397.603  24
  -1  -7 -13 7988.77 395.876  23
  -1  -7 -13 7874.58 396.473  25
  -1  -7 -13 7505.76 398.625  27
  -1  -7 -13 7205.66 398.258  28
  -1  -7 -14 2551.67 139.132  31
  -1  -7 -14 2528.84 137.546  34
  -1  -7 -14 2500.58 135.230  23
  -1  -7 -14 2586.07 136.359  25
  -1  -7 -14 2462.34 138.603  24
  -1  -7 -14 2400.50 143.031  28
  -1  -7 -14 2498.45 142.552  27
  -1  -7 -15 251.619 37.2829  34
  -1  -7 -15 327.578 27.2990  35
  -1  -7 -15 309.675 29.0576  23
  -1  -7 -15 266.569 39.5744  24
  -1  -7 -15 301.222 31.2195  25
  -1  -7 -15 350.285 37.6406  31
  -1  -7 -16 15.8556 17.6616  35
  -1  -7 -16 11.7616 33.8464  34
  -1  -7 -16 25.1333 33.9493  24
  -1  -7 -16 40.3931 24.6237  25
  -1  -7 -16 33.1217 21.6114  23
  -1  -7 -16-46.0661 32.4498  31
  -1  -7 -17 316.634 39.3390  34
  -1  -7 -17 327.953 27.8778  35
  -1  -7 -17 351.191 30.5809  23
  -1  -7 -17 321.166 40.1973  24
  -1  -7 -17 353.991 33.4531  25
  -1  -7 -17 338.688 39.4223  31
  -1  -7 -18 32.6626 32.7156  34
  -1  -7 -18 14.1260 21.1442  23
  -1  -7 -18 15.3903 24.2513  25
  -1  -7 -18 54.2838 32.4997  24
  -1  -7 -18 55.8884 30.1737  31
  -1  -7 -19 13.1092 19.8315  23
  -1  -7 -19 66.6267 23.5748  25
  -1  -7 -19 13.1058 30.9973  24
  -1  -7 -19 22.2790 29.6901  31
  -1  -7 -20 483.966 41.2321  31
  -1  -7 -20 531.449 36.5202  23
  -1  -7 -20 551.212 38.3507  25
  -1  -7 -21-16.6323 25.2095  16
  -1  -7 -21 19.8737 16.0350  23
  -1  -7 -21-6.89951 18.6428  25
  -1  -7 -21-6.35899 22.8924  31
  -1  -7 -22 142.036 18.3163  25
  -1  -7 -22 99.4034 20.5030  31
  -1  -7 -22 116.340 21.4815  34
  -1  -7 -22 126.058 21.5874  16
  -1  -7 -23 49.0294 10.6544  25
  -1  -7 -23 29.5921 12.8631  34
  -1  -7 -23 40.3080 11.3925  31
   1   8 -22 13.4573 7.43275  17
  -1  -8  22 5.80745 9.97076  22
   1   8 -21-2.76919 12.9519  17
   1   8 -20 219.525 21.4081  13
   1   8 -20 252.090 22.5734  17
   1   8 -19 22.1540 17.4093  13
   1   8 -19 23.7720 19.2470  29
   1   8 -19 6.35355 10.3297  21
   1   8 -19-0.89815 17.6112  17
   1   8 -18 202.835 17.2363  35
   1   8 -18 171.850 19.9542  21
   1   8 -18 191.638 24.1442  17
   1   8 -18 192.277 24.1781  13
   1   8 -17 2.24878 14.8102  35
   1   8 -17 6.71244 19.6152  21
   1   8 -17-9.08051 21.7987  17
   1   8 -17 13.0807 16.8672  15
   1   8 -17 40.4417 21.1563  13
   1   8 -16 511.652 33.6824  35
   1   8 -16 483.569 36.5722  21
   1   8 -16 509.587 35.9995  15
   1   8 -16 437.114 57.0300  11
   1   8 -16 495.263 38.2726  13
  -1  -8  16 489.855 51.5521  10
   1   8 -15 16.7795 15.3876  35
   1   8 -15-12.7877 21.6024  21
   1   8 -15-5.27756 19.7086  15
  -1  -8  15-29.2477 32.3133  10
   1   8 -15 16.6341 21.9994  13
   1   8 -15 9.83977 37.0836  11
   1   8 -14 867.919 54.7047  13
   1   8 -14 973.327 78.9687  11
  -1  -8  14 718.496 66.8822  10
   1   8 -14 817.760 50.0627  35
   1   8 -14 883.767 53.6876  21
  -1  -8  13 269.667 42.4416  10
   1   8 -13 303.163 30.0588  13
   1   8 -13 282.340 28.8983  21
   1   8 -13 278.040 23.7160  35
   1   8 -12-15.3097 20.7203  13
   1   8 -12-3.82572 20.2321  21
   1   8 -12 5.78281 22.9955  30
   1   8 -11 16.3959 21.1300  13
   1   8 -11 3.22318 27.3197  31
   1   8 -11 3.63614 19.5542  21
[truncated: 1,779,651 more chars]
