# Supplementary material for: Anthelmintic flavonoids and other com­pounds from Combretum glutinosum Perr. ex DC (Combretaceae) leaves
Source: Acta Crystallogr C Struct Chem. 2021 Aug 6;77(Pt 9):505–12. doi: 10.1107/S2053229621007841 (PMC8418671; doi:10.1107/S2053229621007841)
Supplement: Supplementary file 2 [file c-77-00505-2sup2.hkl]

data_2                                                                          
_shelx_title ' l2102_auto_a.res in P-1'                                         
_shelx_refln_list_code          4                                               
_shelx_F_calc_maximum      251.36                                               
_exptl_crystal_F_000       816.00                                               
_reflns_d_resolution_high  0.8200                                               
                                                                                
loop_                                                                           
 _space_group_symop_operation_xyz                                               
 'x, y, z'                                                                      
 '-x, -y, -z'                                                                   
                                                                                
_cell_length_a     4.9790                                                       
_cell_length_b    18.5654                                                       
_cell_length_c    19.1368                                                       
_cell_angle_alpha  89.507                                                       
_cell_angle_beta   84.322                                                       
_cell_angle_gamma  89.375                                                       
                                                                                
_shelx_F_squared_multiplier     1.000                                           
                                                                                
loop_                                                                           
 _refln_index_h                                                                 
 _refln_index_k                                                                 
 _refln_index_l                                                                 
 _refln_F_squared_calc                                                          
 _refln_F_squared_meas                                                          
 _refln_F_squared_sigma                                                         
 _refln_observed_status                                                         
   1   0   0        108.45         79.67        10.81 o                         
   2   0   0        256.05        237.01        10.03 o                         
   3   0   0        151.16        158.92        16.84 o                         
   4   0   0        103.63        127.59        15.92 o                         
   5   0   0        160.52        177.54        12.49 o                         
   6   0   0        878.17        801.31        66.90 o                         
  -6   1   0        649.90        506.38        23.66 o                         
  -5   1   0         82.30         77.36         7.42 o                         
  -4   1   0         72.32         73.26         8.36 o                         
  -3   1   0        101.22         93.28        10.63 o                         
  -2   1   0        131.70        124.15         8.78 o                         
  -1   1   0       5137.06       4931.83       147.62 o                         
   1   1   0      12169.06      11402.44       585.10 o                         
   2   1   0          0.73          3.25         8.37 o                         
   3   1   0        271.50        235.56        41.44 o                         
   4   1   0        115.23        152.17        19.15 o                         
   5   1   0        459.24        473.01        14.92 o                         
   6   1   0          3.42         13.19         4.59 o                         
  -6   2   0         36.22         30.48         5.32 o                         
  -5   2   0         69.43         89.63        10.31 o                         
  -4   2   0        133.31        117.62         8.62 o                         
  -3   2   0        672.89        692.43        20.22 o                         
  -2   2   0          4.51          6.86         7.06 o                         
  -1   2   0       1701.53       1571.26        42.64 o                         
   0   2   0        880.51        717.21        51.69 o                         
   1   2   0          5.29         10.59        16.74 o                         
   2   2   0         13.11          7.29        15.54 o                         
   3   2   0          9.67         10.84        11.38 o                         
   4   2   0          0.01         10.11        16.24 o                         
   5   2   0        174.21        163.98        11.91 o                         
   6   2   0        195.30        213.42         8.47 o                         
  -5   3   0          1.99         17.84         7.07 o                         
  -4   3   0         21.18         43.38        11.25 o                         
  -3   3   0        256.50        295.14        12.17 o                         
  -2   3   0        307.48        284.35        12.83 o                         
  -1   3   0       8845.58       8441.74       217.29 o                         
   0   3   0       4295.10       3939.75       142.80 o                         
   1   3   0       5343.53       4877.32       252.89 o                         
   2   3   0        102.50         68.36        17.09 o                         
   3   3   0         28.19         26.21        10.58 o                         
   4   3   0         70.48        120.77        24.23 o                         
   5   3   0         62.64         54.09        10.59 o                         
  -5   4   0         76.50         70.59         7.20 o                         
  -4   4   0         89.89         96.51         8.41 o                         
  -3   4   0        146.35        142.62        10.16 o                         
  -2   4   0        495.49        457.54        19.17 o                         
  -1   4   0       6004.35       5754.78       148.67 o                         
   0   4   0         26.94         17.46         9.03 o                         
   1   4   0       4964.81       4438.73       133.74 o                         
   2   4   0       1252.85       1095.24        47.33 o                         
   3   4   0        232.79        247.46        14.68 o                         
   4   4   0        474.55        481.15        17.19 o                         
   5   4   0        112.08        146.18        17.50 o                         
  -5   5   0         60.01         60.04         9.23 o                         
  -4   5   0          4.53          8.92         8.94 o                         
  -3   5   0       1499.86       1420.78        45.57 o                         
  -2   5   0       5701.50       5802.01       172.17 o                         
  -1   5   0       1543.99       1635.83        51.88 o                         
   0   5   0        167.65        194.49        31.19 o                         
   1   5   0        610.93        586.31        21.41 o                         
   2   5   0        133.78        195.55        20.90 o                         
   3   5   0        407.74        486.44        21.63 o                         
   4   5   0          7.64         17.82        11.41 o                         
   5   5   0         36.05         20.25        12.15 o                         
  -5   6   0         64.11         76.43         9.32 o                         
  -4   6   0         56.09         59.62         8.46 o                         
  -3   6   0        248.13        265.48        13.61 o                         
  -2   6   0       2449.96       2643.03        71.21 o                         
  -1   6   0        577.49        597.53        23.03 o                         
   0   6   0       1194.61       1065.63        34.79 o                         
   1   6   0       1843.30       1800.45        56.43 o                         
   2   6   0       2713.47       2853.29        90.56 o                         
   3   6   0        111.79        145.99         9.33 o                         
   4   6   0        278.21        294.29        15.84 o                         
   5   6   0         28.39         31.64        11.54 o                         
  -5   7   0        433.11        415.47        48.64 o                         
  -4   7   0        130.15        151.31        15.21 o                         
  -3   7   0         28.16         27.70         6.76 o                         
  -2   7   0        108.99        126.64        11.79 o                         
  -1   7   0         16.44         33.12         7.38 o                         
   0   7   0        753.92        644.20        23.57 o                         
   1   7   0       1485.86       1566.80        48.97 o                         
   2   7   0         88.14         95.59        14.10 o                         
   3   7   0          0.02          1.92         9.28 o                         
   4   7   0        595.94        645.36        17.70 o                         
   5   7   0        308.59        296.42        14.30 o                         
  -5   8   0        123.28        110.38         6.49 o                         
  -4   8   0          0.79         11.97         7.27 o                         
  -3   8   0         26.60         18.53         5.78 o                         
  -2   8   0         34.13         54.30        10.78 o                         
  -1   8   0        275.94        285.95        12.48 o                         
   0   8   0         24.56         24.27         7.19 o                         
   1   8   0          6.27          0.81         7.41 o                         
   2   8   0          2.58          1.39        17.15 o                         
   3   8   0        218.20        233.89        10.51 o                         
   4   8   0          0.05         25.67         9.09 o                         
   5   8   0         48.96         34.40         8.28 o                         
  -5   9   0        197.19        192.95        10.19 o                         
  -4   9   0         64.43         68.21         7.56 o                         
  -3   9   0        223.56        246.45        10.94 o                         
  -2   9   0        115.33        110.68         8.65 o                         
  -1   9   0         29.80         42.26         8.33 o                         
   0   9   0       1245.07       1163.98        37.48 o                         
   1   9   0         10.11         11.30         7.78 o                         
   2   9   0        286.51        264.07        13.87 o                         
   3   9   0          4.06          7.26         8.66 o                         
   4   9   0          1.56          7.58         8.94 o                         
   5   9   0          2.00         20.49         8.74 o                         
  -5  10   0         34.41         36.70         5.95 o                         
  -4  10   0         52.76         60.01         6.66 o                         
  -3  10   0        368.15        370.17        14.42 o                         
  -2  10   0        441.31        435.55        14.08 o                         
  -1  10   0         23.34         27.05         8.40 o                         
   0  10   0        165.84        174.73        14.46 o                         
   1  10   0       1103.73       1114.28        32.15 o                         
   2  10   0        243.47        300.04        15.91 o                         
   3  10   0          1.83         10.49         9.06 o                         
   4  10   0         63.61         62.72         9.02 o                         
   5  10   0         58.17         61.05         7.42 o                         
  -5  11   0         12.56         18.17         5.11 o                         
  -4  11   0        794.47        773.31        19.41 o                         
  -3  11   0        103.49        125.69         7.67 o                         
  -2  11   0        366.15        381.49        12.34 o                         
  -1  11   0          0.07         12.88         6.10 o                         
   0  11   0        308.48        288.99        47.63 o                         
   1  11   0        594.38        598.54        16.12 o                         
   2  11   0       3461.80       3451.28        81.79 o                         
   3  11   0          4.12          9.59         9.36 o                         
   4  11   0          9.33         12.89         8.61 o                         
   5  11   0         18.83         26.38         6.12 o                         
  -5  12   0          8.76         14.85         4.27 o                         
  -4  12   0         15.93         30.51         6.08 o                         
  -3  12   0         15.92         16.42         6.27 o                         
  -2  12   0        638.88        615.70        16.37 o                         
  -1  12   0         31.00         36.63         4.96 o                         
   0  12   0         22.16         32.71         6.47 o                         
   1  12   0          1.50          9.95         5.87 o                         
   2  12   0         89.96         91.09         9.69 o                         
   3  12   0          0.76         12.08        10.27 o                         
   4  12   0        199.69        178.66        14.65 o                         
   5  12   0          0.15          9.74         7.30 o                         
  -4  13   0         23.22         21.52         7.29 o                         
  -3  13   0        204.55        189.42         8.42 o                         
  -2  13   0        165.82        165.13         7.33 o                         
  -1  13   0          0.93          4.10         4.91 o                         
   0  13   0          6.53         18.63         6.77 o                         
   1  13   0         19.46         29.72         6.42 o                         
   2  13   0         35.70         38.03         9.38 o                         
   3  13   0       1017.90        942.92        48.34 o                         
   4  13   0         12.13         14.23        13.92 o                         
  -4  14   0         79.55         75.36         6.75 o                         
  -3  14   0        120.63        124.96         7.36 o                         
  -2  14   0         71.10         78.38         6.44 o                         
  -1  14   0        936.35        874.56        18.23 o                         
   0  14   0        315.83        319.57         9.31 o                         
   1  14   0        518.01        503.07        12.97 o                         
   2  14   0        117.38        134.64        10.84 o                         
   3  14   0         32.33         28.66        12.28 o                         
   4  14   0          0.40         10.03        14.59 o                         
  -4  15   0          7.11         13.72         5.45 o                         
  -3  15   0        461.14        423.79        19.37 o                         
  -2  15   0        136.90        127.10         8.07 o                         
  -1  15   0          5.77          1.49         5.66 o                         
   0  15   0        740.11        756.56        16.83 o                         
   1  15   0          3.48         13.42         6.50 o                         
   2  15   0         34.84         45.90        11.40 o                         
   3  15   0         14.44          3.15        11.81 o                         
   4  15   0          0.00         10.72        12.69 o                         
  -4  16   0          6.47         29.52         4.67 o                         
  -3  16   0          2.17         15.27         6.71 o                         
  -2  16   0         37.64         43.05         5.63 o                         
  -1  16   0       1601.00       1634.59        30.24 o                         
   0  16   0        323.09        318.75         9.35 o                         
   1  16   0         32.03         21.11         6.81 o                         
   2  16   0         35.33         51.69        10.99 o                         
   3  16   0         77.05         54.76        10.74 o                         
   4  16   0         85.15         99.38         9.98 o                         
  -3  17   0         15.46         11.16         5.57 o                         
  -2  17   0         11.32          4.71         6.86 o                         
  -1  17   0        136.94        142.13         6.84 o                         
   0  17   0       4305.80       4309.11        74.32 o                         
   1  17   0         43.71         40.25         6.91 o                         
   2  17   0          1.46          1.47         8.49 o                         
   3  17   0         95.21         71.97         9.87 o                         
   4  17   0         53.80         44.47         6.29 o                         
  -3  18   0         10.17          7.27         5.34 o                         
  -2  18   0          8.30          4.30         7.21 o                         
  -1  18   0          5.47          6.03         6.22 o                         
   0  18   0       2038.57       2156.68        39.64 o                         
   1  18   0        402.04        420.44        13.95 o                         
   2  18   0         21.22         23.53         8.29 o                         
   3  18   0         22.33         25.32         9.03 o                         
  -3  19   0        202.70        233.68         8.45 o                         
  -2  19   0         36.70         43.55         5.83 o                         
  -1  19   0        633.24        640.90        16.10 o                         
   0  19   0        274.25        333.40        13.01 o                         
   1  19   0        404.97        382.95        12.45 o                         
   2  19   0         66.51         66.93        13.50 o                         
   3  19   0          9.71         13.12         7.59 o                         
  -2  20   0         97.17         80.40         5.82 o                         
  -1  20   0        497.92        538.75        33.78 o                         
   0  20   0         35.17         39.43         7.40 o                         
   1  20   0         29.53         26.84         8.03 o                         
   2  20   0         19.18         26.62         5.73 o                         
  -2  21   0        696.30        772.65        19.28 o                         
  -1  21   0        298.39        284.67         9.43 o                         
   0  21   0          3.23          8.56         5.94 o                         
   1  21   0         68.97         56.11         8.91 o                         
   2  21   0          1.58          3.58         4.49 o                         
  -1  22   0         80.64         79.55         7.73 o                         
   0  22   0         31.34         39.29         5.69 o                         
   1  22   0         12.09         13.78         5.69 o                         
  -1 -22   1          2.17          5.76         6.31 o                         
   0 -22   1          7.71         20.95         7.03 o                         
   1 -22   1          6.64          4.30         6.78 o                         
  -2 -21   1        261.21        174.53        26.97 o                         
  -1 -21   1         60.11         36.94         9.35 o                         
   0 -21   1          6.84          8.88         6.92 o                         
   1 -21   1          4.64          6.73         4.67 o                         
   2 -21   1         13.36         16.44         4.60 o                         
  -2 -20   1         43.56         38.33         7.63 o                         
  -1 -20   1        376.00        360.25        18.15 o                         
   0 -20   1          1.42          6.66         7.28 o                         
   1 -20   1        107.10         94.67         6.54 o                         
   2 -20   1        117.46        123.67         9.73 o                         
  -3 -19   1         19.99         13.07         5.23 o                         
  -2 -19   1          0.02          4.16         7.78 o                         
  -1 -19   1         69.09         58.22         8.21 o                         
   0 -19   1         32.93         31.09         7.00 o                         
   1 -19   1         34.17         34.52         5.70 o                         
   2 -19   1        136.31        128.93         7.47 o                         
   3 -19   1         18.01         24.46         5.52 o                         
  -3 -18   1          0.00          5.93         6.28 o                         
  -2 -18   1         67.94         52.22        11.52 o                         
  -1 -18   1          2.77          8.79         8.06 o                         
   0 -18   1       1139.26       1058.86        24.93 o                         
   1 -18   1        443.82        470.89        10.87 o                         
   2 -18   1        110.22        116.87         7.24 o                         
   3 -18   1          6.27          5.13         5.05 o                         
  -3 -17   1         18.49         16.30         9.41 o                         
  -2 -17   1         65.54         56.12        12.62 o                         
  -1 -17   1        135.44        143.64         9.90 o                         
   0 -17   1        335.33        340.13        11.16 o                         
   1 -17   1         87.28        106.53         6.48 o                         
   2 -17   1        116.02        108.07         6.16 o                         
   3 -17   1         10.02         10.10         5.72 o                         
  -4 -16   1         95.91         93.76         9.39 o                         
  -3 -16   1        169.34        157.14        10.17 o                         
  -2 -16   1        230.57        237.19        16.46 o                         
  -1 -16   1        164.48        164.87         9.47 o                         
   0 -16   1       1323.29       1332.21        30.65 o                         
   1 -16   1       1272.23       1330.16        25.42 o                         
   2 -16   1         36.95         43.52         5.67 o                         
   3 -16   1         19.63         17.11         5.63 o                         
   4 -16   1         64.87         60.53         4.89 o                         
  -4 -15   1         17.44         16.78         7.67 o                         
  -3 -15   1        299.16        266.17        12.51 o                         
  -2 -15   1        258.37        235.33        16.50 o                         
  -1 -15   1          4.91         14.74         6.74 o                         
   0 -15   1         64.95         63.31         6.71 o                         
   1 -15   1        492.02        510.13        12.85 o                         
   2 -15   1          4.38          8.97         6.06 o                         
   3 -15   1         82.21         90.39         7.25 o                         
   4 -15   1          6.43         23.06         5.48 o                         
  -4 -14   1         27.28         25.02         8.62 o                         
  -3 -14   1        263.97        264.62        13.90 o                         
  -2 -14   1        149.22        152.18        16.56 o                         
  -1 -14   1        460.13        460.53        14.76 o                         
   0 -14   1         54.04         69.26         6.90 o                         
   1 -14   1        669.37        607.13        15.52 o                         
   2 -14   1        174.08        183.59         8.50 o                         
   3 -14   1        353.77        384.78        11.45 o                         
   4 -14   1          4.91          4.87         6.03 o                         
  -4 -13   1          1.04         15.01         8.53 o                         
  -3 -13   1        522.07        491.98        16.65 o                         
  -2 -13   1         67.59         96.18        13.80 o                         
  -1 -13   1          3.40          8.12         6.16 o                         
   0 -13   1          3.33         11.57         5.93 o                         
   1 -13   1        186.08        153.24         7.70 o                         
   2 -13   1        168.01        172.08         8.47 o                         
   3 -13   1        121.65        149.51         8.25 o                         
   4 -13   1         53.07         48.30         7.07 o                         
  -5 -12   1          0.00         13.15         7.03 o                         
  -4 -12   1        331.03        292.83        10.78 o                         
  -3 -12   1        240.47        200.83        10.21 o                         
  -2 -12   1         31.15         46.94         8.51 o                         
  -1 -12   1        318.43        302.79        14.23 o                         
   0 -12   1        668.85        613.08        17.86 o                         
   1 -12   1        352.66        351.24        12.93 o                         
   2 -12   1        729.27        814.17        19.14 o                         
   3 -12   1       1492.25       1471.37        34.84 o                         
   4 -12   1         87.87         89.04         8.75 o                         
   5 -12   1          6.86          9.45         5.26 o                         
  -5 -11   1         70.74         73.11         6.48 o                         
  -4 -11   1         83.15         76.17         7.80 o                         
  -3 -11   1         90.55         87.80         8.42 o                         
  -2 -11   1        238.00        215.03         9.29 o                         
  -1 -11   1          0.33         12.89         9.18 o                         
   0 -11   1         65.77         64.35        12.24 o                         
   1 -11   1        217.16        181.37         9.89 o                         
   2 -11   1         11.05         18.97         6.17 o                         
   3 -11   1         67.36         78.85         8.46 o                         
   4 -11   1         89.64         76.98         8.36 o                         
   5 -11   1          0.96          9.15         5.61 o                         
  -5 -10   1         79.58         80.68         7.60 o                         
  -4 -10   1        137.59        138.44         8.30 o                         
  -3 -10   1         13.60         17.75         8.03 o                         
  -2 -10   1         71.50         92.19         8.53 o                         
  -1 -10   1         77.12         34.50        17.97 o                         
   0 -10   1       1022.46        952.38        55.84 o                         
   1 -10   1         50.80         79.93         9.11 o                         
   2 -10   1         12.17         24.10         6.11 o                         
   3 -10   1          6.02          3.63         5.83 o                         
   4 -10   1          1.12          8.76         7.05 o                         
   5 -10   1         94.28         79.78         7.06 o                         
  -5  -9   1        287.18        272.22        11.33 o                         
  -4  -9   1        158.06        163.71         8.82 o                         
  -3  -9   1         40.68         43.62         8.23 o                         
  -2  -9   1        228.49        284.03        18.71 o                         
  -1  -9   1        673.71        758.65        34.40 o                         
   0  -9   1        239.42        274.33        23.01 o                         
   1  -9   1        123.35        105.19         9.35 o                         
   2  -9   1         54.31         52.84        11.53 o                         
   3  -9   1        428.97        403.66        13.64 o                         
   4  -9   1         58.70         50.79         7.81 o                         
   5  -9   1        102.17        116.74         8.90 o                         
  -5  -8   1         82.76         75.46         8.62 o                         
  -4  -8   1         67.65         70.82         7.99 o                         
  -3  -8   1        157.34        171.18         9.04 o                         
  -2  -8   1        171.01        162.74        30.11 o                         
  -1  -8   1       1811.69       1654.75        89.81 o                         
   0  -8   1       1173.71       1158.38        64.97 o                         
   1  -8   1        474.22        545.40        18.39 o                         
   2  -8   1       2106.06       2268.73        71.93 o                         
   3  -8   1          8.90         18.33         5.52 o                         
   4  -8   1        146.50        161.68         9.44 o                         
   5  -8   1         72.19         74.51         8.29 o                         
  -5  -7   1          4.71         16.67         8.44 o                         
  -4  -7   1         28.60         45.60         8.51 o                         
  -3  -7   1         21.92         17.54         6.09 o                         
  -2  -7   1         11.01          3.47         8.65 o                         
  -1  -7   1        134.23        135.52        23.71 o                         
   0  -7   1       3200.05       3088.65       162.18 o                         
   1  -7   1        205.90        297.10        16.28 o                         
   2  -7   1          4.49         13.40        10.03 o                         
   3  -7   1         22.20         19.18         6.41 o                         
   4  -7   1        217.11        250.06        10.93 o                         
   5  -7   1          2.78          5.29         6.28 o                         
  -5  -6   1        162.35        183.12        10.90 o                         
  -4  -6   1        420.19        401.96        21.93 o                         
  -3  -6   1        137.38        140.56         6.40 o                         
  -2  -6   1       6813.48       7054.82       209.84 o                         
  -1  -6   1       3719.14       3477.90       128.00 o                         
   0  -6   1       6983.59       6467.93       333.78 o                         
   1  -6   1        535.75        546.75        29.55 o                         
   2  -6   1       2753.26       2851.75        75.86 o                         
   3  -6   1        173.65        185.39         8.90 o                         
   4  -6   1        344.72        381.52        15.70 o                         
   5  -6   1         48.91         49.35         7.35 o                         
  -5  -5   1         23.83         21.63         9.62 o                         
  -4  -5   1         10.94         33.68        11.28 o                         
  -3  -5   1        145.46        152.07         8.67 o                         
  -2  -5   1       3522.30       3733.04       138.08 o                         
  -1  -5   1        123.87        118.17        20.52 o                         
   0  -5   1         33.25         69.96        15.55 o                         
   1  -5   1       6128.90       6072.74       181.78 o                         
   2  -5   1       2563.40       2475.15        83.87 o                         
   3  -5   1        131.59        131.15        10.10 o                         
   4  -5   1        395.36        378.20        12.90 o                         
   5  -5   1          6.83          9.12         7.57 o                         
  -5  -4   1         47.63         46.40        11.80 o                         
  -4  -4   1         55.11         64.35        12.85 o                         
  -3  -4   1        575.63        573.83        18.45 o                         
  -2  -4   1         41.52         67.17        11.42 o                         
  -1  -4   1          2.47         19.84        19.46 o                         
   0  -4   1        279.83        206.00        16.85 o                         
   1  -4   1        778.32        789.00        23.45 o                         
   2  -4   1        201.08        190.09        12.78 o                         
   3  -4   1         41.20         35.77         8.01 o                         
   4  -4   1          7.96         10.88         7.15 o                         
   5  -4   1        256.31        230.76        17.36 o                         
  -5  -3   1         78.41         81.78         9.40 o                         
  -4  -3   1         48.44         51.72        11.20 o                         
  -3  -3   1         50.43         48.66         7.92 o                         
  -2  -3   1         51.65         76.03        13.19 o                         
  -1  -3   1       8438.76       8225.43       424.05 o                         
   0  -3   1       8133.49       8170.14       418.92 o                         
   1  -3   1        161.41        234.17        11.39 o                         
   2  -3   1       3020.68       3026.14        79.49 o                         
   3  -3   1        747.99        805.52        20.99 o                         
   4  -3   1        853.01        830.03        22.93 o                         
   5  -3   1         20.32         25.81         7.61 o                         
   6  -3   1          3.92         -0.15         6.21 o                         
  -5  -2   1         30.94         27.63         7.71 o                         
  -4  -2   1          4.91         27.25        11.03 o                         
  -3  -2   1       1602.64       1613.90        45.72 o                         
  -2  -2   1          1.24          3.20         9.87 o                         
  -1  -2   1         61.12         59.33        18.82 o                         
   0  -2   1         21.36         34.45         6.73 o                         
   1  -2   1        738.49        743.81        25.92 o                         
   2  -2   1         10.70         21.98         9.04 o                         
   3  -2   1        279.81        235.03        10.76 o                         
   4  -2   1         75.66         75.03         7.32 o                         
   5  -2   1          9.70         25.85         7.60 o                         
   6  -2   1          6.40          4.60        10.36 o                         
  -6  -1   1         78.20         74.95         5.06 o                         
  -5  -1   1         60.55         53.97         7.63 o                         
  -4  -1   1        245.52        253.72        14.34 o                         
  -3  -1   1          0.03          1.40         8.41 o                         
  -2  -1   1        106.04        102.67        12.14 o                         
  -1  -1   1       4913.43       4672.91       242.34 o                         
   0  -1   1       3957.91       4019.19       206.09 o                         
   1  -1   1        234.67        249.61        13.24 o                         
   2  -1   1        406.56        362.94        16.82 o                         
   3  -1   1        233.57        203.41        15.29 o                         
   4  -1   1         28.91         35.51         6.94 o                         
   5  -1   1         90.45         88.80        10.83 o                         
   6  -1   1        757.95        623.07        33.41 o                         
  -6   0   1         12.51         16.45         3.63 o                         
  -5   0   1         32.39         37.14         7.19 o                         
  -4   0   1         34.58         51.99        10.58 o                         
  -3   0   1          1.49          2.10         9.87 o                         
  -2   0   1         61.84         57.25         8.79 o                         
  -1   0   1       7480.72       7689.53       279.45 o                         
   1   0   1       4427.86       3860.59       139.33 o                         
   2   0   1         28.27         16.40         5.52 o                         
   3   0   1        137.00        143.95        18.23 o                         
   4   0   1          2.74         19.56        10.53 o                         
   5   0   1        770.96        826.30        46.39 o                         
   6   0   1          1.59          6.29         5.25 o                         
  -6   1   1         72.44         77.25        13.71 o                         
  -5   1   1        114.95        109.47         6.93 o                         
  -4   1   1        115.82        119.01         8.13 o                         
  -3   1   1          1.36          8.97        14.07 o                         
  -2   1   1        499.54        418.40        15.73 o                         
  -1   1   1       9243.63       9390.64       278.09 o                         
   0   1   1       3742.60       3379.64       100.61 o                         
   1   1   1        268.34        220.24        21.50 o                         
   2   1   1       1176.78       1083.65        59.87 o                         
   3   1   1        231.26        219.44        15.20 o                         
   4   1   1         63.10         96.43        10.39 o                         
   5   1   1         23.64         16.23         7.32 o                         
   6   1   1       1043.72       1090.25        33.01 o                         
  -5   2   1          2.71         12.03         5.46 o                         
  -4   2   1         65.54         70.52        14.21 o                         
  -3   2   1         85.32         97.17         8.87 o                         
  -2   2   1          1.84         13.52         9.82 o                         
  -1   2   1        564.67        406.76        14.68 o                         
   0   2   1        169.11        159.08         6.30 o                         
   1   2   1        298.23        284.78        23.51 o                         
   2   2   1        277.72        256.48        16.35 o                         
   3   2   1        189.78        177.07        10.48 o                         
   4   2   1         56.16         69.82        11.67 o                         
   5   2   1        180.13        174.09         9.92 o                         
   6   2   1         23.75         31.07         5.74 o                         
  -5   3   1         21.95         23.27         5.36 o                         
  -4   3   1         36.17         42.98         6.93 o                         
  -3   3   1        352.38        374.27        14.70 o                         
  -2   3   1        811.91        832.72        32.51 o                         
  -1   3   1       4364.49       4113.97       107.16 o                         
   0   3   1       1337.77       1206.98        36.54 o                         
   1   3   1        162.64        115.36        18.66 o                         
   2   3   1        564.56        553.84        27.37 o                         
   3   3   1         76.49         86.82         8.60 o                         
   4   3   1         25.64         31.73         9.88 o                         
   5   3   1        154.66        158.00        11.70 o                         
   6   3   1         12.50         11.83         4.49 o                         
  -5   4   1          1.38          6.05         6.09 o                         
  -4   4   1         13.42         20.56         6.17 o                         
  -3   4   1         15.91         29.20         8.36 o                         
  -2   4   1        271.34        233.18        11.81 o                         
  -1   4   1       1065.02       1161.14        29.38 o                         
   0   4   1       2415.66       2189.54        66.80 o                         
   1   4   1        403.29        364.40        20.15 o                         
   2   4   1       4373.73       4278.52       129.56 o                         
   3   4   1          0.28         16.70         9.38 o                         
   4   4   1        105.15        120.76         9.10 o                         
   5   4   1        179.48        182.64        28.82 o                         
  -5   5   1         92.65         93.67         8.01 o                         
  -4   5   1        694.86        629.36        29.90 o                         
  -3   5   1        105.54        103.43         7.33 o                         
  -2   5   1        627.19        601.38        23.31 o                         
  -1   5   1       4736.77       4957.59       148.82 o                         
   0   5   1        725.49        630.26        22.30 o                         
   1   5   1       1881.59       1804.90        56.41 o                         
   2   5   1        644.34        765.02        23.99 o                         
   3   5   1        746.89        788.88        22.59 o                         
   4   5   1        177.51        187.04         9.95 o                         
   5   5   1         16.71         19.60        12.70 o                         
  -5   6   1         21.79         29.93         6.71 o                         
  -4   6   1         83.00         80.21         9.40 o                         
  -3   6   1          4.37         11.63         5.06 o                         
  -2   6   1         15.44          8.23         9.02 o                         
  -1   6   1       1572.54       1514.50        63.08 o                         
   0   6   1      13679.93      13348.00       395.28 o                         
   1   6   1       1095.70       1056.53        35.39 o                         
   2   6   1        924.98        969.19        29.69 o                         
   3   6   1        118.42        136.92         7.28 o                         
   4   6   1        963.48        996.77        23.63 o                         
   5   6   1         52.20         47.25        16.16 o                         
  -5   7   1         20.97         29.19         6.46 o                         
  -4   7   1         12.59         16.25         7.88 o                         
  -3   7   1        146.43        130.90         9.29 o                         
  -2   7   1          7.97         16.68        10.04 o                         
  -1   7   1        504.81        434.50        15.49 o                         
   0   7   1         19.59         38.25         8.55 o                         
   1   7   1          0.23          5.86         7.48 o                         
   2   7   1         19.61         17.51         8.69 o                         
   3   7   1          2.75          6.52         6.47 o                         
   4   7   1         45.05         47.26         7.94 o                         
   5   7   1          0.35          2.70        11.02 o                         
  -5   8   1         60.47         62.06         5.76 o                         
  -4   8   1        210.09        206.06         9.45 o                         
  -3   8   1          0.41          1.23         5.79 o                         
  -2   8   1       1397.69       1561.33        51.48 o                         
  -1   8   1         23.90         26.58         8.40 o                         
   0   8   1         63.79         65.74         7.57 o                         
   1   8   1        995.02       1083.29        30.89 o                         
   2   8   1        311.84        369.73        19.31 o                         
   3   8   1         50.64         48.75         7.26 o                         
   4   8   1          5.64         13.17         7.73 o                         
   5   8   1          0.91          5.21        10.26 o                         
  -5   9   1        427.78        451.61        11.10 o                         
  -4   9   1          1.56         12.04         6.85 o                         
  -3   9   1          2.11          9.98         7.16 o                         
  -2   9   1         39.62         47.54         6.83 o                         
  -1   9   1       1623.96       1647.56        60.46 o                         
   0   9   1       1354.80       1187.30        37.98 o                         
   1   9   1       2850.13       2840.74        75.41 o                         
   2   9   1        922.07        988.01        44.22 o                         
   3   9   1         32.24         36.92         6.80 o                         
   4   9   1        170.31        166.02         9.20 o                         
   5   9   1        136.86        142.73        12.94 o                         
  -5  10   1        198.35        183.14         8.11 o                         
  -4  10   1         56.86         53.47         7.17 o                         
  -3  10   1         73.74         63.50         7.32 o                         
  -2  10   1        227.26        221.64         9.86 o                         
  -1  10   1         76.55         66.81         8.64 o                         
   0  10   1        276.76        218.72        13.50 o                         
   1  10   1       1993.09       2165.50        69.37 o                         
   2  10   1        723.90        669.73        17.99 o                         
   3  10   1         39.35         34.10         7.17 o                         
   4  10   1          7.71         15.11         7.49 o                         
   5  10   1          1.09          1.52         8.68 o                         
  -5  11   1         58.29         61.18         5.26 o                         
  -4  11   1         21.00         30.53         6.04 o                         
  -3  11   1        404.32        412.26        12.38 o                         
  -2  11   1        784.83        796.66        17.07 o                         
  -1  11   1       1601.32       1548.55        44.80 o                         
   0  11   1        815.12        804.02        34.22 o                         
   1  11   1        481.81        474.98        13.77 o                         
   2  11   1        235.93        278.02        10.25 o                         
   3  11   1         56.83         63.27         9.36 o                         
   4  11   1          4.85          9.97         7.32 o                         
   5  11   1          1.04          7.49         8.48 o                         
  -5  12   1         22.47         17.24         4.65 o                         
  -4  12   1         89.06        102.78         7.05 o                         
  -3  12   1         36.93         55.70         6.58 o                         
  -2  12   1          0.83          7.06         5.42 o                         
  -1  12   1        683.11        683.96        16.92 o                         
   0  12   1         12.54         24.63         5.83 o                         
   1  12   1        970.93       1038.68        21.23 o                         
   2  12   1       1699.30       1785.72        43.59 o                         
   3  12   1         78.74         49.49         9.69 o                         
   4  12   1        102.81         72.25         8.56 o                         
   5  12   1         15.40          4.96        12.54 o                         
  -4  13   1          3.46         11.36         5.57 o                         
  -3  13   1        322.14        311.52         9.69 o                         
  -2  13   1        355.63        375.23        10.13 o                         
  -1  13   1        348.30        316.79         8.43 o                         
   0  13   1         42.80         47.94         5.95 o                         
   1  13   1          6.96          8.75         6.28 o                         
   2  13   1          9.27         15.66         7.78 o                         
   3  13   1          0.23          6.41         9.20 o                         
   4  13   1         95.73        108.71        11.88 o                         
   5  13   1          9.67          6.32        10.50 o                         
  -4  14   1        106.60        125.28         7.38 o                         
  -3  14   1         13.68          6.64         6.14 o                         
  -2  14   1        762.70        782.86        16.49 o                         
  -1  14   1        400.29        406.57        10.22 o                         
   0  14   1        191.18        162.07         6.77 o                         
   1  14   1        103.86        101.65         7.53 o                         
   2  14   1        103.16         88.16         7.98 o                         
   3  14   1         69.74         50.52         9.66 o                         
   4  14   1         17.45         11.45         8.96 o                         
  -4  15   1        366.10        372.13        10.58 o                         
  -3  15   1        342.94        363.69        11.36 o                         
  -2  15   1         22.45         33.38         6.22 o                         
  -1  15   1         62.29         60.13         6.72 o                         
   0  15   1       2318.98       2333.85        59.23 o                         
   1  15   1        191.21        191.23         8.43 o                         
   2  15   1        203.53        195.04         9.75 o                         
   3  15   1         27.18          7.74         8.83 o                         
   4  15   1         45.44         58.51        10.96 o                         
  -4  16   1        193.58        208.81         7.13 o                         
  -3  16   1          1.12          5.77         7.29 o                         
  -2  16   1          0.08         11.86         6.25 o                         
  -1  16   1       1223.47       1237.59        27.05 o                         
   0  16   1        298.67        305.18        10.66 o                         
   1  16   1         48.39         54.45         7.16 o                         
   2  16   1        117.13        104.11         9.59 o                         
   3  16   1          0.29          8.56         8.69 o                         
   4  16   1          0.59          0.13         9.17 o                         
  -3  17   1         36.26         40.02         6.85 o                         
  -2  17   1         55.65         59.42         6.92 o                         
  -1  17   1        731.97        751.25        17.88 o                         
   0  17   1        236.69        244.08         8.71 o                         
   1  17   1        189.58        197.99         8.74 o                         
   2  17   1        221.72        212.99        11.84 o                         
   3  17   1          1.68          7.13        10.96 o                         
   4  17   1         76.19         55.35         9.26 o                         
  -3  18   1         27.63         28.84         5.63 o                         
  -2  18   1          5.13         10.42         6.72 o                         
  -1  18   1         10.13          5.76         6.21 o                         
   0  18   1          0.10         10.61         7.92 o                         
   1  18   1         82.96         75.55         7.10 o                         
   2  18   1        345.15        292.77        14.86 o                         
   3  18   1          0.86          6.80         9.28 o                         
  -3  19   1        166.65        171.13         7.85 o                         
  -2  19   1          4.53         10.79         5.61 o                         
  -1  19   1        268.17        274.56        11.21 o                         
   0  19   1          7.20          9.95         8.62 o                         
   1  19   1          5.73         19.64         6.83 o                         
   2  19   1        188.10        161.14        11.73 o                         
   3  19   1         64.67         60.77         6.22 o                         
  -2  20   1        121.40        163.42        11.99 o                         
  -1  20   1         49.55         52.11         5.08 o                         
   0  20   1         11.77         19.02         7.03 o                         
   1  20   1        178.20        163.64         8.89 o                         
   2  20   1         42.29         35.95         9.80 o                         
  -2  21   1         76.18         47.81         5.07 o                         
  -1  21   1        293.57        290.99        13.18 o                         
   0  21   1          0.79          0.48         6.16 o                         
   1  21   1         18.74         13.50         5.03 o                         
   2  21   1         59.43         63.24         7.52 o                         
  -1  22   1          0.02          1.79         4.67 o                         
   0  22   1         18.45         18.00         4.61 o                         
   1  22   1          4.31          8.28         4.92 o                         
  -1 -22   2         76.43         50.63         7.44 o                         
   0 -22   2         64.52         62.42         6.11 o                         
   1 -22   2         35.59         22.77         9.53 o                         
  -2 -21   2         20.86         17.48         6.14 o                         
  -1 -21   2         24.36         23.62         6.92 o                         
   0 -21   2         42.92         16.91        14.52 o                         
   1 -21   2        443.77        324.70        14.60 o                         
   2 -21   2         16.55         26.61         5.92 o                         
  -2 -20   2         23.60         18.75         4.82 o                         
  -1 -20   2         91.89         93.57         7.52 o                         
   0 -20   2          9.23         13.39         5.56 o                         
   1 -20   2        346.96        309.07        12.25 o                         
   2 -20   2         83.88         87.77         8.25 o                         
  -3 -19   2         17.23         21.08         5.13 o                         
  -2 -19   2          2.89         10.46         6.27 o                         
  -1 -19   2        817.03        796.04        19.60 o                         
   0 -19   2        405.16        394.34        12.45 o                         
   1 -19   2        743.07        693.72        18.38 o                         
   2 -19   2        102.13        100.63         9.29 o                         
   3 -19   2        113.42        133.77        27.82 o                         
  -3 -18   2         29.68         27.39         6.83 o                         
  -2 -18   2          0.13          4.70         7.20 o                         
  -1 -18   2        475.32        438.26        11.18 o                         
   0 -18   2          8.26         20.27         6.81 o                         
   1 -18   2       1537.23       1502.01        29.26 o                         
   2 -18   2          0.03          8.97         6.03 o                         
   3 -18   2          6.69         11.40         7.71 o                         
  -3 -17   2         48.30         45.06         7.19 o                         
  -2 -17   2          2.88          3.50         6.96 o                         
  -1 -17   2        177.67        193.13        12.06 o                         
   0 -17   2         28.02         32.70         7.39 o                         
   1 -17   2        256.84        252.39         9.49 o                         
   2 -17   2         37.09         30.68         6.20 o                         
   3 -17   2          6.85         14.43         5.17 o                         
  -4 -16   2         11.66         19.03         8.00 o                         
  -3 -16   2          3.98          9.44         8.44 o                         
  -2 -16   2         71.73         64.37         8.91 o                         
  -1 -16   2        566.80        536.44        13.65 o                         
   0 -16   2          6.89         11.07         6.92 o                         
   1 -16   2        406.39        414.77        13.37 o                         
   2 -16   2          0.14          2.35         6.62 o                         
   3 -16   2         35.71         47.77         6.15 o                         
   4 -16   2         30.29         41.71         6.47 o                         
  -4 -15   2         90.74         73.84         7.84 o                         
  -3 -15   2         72.69         58.37        10.47 o                         
  -2 -15   2        148.38        161.02        10.48 o                         
  -1 -15   2        103.24        114.31         7.78 o                         
   0 -15   2         50.62         55.76         7.11 o                         
   1 -15   2        211.46        203.70        13.18 o                         
   2 -15   2         21.74         16.71         6.36 o                         
   3 -15   2        430.84        404.08        13.22 o                         
   4 -15   2          8.62         12.56         4.49 o                         
  -4 -14   2          0.12          2.21         7.39 o                         
  -3 -14   2        977.75        974.43        37.49 o                         
  -2 -14   2        175.11        187.18        10.21 o                         
  -1 -14   2        514.73        491.31        12.70 o                         
   0 -14   2       1340.85       1225.54        28.32 o                         
   1 -14   2         30.77         28.21         7.82 o                         
   2 -14   2          5.90          0.00         7.04 o                         
   3 -14   2         28.79         46.29         7.87 o                         
   4 -14   2         11.56         22.83         6.08 o                         
  -4 -13   2          5.04         29.81         8.24 o                         
  -3 -13   2        306.21        337.48        18.50 o                         
  -2 -13   2       1032.48       1021.73        21.98 o                         
  -1 -13   2       1070.54       1031.95        20.17 o                         
   0 -13   2         32.67         41.24         6.14 o                         
   1 -13   2        510.61        466.47        16.70 o                         
   2 -13   2         18.94         15.93         8.73 o                         
   3 -13   2         79.05         84.57         8.71 o                         
   4 -13   2         19.62         24.96         6.68 o                         
  -5 -12   2         61.92         49.41         8.57 o                         
  -4 -12   2         16.85          9.56         7.52 o                         
  -3 -12   2        492.24        483.57        14.62 o                         
  -2 -12   2         48.50         54.42         7.04 o                         
  -1 -12   2       2549.36       2321.36        39.79 o                         
   0 -12   2         62.27         72.67         6.55 o                         
   1 -12   2          0.32          7.01         7.40 o                         
   2 -12   2       1675.17       1662.56        51.56 o                         
   3 -12   2        116.34        114.10         9.25 o                         
   4 -12   2          0.38          9.72         7.24 o                         
   5 -12   2          3.25          9.90         4.15 o                         
  -5 -11   2         32.34         25.79         5.77 o                         
  -4 -11   2          2.75          1.49         7.28 o                         
  -3 -11   2         33.63         28.47         7.83 o                         
  -2 -11   2         30.78         36.28         6.15 o                         
  -1 -11   2        582.26        510.72        13.42 o                         
   0 -11   2        153.92        138.50        15.11 o                         
   1 -11   2        495.49        515.77        19.81 o                         
   2 -11   2         39.27         20.90         8.24 o                         
   3 -11   2        198.36        201.45        22.04 o                         
   4 -11   2        123.68        136.74         9.46 o                         
   5 -11   2          8.36         10.25         5.02 o                         
  -5 -10   2         58.12         60.26         6.99 o                         
  -4 -10   2        179.78        187.51         9.96 o                         
  -3 -10   2        131.19        124.58         8.34 o                         
  -2 -10   2        287.77        261.17         9.24 o                         
  -1 -10   2        108.22         96.73         9.50 o                         
   0 -10   2        745.15        742.36        55.01 o                         
   1 -10   2         28.75         30.49        18.13 o                         
   2 -10   2          3.88         11.39         7.77 o                         
   3 -10   2         43.13         37.44         9.58 o                         
   4 -10   2         54.85         47.57         7.99 o                         
   5 -10   2        207.48        181.22         7.97 o                         
  -5  -9   2          1.92          4.54         7.36 o                         
  -4  -9   2         12.18         17.07         7.83 o                         
  -3  -9   2        343.94        401.38        11.14 o                         
  -2  -9   2        649.96        722.80        25.55 o                         
  -1  -9   2         23.13         16.42         8.06 o                         
   0  -9   2        583.06        593.65        38.71 o                         
   1  -9   2        510.11        563.17        39.77 o                         
   2  -9   2         40.56         40.59        20.11 o                         
   3  -9   2        264.51        230.32        13.28 o                         
   4  -9   2         67.50         69.14         9.73 o                         
   5  -9   2         68.40         64.31         7.00 o                         
  -5  -8   2        346.02        359.83        14.46 o                         
  -4  -8   2          2.74          7.58         8.63 o                         
  -3  -8   2       1208.86       1292.35        23.77 o                         
  -2  -8   2        153.35        162.12        12.42 o                         
  -1  -8   2       1516.59       1408.97        49.16 o                         
   0  -8   2        789.22        758.52        46.28 o                         
   1  -8   2        121.55         83.39        19.38 o                         
   2  -8   2         22.38         38.43        21.79 o                         
   3  -8   2        132.44        137.92        13.98 o                         
   4  -8   2          8.10         21.48        11.80 o                         
   5  -8   2         76.96         94.00         8.32 o                         
  -5  -7   2         64.28         67.37         8.66 o                         
  -4  -7   2        557.89        598.10        20.61 o                         
  -3  -7   2       1261.06       1253.23        25.71 o                         
  -2  -7   2        170.28        161.70        11.49 o                         
  -1  -7   2       1147.36       1152.19        47.45 o                         
   0  -7   2        986.89       1042.38        59.10 o                         
   1  -7   2        144.72        104.70        10.18 o                         
   2  -7   2          1.55         24.50        22.35 o                         
   3  -7   2        118.53        116.73        47.65 o                         
   4  -7   2        263.15        274.22        12.52 o                         
   5  -7   2         71.95         78.73         8.73 o                         
  -5  -6   2         23.01         19.07         8.68 o                         
  -4  -6   2          7.30         13.36        10.51 o                         
  -3  -6   2        368.38        391.42        10.54 o                         
  -2  -6   2       1381.11       1333.60        34.04 o                         
  -1  -6   2        483.83        457.11        24.30 o                         
   0  -6   2       1425.89       1470.15        80.00 o                         
   1  -6   2         40.39         43.56         8.39 o                         
   2  -6   2         60.25         63.34        14.73 o                         
   3  -6   2          0.09         -2.01         7.90 o                         
   4  -6   2        654.40        680.90        20.10 o                         
   5  -6   2        239.98        243.51        11.04 o                         
  -5  -5   2          3.44         -1.62         9.08 o                         
  -4  -5   2         68.99         83.15        12.30 o                         
  -3  -5   2        259.77        291.06         8.85 o                         
  -2  -5   2        149.78        151.10        11.10 o                         
  -1  -5   2       1727.02       1625.37        49.70 o                         
   0  -5   2       1293.24       1210.19        66.45 o                         
   1  -5   2         28.76         33.40        17.31 o                         
   2  -5   2        225.03        249.65        19.71 o                         
   3  -5   2         68.83         73.96        13.22 o                         
   4  -5   2        302.07        345.60        20.55 o                         
   5  -5   2        143.14        163.04         9.77 o                         
  -5  -4   2         27.75         26.94         8.39 o                         
  -4  -4   2         17.45         23.04        10.96 o                         
  -3  -4   2         14.14         13.41         5.58 o                         
  -2  -4   2       1624.38       1676.31        46.79 o                         
  -1  -4   2       3768.04       3549.44       131.68 o                         
   0  -4   2       2707.98       2346.51        77.09 o                         
   1  -4   2        554.40        475.11        22.39 o                         
   2  -4   2        100.21         72.93        16.84 o                         
   3  -4   2        291.40        301.63        35.45 o                         
   4  -4   2        112.15        129.67         8.39 o                         
   5  -4   2        212.93        257.21        10.28 o                         
  -5  -3   2         27.65         30.32         9.00 o                         
  -4  -3   2        583.38        644.24        21.65 o                         
  -3  -3   2         41.21         59.02         6.03 o                         
  -2  -3   2         92.90        102.93        10.66 o                         
  -1  -3   2      21254.22      20647.05       748.01 o                         
   0  -3   2        293.73        260.89        12.38 o                         
   1  -3   2        800.47        733.12        31.50 o                         
   2  -3   2         83.85         98.22        18.52 o                         
   3  -3   2        295.40        264.27        16.15 o                         
   4  -3   2        352.34        359.14        21.89 o                         
   5  -3   2          0.02         -6.74         6.74 o                         
   6  -3   2         40.86         19.66         6.29 o                         
  -5  -2   2         74.37         92.19         9.04 o                         
  -4  -2   2          5.38          8.06         9.92 o                         
  -3  -2   2         19.97         19.16         6.68 o                         
  -2  -2   2        122.87        152.96        14.39 o                         
  -1  -2   2      19047.39      19014.88       688.68 o                         
   0  -2   2       4053.94       4130.13        94.77 o                         
   1  -2   2        128.48        137.83        18.49 o                         
   2  -2   2         27.75         29.46        18.59 o                         
   3  -2   2        185.89        192.42        15.31 o                         
   4  -2   2         95.62         82.65         9.12 o                         
   5  -2   2        157.85        172.43         8.67 o                         
   6  -2   2        165.10        104.40        21.63 o                         
  -5  -1   2         20.61         16.17         7.03 o                         
  -4  -1   2        227.21        260.30        12.94 o                         
  -3  -1   2         15.52         30.53         6.76 o                         
  -2  -1   2          0.05         -5.74        10.16 o                         
  -1  -1   2       1275.77       1250.34        48.66 o                         
   0  -1   2         61.91         61.43         3.96 o                         
   1  -1   2        633.13        574.32        35.94 o                         
   2  -1   2          2.23          3.89        22.59 o                         
   3  -1   2          0.03          6.64        15.85 o                         
   4  -1   2         28.38         28.75         8.51 o                         
   5  -1   2        164.41        160.58         9.80 o                         
   6  -1   2         20.66         22.01         4.01 o                         
  -5   0   2          7.31          6.36         7.97 o                         
  -4   0   2        111.38        150.68        11.37 o                         
  -3   0   2        333.45        330.14        10.92 o                         
  -2   0   2         90.85        116.38         8.62 o                         
  -1   0   2          8.08          4.01        10.69 o                         
   0   0   2        750.98        713.67        38.32 o                         
   1   0   2        144.98        131.44        19.09 o                         
   2   0   2        268.30        285.42        29.87 o                         
   3   0   2        141.12        125.64        17.57 o                         
   4   0   2          6.40         11.62         8.65 o                         
   5   0   2          3.43         -0.30         8.15 o                         
   6   0   2        843.37        804.42        51.79 o                         
  -5   1   2        120.78        120.63         7.05 o                         
  -4   1   2          1.64         12.37         7.68 o                         
  -3   1   2       1636.93       1665.16        38.56 o                         
  -2   1   2        107.73         98.40         8.53 o                         
  -1   1   2        399.11        286.07        13.60 o                         
   0   1   2         36.58         25.83         3.31 o                         
   1   1   2         32.47         37.74        17.01 o                         
   2   1   2        390.53        445.92        36.29 o                         
   3   1   2        143.77        162.79        14.10 o                         
   4   1   2        107.49        124.98         9.77 o                         
   5   1   2        353.43        364.78        20.05 o                         
   6   1   2        497.09        530.51        15.69 o                         
  -5   2   2         12.56         21.14         5.79 o                         
  -4   2   2          0.22         13.50         6.94 o                         
  -3   2   2         51.82         40.82         6.86 o                         
  -2   2   2        175.17        157.42         9.59 o                         
  -1   2   2      18796.20      18948.75       485.41 o                         
   0   2   2       8071.59       8188.00       239.74 o                         
   1   2   2        636.70        645.01        39.73 o                         
   2   2   2          4.49         17.66        10.54 o                         
   3   2   2        201.15        181.42        17.95 o                         
   4   2   2         53.13         76.54        10.26 o                         
   5   2   2        454.38        444.71        12.49 o                         
   6   2   2        505.39        546.58        14.89 o                         
  -5   3   2         36.32         33.68         5.33 o                         
  -4   3   2        125.89        135.59         8.00 o                         
  -3   3   2        963.73        993.48        20.97 o                         
  -2   3   2        102.10        133.78         9.14 o                         
  -1   3   2      63180.88      70648.94      1803.65 o                         
   0   3   2       8518.31       8509.80       250.98 o                         
   1   3   2       1592.62       1463.29        56.59 o                         
   2   3   2        405.40        435.85        21.19 o                         
   3   3   2        240.56        239.11        22.57 o                         
   4   3   2        830.98        882.42        21.32 o                         
   5   3   2         49.24         55.23         7.64 o                         
   6   3   2         30.79         31.40         4.61 o                         
  -5   4   2         27.03         27.79         5.03 o                         
  -4   4   2          9.40         20.23         6.37 o                         
  -3   4   2       2411.83       2290.08        43.97 o                         
  -2   4   2        302.50        338.53        12.89 o                         
  -1   4   2       3307.31       3478.95        91.46 o                         
   0   4   2         16.13         13.73         5.76 o                         
   1   4   2        486.02        482.64        28.44 o                         
   2   4   2         16.34         -0.87        10.39 o                         
   3   4   2        970.74        971.83        26.65 o                         
   4   4   2        140.64        159.96         9.42 o                         
   5   4   2         69.98         79.81        11.36 o                         
  -5   5   2         13.44         15.17         6.93 o                         
  -4   5   2         50.12         51.46         7.03 o                         
  -3   5   2        326.52        327.93        10.01 o                         
  -2   5   2        667.10        728.32        23.32 o                         
  -1   5   2          0.31         -5.48        10.29 o                         
   0   5   2         11.75         10.26         6.56 o                         
   1   5   2         88.78        115.88        14.14 o                         
   2   5   2        242.75        292.39        14.71 o                         
   3   5   2        114.27        116.86         9.96 o                         
   4   5   2         25.37         33.86         8.50 o                         
   5   5   2        724.98        762.77        31.81 o                         
  -5   6   2        119.02        128.64        11.51 o                         
  -4   6   2         18.91         11.84         6.25 o                         
  -3   6   2        379.78        381.25        10.09 o                         
  -2   6   2       2176.11       2286.01        71.58 o                         
  -1   6   2       1516.94       1419.45        56.10 o                         
   0   6   2         61.34         65.87         7.85 o                         
   1   6   2         29.15         33.22        12.35 o                         
   2   6   2        125.20        143.43        11.15 o                         
   3   6   2        209.70        180.40         8.61 o                         
   4   6   2        142.28        142.71         9.13 o                         
   5   6   2        330.11        330.10        16.47 o                         
  -5   7   2          1.93          0.83         7.30 o                         
  -4   7   2          0.18          6.34         5.80 o                         
  -3   7   2        113.51        164.86         8.65 o                         
  -2   7   2       1195.05       1262.62        42.27 o                         
  -1   7   2        856.32        870.59        29.77 o                         
   0   7   2         45.25         54.43         8.08 o                         
   1   7   2        159.84        163.42        13.25 o                         
   2   7   2         57.48         74.43        10.16 o                         
   3   7   2          0.01          7.64         6.54 o                         
   4   7   2        129.38        126.76         9.40 o                         
   5   7   2          1.29         16.45         8.18 o                         
  -5   8   2        368.99        379.28        15.16 o                         
  -4   8   2        360.17        393.40        23.79 o                         
  -3   8   2         70.44         65.29         5.82 o                         
  -2   8   2        191.44        204.10        13.87 o                         
  -1   8   2          0.01          3.76         9.97 o                         
   0   8   2        325.87        299.44        12.65 o                         
   1   8   2       5202.43       5011.34       170.64 o                         
   2   8   2          6.17          8.83         9.27 o                         
   3   8   2        460.22        459.81        11.96 o                         
   4   8   2        188.09        198.09         9.30 o                         
   5   8   2          2.01         12.18         7.60 o                         
  -5   9   2          0.45          5.53         5.08 o                         
  -4   9   2        237.96        269.73        14.47 o                         
  -3   9   2          1.68          1.62         5.36 o                         
  -2   9   2        180.20        192.09         7.35 o                         
  -1   9   2         57.96         48.58         9.13 o                         
   0   9   2        145.11        151.46        12.75 o                         
   1   9   2       3238.89       3685.12       137.00 o                         
   2   9   2         42.84         45.47         9.92 o                         
   3   9   2        282.59        317.90        10.62 o                         
   4   9   2          6.08         12.13         7.64 o                         
   5   9   2          0.06          5.05         7.16 o                         
  -5  10   2        150.48        148.96         6.24 o                         
  -4  10   2        112.91        112.94         7.22 o                         
  -3  10   2          0.39          5.18         4.99 o                         
  -2  10   2        142.70        148.31         5.75 o                         
  -1  10   2        472.92        476.20        20.47 o                         
   0  10   2       1449.90       1582.56        85.84 o                         
   1  10   2         38.87         35.42        11.33 o                         
   2  10   2        556.14        612.05        22.32 o                         
   3  10   2        315.25        323.98        13.70 o                         
   4  10   2          5.82         25.08         7.52 o                         
   5  10   2         74.26         72.79         7.61 o                         
  -5  11   2         22.62         20.65         4.37 o                         
  -4  11   2        181.98        185.24         8.07 o                         
  -3  11   2        158.26        177.53         8.54 o                         
  -2  11   2        338.61        316.75         7.86 o                         
  -1  11   2          6.23          6.25         4.97 o                         
   0  11   2        247.59        245.62        14.79 o                         
   1  11   2       1111.55       1195.49        29.92 o                         
   2  11   2        411.49        397.59        14.19 o                         
   3  11   2        144.32        113.53        10.69 o                         
   4  11   2         39.20         40.03         7.95 o                         
   5  11   2         53.62         48.62         7.27 o                         
  -5  12   2          0.70          7.14         3.91 o                         
  -4  12   2          1.73         -1.65         5.82 o                         
  -3  12   2         20.97         27.92         6.70 o                         
  -2  12   2         58.48         55.48         5.18 o                         
  -1  12   2        372.76        335.13         7.98 o                         
   0  12   2        105.04        113.39         6.82 o                         
   1  12   2         14.67         18.88         6.08 o                         
   2  12   2          0.40          5.16         6.80 o                         
   3  12   2          4.01         15.26        11.25 o                         
   4  12   2        119.81        117.52        13.96 o                         
   5  12   2         40.51         50.51         7.20 o                         
  -4  13   2         40.41         43.79         5.84 o                         
  -3  13   2         15.44         18.99         6.30 o                         
  -2  13   2       1595.72       1652.41        29.01 o                         
  -1  13   2         18.33         37.43         5.34 o                         
   0  13   2        396.01        409.29        11.32 o                         
   1  13   2         52.57         54.57         7.18 o                         
   2  13   2        231.36        229.84         9.14 o                         
   3  13   2         94.23         68.24        11.11 o                         
   4  13   2        135.96        126.22        16.02 o                         
   5  13   2         15.80         22.97        10.80 o                         
  -4  14   2         97.73         99.00         6.06 o                         
  -3  14   2          8.53          9.22         6.13 o                         
  -2  14   2        370.76        412.92        10.15 o                         
  -1  14   2        488.93        514.71        11.88 o                         
   0  14   2         73.23         85.99         7.75 o                         
   1  14   2        135.45        138.65         7.95 o                         
   2  14   2          5.52         15.53         8.01 o                         
   3  14   2          6.29         -3.55        11.13 o                         
   4  14   2          8.15          3.43         8.99 o                         
  -4  15   2         61.53         70.89         5.84 o                         
  -3  15   2         78.22         73.28         6.79 o                         
  -2  15   2         76.61         81.34         6.70 o                         
  -1  15   2        492.38        528.09        12.38 o                         
   0  15   2         31.92         27.72         7.33 o                         
   1  15   2         51.59         55.30         6.94 o                         
   2  15   2        612.49        532.80        23.22 o                         
   3  15   2         74.54         64.39        11.31 o                         
   4  15   2         13.03         11.82         7.96 o                         
  -4  16   2         47.81         47.05         5.38 o                         
  -3  16   2         45.17         53.83         6.38 o                         
  -2  16   2         56.56         52.94         6.57 o                         
  -1  16   2         14.12         19.21         6.10 o                         
   0  16   2         39.58         46.70         7.40 o                         
   1  16   2         41.23         38.66         7.94 o                         
   2  16   2        271.94        237.45        11.54 o                         
   3  16   2          0.12         -4.92        10.55 o                         
   4  16   2         55.00         48.41         6.47 o                         
  -3  17   2         24.92         31.47         6.73 o                         
  -2  17   2         34.94         36.14         6.24 o                         
  -1  17   2         30.83         35.76         6.35 o                         
   0  17   2        433.03        437.37        12.45 o                         
   1  17   2          0.03          4.09         7.78 o                         
   2  17   2         64.22         49.01        11.77 o                         
   3  17   2          3.17          2.57        13.09 o                         
   4  17   2         10.85         20.67         6.27 o                         
  -3  18   2          6.03          7.03         5.71 o                         
  -2  18   2          0.17         13.72         6.83 o                         
  -1  18   2          0.02          7.60         5.91 o                         
   0  18   2        325.30        344.31        10.93 o                         
   1  18   2         52.12         72.77         7.14 o                         
   2  18   2        125.98        111.84        11.67 o                         
   3  18   2         35.40         30.91         7.53 o                         
  -3  19   2         50.94         41.99         4.66 o                         
  -2  19   2         49.32         56.65         5.72 o                         
  -1  19   2        454.93        501.70        13.28 o                         
   0  19   2         67.80         67.17         9.08 o                         
   1  19   2        136.75        141.80         8.90 o                         
   2  19   2          0.54         -1.01         8.70 o                         
   3  19   2        111.25        109.03         6.86 o                         
  -2  20   2        230.00        260.51         8.04 o                         
  -1  20   2          2.49         -6.49         6.64 o                         
   0  20   2         38.77         48.17         7.81 o                         
   1  20   2        125.43        137.82        10.22 o                         
   2  20   2         16.37         22.22         5.51 o                         
  -2  21   2        106.61        111.71         6.74 o                         
  -1  21   2        402.31        440.86        15.41 o                         
   0  21   2          1.01         -1.07         6.43 o                         
   1  21   2          8.23         13.43         5.83 o                         
   2  21   2         24.56         22.55         7.05 o                         
  -1  22   2        111.86         89.67         8.45 o                         
   0  22   2         13.72         16.66         3.78 o                         
   1  22   2          1.60          2.69         4.91 o                         
  -1 -22   3          0.41         12.55         9.58 o                         
   0 -22   3          3.12          6.78         5.65 o                         
   1 -22   3        102.20         65.60        17.61 o                         
  -2 -21   3        364.47        329.31        11.07 o                         
  -1 -21   3          9.91         11.89         5.15 o                         
   0 -21   3         78.29         67.14         5.51 o                         
   1 -21   3        207.57        170.72        10.38 o                         
   2 -21   3          8.74          9.96         5.40 o                         
  -2 -20   3        305.19        286.30        17.00 o                         
  -1 -20   3       1046.40       1035.28        29.21 o                         
   0 -20   3         68.60         66.21         6.25 o                         
   1 -20   3        551.32        551.42        17.42 o                         
   2 -20   3          7.29          8.11         5.90 o                         
  -3 -19   3          3.20          9.87         6.62 o                         
  -2 -19   3          8.03         11.40         6.08 o                         
  -1 -19   3       1041.53       1072.45        26.33 o                         
   0 -19   3        343.96        357.94        12.32 o                         
   1 -19   3        272.44        286.97         9.85 o                         
   2 -19   3          1.86          9.98         5.73 o                         
   3 -19   3          5.40          2.58         5.22 o                         
  -3 -18   3         86.02         97.95         6.70 o                         
  -2 -18   3         10.48         17.37         6.73 o                         
  -1 -18   3          0.25          4.49         5.61 o                         
   0 -18   3       1683.95       1697.52        33.53 o                         
   1 -18   3         37.45         49.59         6.35 o                         
   2 -18   3         53.40         45.59         6.63 o                         
   3 -18   3         41.85         63.68        10.90 o                         
  -3 -17   3          0.60          5.77         6.63 o                         
  -2 -17   3         56.14         56.46         7.90 o                         
  -1 -17   3        112.55        112.77         6.63 o                         
   0 -17   3       1534.96       1601.69        31.90 o                         
   1 -17   3          2.25          3.32         5.24 o                         
   2 -17   3         26.50         22.40         5.59 o                         
   3 -17   3         27.54         29.54         7.03 o                         
  -4 -16   3        197.10        166.81        18.93 o                         
  -3 -16   3         14.36         21.91         8.46 o                         
  -2 -16   3          2.55          8.22         6.62 o                         
  -1 -16   3        561.35        549.88        12.86 o                         
   0 -16   3       1063.68       1047.33        23.35 o                         
   1 -16   3        195.24        191.53         7.45 o                         
   2 -16   3          3.94          6.26         5.87 o                         
   3 -16   3          1.33         -4.40         6.06 o                         
   4 -16   3         25.29         22.39         9.95 o                         
  -4 -15   3         96.03         82.46         9.96 o                         
  -3 -15   3          8.88         16.52         8.91 o                         
  -2 -15   3         18.58         20.47         6.34 o                         
  -1 -15   3       2028.75       2001.59        36.83 o                         
   0 -15   3        132.48        150.59         7.30 o                         
   1 -15   3          1.02          7.25         6.35 o                         
   2 -15   3         14.41         14.55         5.70 o                         
   3 -15   3          9.72         13.11         7.89 o                         
   4 -15   3        273.36        294.26        16.11 o                         
  -4 -14   3         19.64         20.84         7.88 o                         
  -3 -14   3        613.08        591.10        17.08 o                         
  -2 -14   3         76.99         62.50         6.71 o                         
  -1 -14   3        349.35        388.84        11.04 o                         
   0 -14   3        249.26        247.25         8.30 o                         
   1 -14   3          7.02         11.24         6.07 o                         
   2 -14   3         74.11         59.48         6.58 o                         
   3 -14   3         94.33         71.37         8.56 o                         
   4 -14   3         16.90         20.01         6.89 o                         
  -4 -13   3         26.93         33.77         8.14 o                         
  -3 -13   3          1.26          8.81         7.14 o                         
  -2 -13   3        144.29        134.02         8.63 o                         
  -1 -13   3        426.54        419.04         9.96 o                         
   0 -13   3          0.39          7.07         4.91 o                         
   1 -13   3        139.81        125.50         6.70 o                         
   2 -13   3         22.38         29.26         5.96 o                         
   3 -13   3        130.01         97.55        10.26 o                         
   4 -13   3         38.27         36.97         8.26 o                         
  -5 -12   3          3.36         11.34        20.24 o                         
  -4 -12   3        121.49        119.79        10.19 o                         
  -3 -12   3          1.40          5.32         7.02 o                         
  -2 -12   3          2.57         14.42         6.57 o                         
  -1 -12   3        344.11        310.93         8.25 o                         
   0 -12   3        427.59        428.31        15.47 o                         
   1 -12   3        858.16        826.99        22.85 o                         
   2 -12   3         73.94         70.90         6.11 o                         
   3 -12   3        107.55         91.57         9.24 o                         
   4 -12   3        217.25        216.02        12.89 o                         
   5 -12   3          1.08         13.08         8.11 o                         
  -5 -11   3         57.28         60.76         9.64 o                         
  -4 -11   3        211.71        207.91        10.45 o                         
  -3 -11   3          7.84         17.55         6.46 o                         
  -2 -11   3        113.57        124.63         8.38 o                         
  -1 -11   3         56.65         70.71         6.03 o                         
   0 -11   3          8.23         13.60         7.35 o                         
   1 -11   3          0.51          5.49         6.48 o                         
   2 -11   3          0.27          9.55         5.18 o                         
   3 -11   3          2.19         -0.82         8.44 o                         
   4 -11   3          0.21         -0.31         8.40 o                         
   5 -11   3         10.39         16.99         5.82 o                         
  -5 -10   3          0.20          7.44         6.57 o                         
  -4 -10   3        413.96        365.27        14.16 o                         
  -3 -10   3         69.85         65.67         6.91 o                         
  -2 -10   3          8.19         12.16         6.90 o                         
  -1 -10   3        791.14        711.17        20.78 o                         
   0 -10   3        195.27        204.60        11.37 o                         
   1 -10   3        679.92        651.54        22.27 o                         
   2 -10   3        932.47       1009.64        32.78 o                         
   3 -10   3        150.87        147.55        23.87 o                         
   4 -10   3        293.34        238.58        29.32 o                         
   5 -10   3          6.23          9.55         5.83 o                         
  -5  -9   3        591.29        538.25        16.80 o                         
  -4  -9   3        169.38        182.36        10.53 o                         
  -3  -9   3         11.85         17.98         6.66 o                         
  -2  -9   3          4.00         14.19         6.95 o                         
  -1  -9   3          1.21          3.92         7.33 o                         
   0  -9   3          0.39         13.70        12.46 o                         
   1  -9   3       4062.90       4323.56       114.11 o                         
   2  -9   3        461.07        478.24        15.42 o                         
   3  -9   3        273.94        303.35        18.26 o                         
   4  -9   3          5.11          8.64        15.51 o                         
   5  -9   3          0.70          3.28         6.97 o                         
  -5  -8   3         28.88         35.96         7.75 o                         
  -4  -8   3         95.50         97.28         7.49 o                         
  -3  -8   3         29.22         25.36         6.13 o                         
  -2  -8   3        271.06        279.07        12.04 o                         
  -1  -8   3         34.02         28.31         7.24 o                         
   0  -8   3        343.38        315.47        14.08 o                         
   1  -8   3       6139.08       6339.77       163.84 o                         
   2  -8   3        344.23        353.06        25.59 o                         
   3  -8   3        216.08        224.15        23.47 o                         
   4  -8   3        192.22        169.85        17.11 o                         
   5  -8   3         37.53         47.69         8.04 o                         
  -5  -7   3         22.24         27.01         8.06 o                         
  -4  -7   3         76.73         88.27         7.43 o                         
  -3  -7   3        163.54        153.74         7.31 o                         
  -2  -7   3         37.70         54.28         9.78 o                         
  -1  -7   3       1067.33        968.36        35.49 o                         
   0  -7   3       1185.18       1172.18        47.18 o                         
   1  -7   3       2280.68       2298.05        60.52 o                         
   2  -7   3         89.99         98.70        11.13 o                         
   3  -7   3         17.45         13.86        11.28 o                         
   4  -7   3         35.68         -8.27        21.99 o                         
   5  -7   3          1.06          4.80         8.19 o                         
  -5  -6   3        171.58        181.06        10.91 o                         
  -4  -6   3         37.15         27.69        11.56 o                         
  -3  -6   3        753.71        794.02        16.85 o                         
  -2  -6   3       1816.70       1812.45        51.02 o                         
  -1  -6   3         76.97         46.24        16.33 o                         
   0  -6   3         95.72         74.50        10.34 o                         
   1  -6   3       1193.34       1183.11        33.03 o                         
   2  -6   3        708.73        770.71        28.27 o                         
   3  -6   3        218.60        200.62        15.70 o                         
   4  -6   3          4.65         24.40        22.49 o                         
   5  -6   3          3.42         -0.29         8.67 o                         
  -5  -5   3          0.11         -4.79         7.16 o                         
  -4  -5   3         11.81          4.96        10.07 o                         
  -3  -5   3          8.09         16.17         6.01 o                         
  -2  -5   3         87.49         96.20         9.77 o                         
  -1  -5   3         75.55         48.90        11.61 o                         
   0  -5   3        226.09        233.09        13.82 o                         
   1  -5   3         50.98         42.09        10.92 o                         
   2  -5   3        878.47       1033.47        36.89 o                         
   3  -5   3         56.02         68.44         9.34 o                         
   4  -5   3        113.58         96.47         8.91 o                         
   5  -5   3          2.39          1.10         8.51 o                         
  -5  -4   3         39.15         41.85         8.23 o                         
  -4  -4   3         11.49         29.90        10.50 o                         
  -3  -4   3         89.27         84.76         6.43 o                         
  -2  -4   3       1200.96       1228.57        35.47 o                         
  -1  -4   3          3.10          0.65        10.96 o                         
   0  -4   3        433.50        354.11        14.94 o                         
   1  -4   3       3182.03       3028.00        79.64 o                         
   2  -4   3       1032.65       1104.62        29.23 o                         
   3  -4   3        153.50        164.70        13.08 o                         
   4  -4   3        152.51        167.16        18.41 o                         
   5  -4   3        351.84        372.85        14.23 o                         
  -5  -3   3         40.99         32.14         9.83 o                         
  -4  -3   3         79.04         84.51        10.88 o                         
  -3  -3   3       3831.44       4032.99        74.69 o                         
  -2  -3   3       5055.85       5447.21       143.17 o                         
  -1  -3   3      43709.95      46415.84      1365.46 o                         
   0  -3   3        387.89        414.65        17.02 o                         
   1  -3   3        127.36        105.66        10.91 o                         
   2  -3   3       1206.52       1278.07        37.34 o                         
   3  -3   3        937.39        944.07        37.62 o                         
   4  -3   3        236.53        265.59        15.72 o                         
   5  -3   3         84.60         97.61         8.42 o                         
   6  -3   3          9.94         14.51         6.12 o                         
  -5  -2   3          0.07         11.07         6.95 o                         
  -4  -2   3          1.68          5.82         9.61 o                         
  -3  -2   3       1140.55       1211.63        26.56 o                         
  -2  -2   3        284.96        284.48        14.37 o                         
  -1  -2   3      39911.90      42208.01      1247.47 o                         
   0  -2   3       8034.36       7980.95       202.90 o                         
   1  -2   3        167.21        146.40        11.08 o                         
   2  -2   3        475.22        452.01        18.73 o                         
   3  -2   3        127.29        156.42        20.36 o                         
   4  -2   3         15.75          5.78        10.12 o                         
   5  -2   3        139.47        153.40         9.60 o                         
   6  -2   3         82.08         41.45         7.22 o                         
  -5  -1   3         13.81          6.73         6.89 o                         
  -4  -1   3        585.33        594.15        18.44 o                         
  -3  -1   3        157.76        145.16         8.19 o                         
  -2  -1   3        200.40        190.73        10.27 o                         
  -1  -1   3        406.41        410.80        20.38 o                         
   0  -1   3       4931.00       4698.04       169.25 o                         
   1  -1   3       5427.90       4838.83       177.23 o                         
   2  -1   3        294.02        230.18        13.53 o                         
   3  -1   3        534.80        585.05        36.90 o                         
   4  -1   3          7.66          0.72        10.15 o                         
   5  -1   3        721.31        757.84        27.36 o                         
   6  -1   3        294.98        256.29        35.53 o                         
  -5   0   3          0.02          2.49         6.00 o                         
  -4   0   3        488.01        496.29        15.46 o                         
  -3   0   3         91.63         94.37         7.55 o                         
  -2   0   3       2380.15       2182.28        69.42 o                         
  -1   0   3         81.01         42.18        10.51 o                         
   0   0   3       3024.43       3126.53       114.30 o                         
   1   0   3        428.85        410.51        16.49 o                         
   2   0   3        536.68        569.33        22.01 o                         
   3   0   3        275.68        321.53        27.32 o                         
   4   0   3         32.43         28.38        10.57 o                         
   5   0   3        198.80        212.75        28.33 o                         
   6   0   3        340.80        321.75        30.08 o                         
  -5   1   3         58.30         62.10         6.34 o                         
  -4   1   3        244.45        229.96        10.82 o                         
  -3   1   3         46.69         57.11         8.12 o                         
  -2   1   3        631.11        691.01        23.02 o                         
  -1   1   3        524.31        518.16        17.31 o                         
   0   1   3       8202.24       8015.75       205.92 o                         
   1   1   3       4448.98       3937.23       118.15 o                         
   2   1   3         68.16         52.30        16.48 o                         
   3   1   3          5.51          1.44         9.29 o                         
   4   1   3         86.30        112.30        10.79 o                         
   5   1   3        235.79        259.92        12.76 o                         
   6   1   3        393.27        401.95        17.65 o                         
  -5   2   3        117.70        114.55         6.73 o                         
  -4   2   3        480.02        495.82        13.59 o                         
  -3   2   3        306.48        323.06        10.75 o                         
  -2   2   3        550.93        552.36        17.03 o                         
  -1   2   3       4088.44       3986.72       120.46 o                         
   0   2   3        978.80        844.77        21.35 o                         
   1   2   3       1966.65       1665.59        63.53 o                         
   2   2   3         48.65         55.42         9.79 o                         
   3   2   3        494.04        475.96        23.15 o                         
   4   2   3         37.04         51.99        12.55 o                         
   5   2   3        911.28        890.33        31.35 o                         
   6   2   3        313.47        295.74        47.40 o                         
  -5   3   3          1.15          7.05         5.45 o                         
  -4   3   3         64.18         65.03         6.84 o                         
  -3   3   3       2365.30       2413.77        45.87 o                         
  -2   3   3       7605.73       8104.79       183.21 o                         
  -1   3   3      43352.99      46518.12      1190.96 o                         
   0   3   3        146.70        172.52        10.28 o                         
   1   3   3        728.33        634.26        23.21 o                         
   2   3   3          2.41         -4.03        10.26 o                         
   3   3   3        223.98        227.31        10.73 o                         
   4   3   3        219.08        226.58        11.64 o                         
   5   3   3       1293.12       1262.66        48.95 o                         
   6   3   3         80.60         64.64         6.47 o                         
  -5   4   3         27.41         27.89         5.62 o                         
  -4   4   3         66.71         55.86         6.25 o                         
  -3   4   3        172.76        157.68         8.11 o                         
  -2   4   3       2335.45       2362.00        56.33 o                         
  -1   4   3       5504.23       5517.13       165.77 o                         
   0   4   3        167.68        144.69        11.07 o                         
   1   4   3       2490.14       2197.73        67.89 o                         
   2   4   3       1380.10       1375.91        39.55 o                         
   3   4   3       2031.50       2046.94        41.94 o                         
   4   4   3        103.87        107.14        10.17 o                         
   5   4   3        257.26        288.72        17.73 o                         
  -5   5   3          0.24          0.44         5.10 o                         
  -4   5   3         31.01         32.81         6.50 o                         
  -3   5   3         10.89         12.30         4.68 o                         
  -2   5   3         72.55         44.47         9.42 o                         
  -1   5   3       1012.50        949.18        32.70 o                         
   0   5   3         55.26         37.63         9.51 o                         
   1   5   3         35.63         22.85        11.23 o                         
   2   5   3        454.75        486.17        17.67 o                         
   3   5   3         47.36         55.46         7.28 o                         
   4   5   3       1028.83       1058.98        25.70 o                         
   5   5   3        306.66        342.99        15.70 o                         
  -5   6   3          9.16          8.32         6.24 o                         
  -4   6   3         39.73         37.25         6.72 o                         
  -3   6   3        158.82        162.05         6.10 o                         
  -2   6   3        557.80        523.47        20.93 o                         
  -1   6   3          2.14          2.25         7.00 o                         
   0   6   3        726.33        739.47        32.70 o                         
   1   6   3         49.81         67.47        11.93 o                         
   2   6   3         52.66         60.23         9.04 o                         
   3   6   3        192.49        181.66         8.22 o                         
   4   6   3        839.44        872.82        25.06 o                         
   5   6   3         30.42         19.36         9.34 o                         
  -5   7   3          3.70          2.56         6.08 o                         
  -4   7   3         41.48         40.20         6.06 o                         
  -3   7   3        309.54        262.95         7.77 o                         
  -2   7   3        132.47        124.89        14.60 o                         
  -1   7   3       3781.56       3632.25       176.08 o                         
   0   7   3        814.03        849.64        50.89 o                         
   1   7   3       2005.15       2103.87        56.25 o                         
   2   7   3        830.19        753.57        28.14 o                         
   3   7   3        267.38        284.08         8.72 o                         
   4   7   3        124.91        141.36         9.67 o                         
   5   7   3         89.29        100.11         9.78 o                         
  -5   8   3        347.72        352.54        16.78 o                         
  -4   8   3         35.25         27.33         6.28 o                         
  -3   8   3         41.13         53.23         5.78 o                         
  -2   8   3         39.07         50.70         6.35 o                         
  -1   8   3        559.04        553.47        21.33 o                         
   0   8   3       1830.76       1858.32        69.64 o                         
   1   8   3       1426.82       1302.02        42.44 o                         
   2   8   3         45.49         56.71         9.56 o                         
   3   8   3          0.01          9.27         6.37 o                         
   4   8   3         20.13         22.05         8.43 o                         
   5   8   3         75.40         93.36         9.27 o                         
  -5   9   3         31.37         22.17         5.61 o                         
  -4   9   3          2.30         10.49         5.84 o                         
  -3   9   3        249.99        239.77         8.46 o                         
  -2   9   3        160.95        165.91         6.06 o                         
  -1   9   3        457.95        447.56        18.80 o                         
   0   9   3         88.17        160.94        23.14 o                         
   1   9   3       4260.18       4288.10       130.36 o                         
   2   9   3         60.24         51.74         8.07 o                         
   3   9   3        325.66        329.26        11.50 o                         
   4   9   3        227.54        208.36        10.13 o                         
   5   9   3          0.01         -1.00         7.77 o                         
  -5  10   3          0.61          3.27         4.82 o                         
  -4  10   3          6.58          5.77         6.92 o                         
  -3  10   3         23.48         21.42         5.37 o                         
  -2  10   3         80.91         82.40         5.40 o                         
  -1  10   3        293.96        357.83        17.86 o                         
   0  10   3        165.62        170.07        15.43 o                         
   1  10   3       1228.64       1200.90        40.51 o                         
   2  10   3        288.94        325.43        10.83 o                         
   3  10   3         29.20         21.88         9.80 o                         
   4  10   3         81.26         82.33         9.21 o                         
   5  10   3         30.35         34.65         9.55 o                         
  -5  11   3         29.48         30.91         4.22 o                         
  -4  11   3         24.53         29.14         7.49 o                         
  -3  11   3          6.63         21.17         6.14 o                         
  -2  11   3        713.75        665.05        12.79 o                         
  -1  11   3         28.98         24.82         4.54 o                         
   0  11   3       1088.49       1089.12        31.47 o                         
   1  11   3        376.95        402.04        12.65 o                         
   2  11   3        422.95        409.03        11.65 o                         
   3  11   3        155.93        137.54        11.44 o                         
   4  11   3         48.57         32.51         8.04 o                         
   5  11   3        141.95        148.38        18.21 o                         
  -4  12   3         11.68         13.41         7.00 o                         
  -3  12   3         90.13        101.15         6.46 o                         
  -2  12   3        282.19        269.73         7.94 o                         
  -1  12   3         43.74         56.16         5.38 o                         
   0  12   3         10.11         25.66         5.74 o                         
   1  12   3         56.56         47.26         7.93 o                         
   2  12   3         33.74         45.93         8.08 o                         
   3  12   3          2.87         12.28        10.95 o                         
   4  12   3          3.20         -8.54        11.66 o                         
   5  12   3          0.02          2.83         8.05 o                         
  -4  13   3         21.15         15.54         5.69 o                         
  -3  13   3          0.03          7.28         6.19 o                         
  -2  13   3        862.46        895.12        17.17 o                         
  -1  13   3        115.56        118.71         5.81 o                         
   0  13   3        291.60        266.68        14.92 o                         
   1  13   3         13.58         29.10         8.54 o                         
   2  13   3          9.95         15.61         8.33 o                         
   3  13   3         77.62         37.46        11.35 o                         
   4  13   3          3.66         19.90        11.11 o                         
   5  13   3         75.08         63.67        14.10 o                         
  -4  14   3         40.94         41.99         5.29 o                         
  -3  14   3          3.42          0.54         6.14 o                         
  -2  14   3        763.18        804.85        15.93 o                         
  -1  14   3       2331.29       2406.43        40.59 o                         
   0  14   3        192.72        221.36         8.04 o                         
   1  14   3       1404.12       1340.22        32.15 o                         
   2  14   3        204.29        199.05        10.48 o                         
   3  14   3         13.59        -13.30        13.30 o                         
   4  14   3        172.39        170.38        12.49 o                         
  -4  15   3          3.09          1.96         6.25 o                         
  -3  15   3         24.22         16.44         6.31 o                         
  -2  15   3         52.69         47.64         6.87 o                         
  -1  15   3       2088.76       2106.27        34.67 o                         
   0  15   3        551.95        570.43        14.33 o                         
   1  15   3         65.17         68.50         7.84 o                         
   2  15   3         59.36         46.64         8.84 o                         
   3  15   3        340.07        261.58        12.75 o                         
   4  15   3        111.93        127.90        11.53 o                         
  -4  16   3        252.81        279.46         8.88 o                         
  -3  16   3         44.99         34.84         6.02 o                         
  -2  16   3          3.28         10.70         6.47 o                         
  -1  16   3        145.11        149.45         6.88 o                         
   0  16   3        374.76        397.71        15.24 o                         
   1  16   3        140.47        137.03         8.44 o                         
   2  16   3         16.54         13.48         8.85 o                         
   3  16   3         15.16         18.08        10.57 o                         
   4  16   3         53.88         47.95         7.13 o                         
  -3  17   3        104.03        106.07         6.35 o                         
  -2  17   3        141.38        159.00         7.78 o                         
  -1  17   3         49.90         57.29         5.98 o                         
   0  17   3          0.77         -1.27         7.25 o                         
   1  17   3          2.36          3.63         6.92 o                         
   2  17   3         17.01         23.41         8.80 o                         
   3  17   3          9.92         14.26        13.22 o                         
   4  17   3         21.18         17.52         7.46 o                         
  -3  18   3         59.69         93.88         6.43 o                         
  -2  18   3         11.14          8.87         6.76 o                         
  -1  18   3        632.46        660.82        14.89 o                         
   0  18   3         78.91         88.14         7.69 o                         
   1  18   3         59.05         67.08         7.13 o                         
   2  18   3        111.89        130.67        13.85 o                         
   3  18   3          0.60         10.71         6.69 o                         
  -3  19   3         44.69         61.39         5.72 o                         
  -2  19   3         13.19          8.15         5.24 o                         
  -1  19   3         46.53         54.99         7.79 o                         
   0  19   3        280.34        285.46        10.85 o                         
   1  19   3        221.72        229.89         9.96 o                         
   2  19   3         38.35         41.63         9.12 o                         
   3  19   3         42.57         32.71         5.98 o                         
  -2  20   3        359.81        378.27        10.69 o                         
  -1  20   3         95.22        106.11         7.53 o                         
   0  20   3          1.59          2.91         7.31 o                         
   1  20   3        177.74        192.29        11.03 o                         
   2  20   3        210.72        162.41        15.76 o                         
  -2  21   3         96.60        101.88         6.54 o                         
  -1  21   3         10.90         13.59         4.94 o                         
   0  21   3         20.81         32.44         6.21 o                         
   1  21   3         41.92         34.20         6.11 o                         
   2  21   3         47.94         56.08         5.66 o                         
  -1  22   3        228.16        224.22        12.49 o                         
   0  22   3          7.25         10.35         4.20 o                         
   1  22   3        106.89         77.08        22.71 o                         
   0 -22   4         47.82         47.90        16.77 o                         
  -1 -21   4         12.67         10.38         5.09 o                         
   0 -21   4         46.17         48.76         5.66 o                         
   1 -21   4          0.01         -1.41         4.51 o                         
   2 -21   4         48.62         41.95         5.68 o                         
  -2 -20   4        135.75        140.72         6.60 o                         
  -1 -20   4          4.82          9.33         5.53 o                         
   0 -20   4         37.75         36.67         6.00 o                         
   1 -20   4         97.90        112.25         7.61 o                         
   2 -20   4          0.85          5.72         4.92 o                         
  -3 -19   4        186.36        189.98         9.15 o                         
  -2 -19   4          1.11          7.17         5.55 o                         
  -1 -19   4        310.31        323.77         9.43 o                         
   0 -19   4         44.93         61.43         7.54 o                         
   1 -19   4          6.78          5.34         6.39 o                         
   2 -19   4         37.43         38.35         5.86 o                         
   3 -19   4          3.79         13.50         6.98 o                         
  -3 -18   4          3.40          9.25         5.28 o                         
  -2 -18   4         55.75         58.47         7.02 o                         
  -1 -18   4          0.00         15.63         6.03 o                         
   0 -18   4       1445.09       1529.88        33.04 o                         
   1 -18   4         99.27        102.62         7.35 o                         
   2 -18   4          1.02          4.59         6.36 o                         
   3 -18   4         21.36         22.23         5.85 o                         
  -3 -17   4         12.74         29.33         6.50 o                         
  -2 -17   4        100.87         97.98        12.06 o                         
  -1 -17   4        233.14        234.60         8.85 o                         
   0 -17   4          1.44         20.67         7.22 o                         
   1 -17   4        391.90        367.01        10.90 o                         
   2 -17   4         75.66         76.21         6.92 o                         
   3 -17   4         53.06         53.65         7.14 o                         
  -4 -16   4         26.61         23.50         7.77 o                         
  -3 -16   4          0.60         -6.53         8.71 o                         
  -2 -16   4         19.41         31.58         5.97 o                         
  -1 -16   4         12.83         10.98         6.07 o                         
   0 -16   4        370.54        413.07        12.46 o                         
   1 -16   4         19.68         14.45         6.78 o                         
   2 -16   4         89.25         66.85         7.89 o                         
   3 -16   4         76.37         60.41         6.92 o                         
   4 -16   4         74.55         78.82        10.27 o                         
  -4 -15   4          1.19          5.40         5.31 o                         
  -3 -15   4          5.34         19.85         9.80 o                         
  -2 -15   4        173.41        156.91         9.45 o                         
  -1 -15   4       1180.38       1164.44        22.76 o                         
   0 -15   4       1369.22       1438.08        31.11 o                         
   1 -15   4         45.05         45.84         7.19 o                         
   2 -15   4        178.47        146.20        10.27 o                         
   3 -15   4         13.93         20.22        11.35 o                         
   4 -15   4         44.77         44.16         8.55 o                         
  -4 -14   4         17.74         22.08         5.75 o                         
  -3 -14   4         27.07         33.84         7.19 o                         
  -2 -14   4         16.59         23.41         6.80 o                         
  -1 -14   4          0.00          8.31         5.61 o                         
   0 -14   4        383.75        381.08        12.49 o                         
   1 -14   4         41.47         35.92         7.19 o                         
   2 -14   4         41.79         23.65         7.38 o                         
   3 -14   4        116.25        106.41         9.31 o                         
   4 -14   4         74.16         80.30         8.93 o                         
  -4 -13   4         40.51         31.72         8.28 o                         
  -3 -13   4         72.84         61.37         7.66 o                         
  -2 -13   4       1012.64        989.43        21.75 o                         
  -1 -13   4        593.41        593.58        12.53 o                         
   0 -13   4         62.68         61.67         6.01 o                         
   1 -13   4        244.65        237.89        17.93 o                         
   2 -13   4        220.09        247.76        10.13 o                         
   3 -13   4        474.98        421.99        13.03 o                         
   4 -13   4         19.10         18.79         9.12 o                         
  -4 -12   4        266.57        245.54        14.38 o                         
  -3 -12   4        131.42        118.01         7.30 o                         
  -2 -12   4         29.80         37.89         6.56 o                         
  -1 -12   4        139.43        150.91         6.90 o                         
   0 -12   4        258.67        241.08         8.04 o                         
   1 -12   4         19.01         32.03         7.31 o                         
   2 -12   4        411.24        386.77        13.33 o                         
   3 -12   4         11.60         11.46         7.06 o                         
   4 -12   4        315.15        327.74        13.53 o                         
   5 -12   4        118.44        129.38         7.08 o                         
  -5 -11   4          6.96         12.52         4.83 o                         
  -4 -11   4        259.46        247.66        12.34 o                         
  -3 -11   4         79.42         61.23         6.74 o                         
  -2 -11   4         71.31         75.74         6.70 o                         
  -1 -11   4         57.42         68.66         7.54 o                         
   0 -11   4        394.81        399.17        10.61 o                         
   1 -11   4        598.45        636.89        21.59 o                         
   2 -11   4          0.01          8.07         6.14 o                         
   3 -11   4         20.93         25.52         7.11 o                         
   4 -11   4         76.83         77.12         8.56 o                         
   5 -11   4         59.04         60.83         7.73 o                         
  -5 -10   4         21.85         21.82         6.05 o                         
  -4 -10   4         29.85         31.07         8.65 o                         
  -3 -10   4          0.86          9.54         6.16 o                         
  -2 -10   4       1414.07       1429.82        34.82 o                         
  -1 -10   4          9.81          5.12         7.31 o                         
   0 -10   4       1053.05       1133.46        32.98 o                         
   1 -10   4        646.05        658.01        23.25 o                         
   2 -10   4       1587.65       1541.87        32.89 o                         
   3 -10   4         20.39         19.07         6.79 o                         
   4 -10   4        372.85        340.38        15.60 o                         
   5 -10   4         61.72         60.61         8.41 o                         
  -5  -9   4         61.67         66.01        10.13 o                         
  -4  -9   4        163.24        162.20        12.20 o                         
  -3  -9   4        354.99        347.83        11.85 o                         
  -2  -9   4        833.00        756.84        23.84 o                         
  -1  -9   4         51.04         43.31         7.47 o                         
   0  -9   4        502.64        566.14        21.00 o                         
   1  -9   4        346.81        411.04        16.03 o                         
   2  -9   4       1601.41       1627.10        37.81 o                         
   3  -9   4        132.36        147.70        11.68 o                         
   4  -9   4         65.17         61.43        12.08 o                         
   5  -9   4         10.97         16.47         6.55 o                         
  -5  -8   4         20.08          7.60         7.03 o                         
  -4  -8   4          0.54          4.52         7.27 o                         
  -3  -8   4         82.22         88.83         7.00 o                         
  -2  -8   4        168.12        143.16         6.91 o                         
  -1  -8   4        217.66        226.14        13.72 o                         
   0  -8   4       1313.72       1382.62        55.37 o                         
   1  -8   4       2516.66       2660.91        71.73 o                         
   2  -8   4         23.56         34.69         8.74 o                         
   3  -8   4          0.79          4.54         6.50 o                         
   4  -8   4          3.63         11.05         8.54 o                         
   5  -8   4          0.23          6.62         7.06 o                         
  -5  -7   4          6.01          8.94         8.32 o                         
  -4  -7   4         29.05         25.01         7.21 o                         
  -3  -7   4          4.93          7.04         6.18 o                         
  -2  -7   4        552.36        476.53        18.13 o                         
  -1  -7   4        101.56         99.40         7.73 o                         
   0  -7   4       1845.11       1997.61        76.70 o                         
   1  -7   4        354.65        348.76        13.76 o                         
   2  -7   4        488.12        552.55        19.84 o                         
   3  -7   4         85.73         71.79         9.17 o                         
   4  -7   4        650.64        712.95        33.12 o                         
   5  -7   4         34.49         38.33         8.68 o                         
  -5  -6   4         16.42         17.85         6.72 o                         
  -4  -6   4         79.86         89.76        12.96 o                         
  -3  -6   4        347.35        347.96        10.42 o                         
  -2  -6   4        121.69        153.20        10.87 o                         
  -1  -6   4         37.57         15.33         7.39 o                         
   0  -6   4        472.85        478.47        23.20 o                         
   1  -6   4       2059.21       2062.69        54.47 o                         
   2  -6   4        104.22         97.56        11.51 o                         
   3  -6   4        729.24        629.39        27.27 o                         
   4  -6   4        160.01        165.11        12.69 o                         
   5  -6   4         13.25         20.14         9.22 o                         
  -5  -5   4        114.94        108.63         8.79 o                         
  -4  -5   4        484.63        511.76        16.98 o                         
  -3  -5   4        592.55        609.79        14.48 o                         
  -2  -5   4        511.37        481.43        17.81 o                         
  -1  -5   4       1158.81       1122.13        37.41 o                         
   0  -5   4         18.99         29.71         5.33 o                         
   1  -5   4       2609.42       2577.30        79.42 o                         
   2  -5   4       1038.67       1082.93        36.43 o                         
   3  -5   4        610.57        548.56        17.32 o                         
   4  -5   4          0.07         23.52         8.88 o                         
   5  -5   4         29.38         19.37         8.63 o                         
  -5  -4   4         23.11         35.96         7.61 o                         
  -4  -4   4         46.20         53.94         8.99 o                         
  -3  -4   4          0.29          7.31         5.68 o                         
  -2  -4   4       2329.55       2194.92        59.57 o                         
  -1  -4   4        708.93        630.19        23.72 o                         
   0  -4   4       4733.08       4443.65       114.47 o                         
   1  -4   4       3455.38       3258.84        85.14 o                         
   2  -4   4         30.52         39.76         8.15 o                         
   3  -4   4        798.21        830.88        21.12 o                         
   4  -4   4        896.79        904.07        43.42 o                         
   5  -4   4        183.61        216.31        28.73 o                         
  -5  -3   4          1.05         -6.46         6.84 o                         
  -4  -3   4        221.60        238.80        12.52 o                         
  -3  -3   4        687.55        733.53        16.17 o                         
  -2  -3   4       1790.70       1750.96        48.17 o                         
  -1  -3   4       3548.18       3599.33       108.41 o                         
   0  -3   4         37.52         40.88         8.30 o                         
   1  -3   4         36.57         35.54         9.54 o                         
   2  -3   4         26.19         30.22         8.70 o                         
   3  -3   4       3244.22       3302.02        73.02 o                         
   4  -3   4        119.72        124.42         9.03 o                         
   5  -3   4        806.71        893.28        55.79 o                         
  -5  -2   4          0.02         -0.17         6.64 o                         
  -4  -2   4        681.48        716.38        20.75 o                         
  -3  -2   4       1169.20       1128.13        24.01 o                         
  -2  -2   4         60.26         77.40         9.45 o                         
  -1  -2   4       9574.99       9533.20       283.51 o                         
   0  -2   4        159.99        139.88        11.31 o                         
   1  -2   4       7439.14       7008.74       361.16 o                         
   2  -2   4         82.19         66.51        12.57 o                         
   3  -2   4        665.77        689.40        18.40 o                         
   4  -2   4         26.61         29.85         8.46 o                         
   5  -2   4       1374.32       1500.98        46.35 o                         
   6  -2   4          0.92          0.18         5.77 o                         
  -5  -1   4         94.01         96.40         7.50 o                         
  -4  -1   4         19.08         30.85         9.36 o                         
  -3  -1   4         21.28         20.18         6.83 o                         
  -2  -1   4        763.84        647.31        20.71 o                         
  -1  -1   4        953.49        872.32        35.34 o                         
   0  -1   4       2507.18       2358.44        69.66 o                         
   1  -1   4        195.27        187.74        11.66 o                         
   2  -1   4        511.73        480.06        19.60 o                         
   3  -1   4         15.04         22.88         7.88 o                         
   4  -1   4        534.74        557.18        15.91 o                         
   5  -1   4        387.60        401.74        23.11 o                         
   6  -1   4         44.99         11.13         4.90 o                         
  -5   0   4          4.13          0.68         6.42 o                         
  -4   0   4         75.29         80.88         8.28 o                         
  -3   0   4          0.01          4.33         6.88 o                         
  -2   0   4        142.20        152.05        14.95 o                         
  -1   0   4      22459.48      21437.77       775.99 o                         
   0   0   4        131.22        116.33        10.16 o                         
   1   0   4        360.27        317.68        11.34 o                         
   2   0   4       1890.38       1824.83       109.87 o                         
   3   0   4        609.27        622.98        16.76 o                         
   4   0   4         94.80         89.09         8.91 o                         
   5   0   4        279.14        288.30        11.59 o                         
   6   0   4          4.04          6.93         5.17 o                         
  -5   1   4        108.64        102.28         7.36 o                         
  -4   1   4        395.34        373.04        12.45 o                         
  -3   1   4        105.73        107.33        10.04 o                         
  -2   1   4        390.81        417.86        14.45 o                         
  -1   1   4         10.51         11.16         9.86 o                         
   0   1   4        471.58        379.29        10.27 o                         
   1   1   4       3911.95       3356.75        78.90 o                         
   2   1   4       2086.46       2108.64        65.42 o                         
   3   1   4         12.79          5.26         9.82 o                         
   4   1   4        109.02        115.41        12.85 o                         
   5   1   4        173.49        185.49        10.63 o                         
   6   1   4          4.22          2.19         3.24 o                         
  -5   2   4         92.87         76.41         6.28 o                         
  -4   2   4         12.71         11.28         7.45 o                         
  -3   2   4        121.18        135.83         8.07 o                         
  -2   2   4         28.12         21.75         7.95 o                         
  -1   2   4       1858.33       1757.82        67.65 o                         
   0   2   4       1893.92       1817.46        47.99 o                         
   1   2   4       4535.05       3901.37       143.52 o                         
   2   2   4       1102.80       1087.00        36.44 o                         
   3   2   4         72.35         85.29         7.57 o                         
   4   2   4         69.83         74.82         9.73 o                         
   5   2   4        117.32         94.78        11.16 o                         
   6   2   4        101.88         94.48         9.43 o                         
  -5   3   4         11.92          9.73         5.33 o                         
  -4   3   4          8.68          9.74         6.94 o                         
  -3   3   4         42.23         49.63         5.18 o                         
  -2   3   4       1647.42       1630.71        40.64 o                         
  -1   3   4          6.52         15.16        13.89 o                         
   0   3   4        138.68        124.26        11.86 o                         
   1   3   4        137.45        133.24        13.40 o                         
   2   3   4         27.59         37.91         8.71 o                         
   3   3   4       1668.43       1741.09        36.58 o                         
   4   3   4        333.36        364.00        11.90 o                         
   5   3   4        801.09        762.36        47.57 o                         
   6   3   4         27.69         38.08        16.08 o                         
  -5   4   4          1.71          3.59         5.11 o                         
  -4   4   4         98.02         89.68         6.50 o                         
  -3   4   4        190.42        195.56         6.34 o                         
  -2   4   4        722.40        693.44        20.56 o                         
  -1   4   4        638.22        590.42        26.86 o                         
   0   4   4       4228.80       4050.79       122.55 o                         
   1   4   4       1782.36       1594.79        50.48 o                         
   2   4   4         85.11         78.03         9.15 o                         
   3   4   4       2110.16       2169.25        41.64 o                         
   4   4   4        744.17        732.97        17.49 o                         
   5   4   4          2.78          9.77         9.84 o                         
  -5   5   4          5.82          9.85         5.13 o                         
  -4   5   4         10.06         21.12         6.70 o                         
  -3   5   4        187.60        183.74         5.95 o                         
  -2   5   4       1263.47       1283.97        33.56 o                         
  -1   5   4       1408.32       1474.47        57.84 o                         
   0   5   4        102.52        134.53        21.29 o                         
   1   5   4        106.90         83.34        11.60 o                         
   2   5   4         39.20         61.11         8.99 o                         
   3   5   4        118.33        108.40         6.75 o                         
   4   5   4         13.32         21.47         8.47 o                         
   5   5   4        450.29        450.03        25.36 o                         
  -5   6   4          1.06          7.77         4.45 o                         
  -4   6   4         87.11         83.27         7.13 o                         
  -3   6   4          6.48         11.86         4.64 o                         
  -2   6   4       1937.81       1972.76        62.28 o                         
  -1   6   4       2398.99       2436.01        74.22 o                         
   0   6   4        631.53        523.37        25.28 o                         
   1   6   4       1976.85       1934.79        59.81 o                         
   2   6   4       2386.00       2428.21        65.24 o                         
   3   6   4         27.01         39.01         6.46 o                         
   4   6   4         26.91         33.16         8.14 o                         
   5   6   4         37.20         40.99         9.54 o                         
  -5   7   4         44.79         54.13         5.70 o                         
  -4   7   4         93.05        101.27         6.95 o                         
  -3   7   4        404.91        394.54         9.66 o                         
  -2   7   4        510.30        490.22        20.40 o                         
  -1   7   4         13.99          4.69         7.68 o                         
   0   7   4        693.35        830.36        35.89 o                         
   1   7   4       2546.23       2516.71        66.66 o                         
   2   7   4         22.11         22.98         9.05 o                         
   3   7   4          1.40          8.28         6.68 o                         
   4   7   4        208.18        221.53         9.55 o                         
   5   7   4         31.92         44.06         9.17 o                         
  -5   8   4         24.72         28.33         5.11 o                         
  -4   8   4          3.28         11.33         6.35 o                         
  -3   8   4         93.57         90.56         5.49 o                         
  -2   8   4        376.59        374.05         8.51 o                         
  -1   8   4        919.77        967.34        32.74 o                         
   0   8   4       6241.87       7112.25       369.12 o                         
   1   8   4        484.66        379.57        16.75 o                         
   2   8   4        137.35        128.96         8.58 o                         
   3   8   4         99.78        114.55         7.67 o                         
   4   8   4        854.89        823.68        18.89 o                         
   5   8   4         10.31          2.46         8.22 o                         
  -5   9   4         12.58         13.97         4.60 o                         
  -4   9   4         44.66         33.13         5.83 o                         
  -3   9   4        484.87        510.82        11.66 o                         
  -2   9   4       1149.08       1185.82        20.19 o                         
  -1   9   4        194.37        221.08        17.05 o                         
   0   9   4       2192.25       2443.56       169.48 o                         
   1   9   4        616.30        653.17        24.44 o                         
   2   9   4         14.65         15.78         8.51 o                         
   3   9   4         17.42         14.54         7.21 o                         
   4   9   4        128.60        142.80         8.94 o                         
   5   9   4         10.85         15.51         8.52 o                         
  -5  10   4          6.65          6.06         5.21 o                         
  -4  10   4         73.00         81.97         7.85 o                         
  -3  10   4        196.58        212.56         6.95 o                         
  -2  10   4          3.65          3.49         4.52 o                         
  -1  10   4        438.54        399.36        10.47 o                         
   0  10   4          0.21          1.80         7.72 o                         
   1  10   4        277.23        358.01        16.99 o                         
   2  10   4       1069.31       1131.59        26.34 o                         
   3  10   4        107.99        101.08        10.60 o                         
   4  10   4         45.34         49.93         7.92 o                         
   5  10   4         23.81         33.55         7.90 o                         
  -5  11   4         25.03         15.00         9.41 o                         
  -4  11   4          0.77          7.07         7.01 o                         
  -3  11   4       1354.25       1417.88        25.53 o                         
  -2  11   4         62.61         63.11         4.98 o                         
  -1  11   4         74.81         68.56         4.48 o                         
   0  11   4       2089.69       2208.20        38.93 o                         
   1  11   4        504.08        493.28        13.06 o                         
   2  11   4         76.70         87.78         7.93 o                         
   3  11   4         81.77         82.11        10.67 o                         
   4  11   4          1.00         -4.46         7.28 o                         
   5  11   4        240.15        253.11        10.11 o                         
  -4  12   4          0.13         10.17         6.27 o                         
  -3  12   4         10.10         12.71         6.34 o                         
  -2  12   4       1472.63       1419.91        24.29 o                         
  -1  12   4        182.63        167.05         7.11 o                         
   0  12   4       1367.64       1448.54        24.01 o                         
   1  12   4        224.80        248.10         8.78 o                         
   2  12   4        761.18        833.87        23.12 o                         
   3  12   4          1.28          5.29        11.44 o                         
   4  12   4        472.87        524.78        25.95 o                         
   5  12   4         20.75         24.77         6.78 o                         
  -4  13   4         42.93         51.43         6.83 o                         
  -3  13   4        137.56        123.07         7.27 o                         
  -2  13   4       1037.48       1048.37        19.82 o                         
  -1  13   4       1514.77       1519.11        27.85 o                         
   0  13   4        311.48        317.88         8.71 o                         
   1  13   4        555.48        568.08        13.99 o                         
   2  13   4         84.60         71.77         8.95 o                         
   3  13   4         31.00         17.45         9.90 o                         
   4  13   4        192.87        203.51        11.86 o                         
  -4  14   4         53.64         60.93         6.14 o                         
  -3  14   4          2.54          7.99         5.73 o                         
  -2  14   4        911.88        916.04        18.80 o                         
  -1  14   4        440.45        432.98        12.78 o                         
   0  14   4         75.94        103.01         6.62 o                         
   1  14   4         17.04         32.38        10.66 o                         
   2  14   4        133.65        117.46         9.83 o                         
   3  14   4        144.48        131.08        11.02 o                         
   4  14   4        381.65        401.53        13.27 o                         
  -4  15   4         53.14         53.57         5.06 o                         
  -3  15   4          8.05          9.18         6.29 o                         
  -2  15   4        253.07        235.77         9.59 o                         
  -1  15   4        901.72        893.68        17.52 o                         
   0  15   4         11.85          8.60         7.46 o                         
   1  15   4         20.04         33.16         7.25 o                         
   2  15   4         58.76         55.36         9.48 o                         
   3  15   4        209.93        192.17         9.90 o                         
   4  15   4        436.33        481.56        16.02 o                         
  -4  16   4          1.95          6.59         4.35 o                         
  -3  16   4         56.82         55.34         6.15 o                         
  -2  16   4          6.47         13.59         6.70 o                         
  -1  16   4        103.57        113.33         6.63 o                         
   0  16   4          1.60          3.25         7.07 o                         
   1  16   4          3.65         13.10         7.13 o                         
   2  16   4         40.49         51.97        10.85 o                         
   3  16   4         42.94         31.87         8.85 o                         
   4  16   4         66.97         76.13         6.43 o                         
  -3  17   4          1.97          8.76         5.14 o                         
  -2  17   4        218.00        249.68         9.40 o                         
  -1  17   4        263.28        257.12         8.62 o                         
   0  17   4         86.87         90.34         7.55 o                         
   1  17   4        141.01        130.44         8.55 o                         
   2  17   4          7.53          5.89         8.72 o                         
   3  17   4         29.63         33.45         7.12 o                         
   4  17   4          1.69          5.73         5.96 o                         
  -3  18   4        250.80        319.01        11.73 o                         
  -2  18   4         64.41         80.29         7.20 o                         
  -1  18   4         32.55         47.40         7.33 o                         
   0  18   4        113.72        116.88         7.73 o                         
   1  18   4        593.33        580.62        16.29 o                         
   2  18   4        297.74        289.44        19.62 o                         
   3  18   4          0.94          5.91         6.81 o                         
  -2  19   4         22.84         19.64         6.05 o                         
  -1  19   4          0.10          8.61         7.43 o                         
   0  19   4          9.72         15.43         7.03 o                         
   1  19   4         10.72         12.76         7.37 o                         
   2  19   4         74.32         77.75         8.58 o                         
   3  19   4         58.69         60.55         6.70 o                         
  -2  20   4         32.57         48.05         6.06 o                         
  -1  20   4          2.41         16.10         6.49 o                         
   0  20   4          0.52          4.56         7.07 o                         
   1  20   4        170.73        166.18        11.01 o                         
   2  20   4         60.72         62.64         6.28 o                         
  -1  21   4          8.56         16.58         4.84 o                         
   0  21   4        307.19        350.17        12.77 o                         
   1  21   4        155.95        138.53        13.26 o                         
   2  21   4         10.06         10.05         5.46 o                         
   0  22   4         70.00         52.07        11.59 o                         
   1  22   4         66.36         56.16        37.48 o                         
   0 -22   5          8.17         14.24         5.37 o                         
  -1 -21   5        349.42        237.88        14.43 o                         
   0 -21   5          1.53          2.83         4.91 o                         
   1 -21   5         29.89         26.27         4.58 o                         
  -2 -20   5        292.61        296.39        23.08 o                         
  -1 -20   5          3.22         10.04         5.19 o                         
   0 -20   5          4.33          8.19         5.57 o                         
   1 -20   5        167.25        150.55         7.78 o                         
   2 -20   5          0.05          8.61         4.90 o                         
  -2 -19   5          6.35         10.63         5.25 o                         
  -1 -19   5        624.69        653.76        17.27 o                         
   0 -19   5        452.57        487.38        18.72 o                         
   1 -19   5         18.59         18.58         6.31 o                         
   2 -19   5         22.24         29.18         7.98 o                         
   3 -19   5         99.35         86.76         5.33 o                         
  -3 -18   5         23.04         27.64         6.64 o                         
  -2 -18   5         72.59         67.25         6.87 o                         
  -1 -18   5        531.16        510.05        15.36 o                         
   0 -18   5        139.82        159.54         8.50 o                         
   1 -18   5        148.30        154.17         8.19 o                         
   2 -18   5         15.40          9.02         8.09 o                         
   3 -18   5          5.64          7.74         4.99 o                         
  -3 -17   5        161.59        162.01         7.81 o                         
  -2 -17   5          0.47          9.16         5.69 o                         
  -1 -17   5          0.65          5.60         5.87 o                         
   0 -17   5       1207.41       1216.52        27.31 o                         
   1 -17   5         74.55         66.96         8.08 o                         
   2 -17   5         48.53         44.20         6.60 o                         
   3 -17   5          0.41         13.28         5.90 o                         
  -3 -16   5        193.46        173.11        11.97 o                         
  -2 -16   5          7.35         18.67         5.76 o                         
  -1 -16   5        163.24        163.32         7.38 o                         
   0 -16   5       3595.52       3607.26        72.78 o                         
   1 -16   5         14.47         17.50         6.84 o                         
   2 -16   5        206.85        205.18         8.81 o                         
   3 -16   5          3.28          8.79         7.31 o                         
   4 -16   5         15.21         26.70         4.35 o                         
  -4 -15   5        214.80        217.33        11.53 o                         
  -3 -15   5        228.75        210.09        14.23 o                         
  -2 -15   5         46.59         46.07         7.83 o                         
  -1 -15   5       1476.09       1463.36        27.74 o                         
   0 -15   5        653.54        646.19        16.45 o                         
   1 -15   5         11.59         11.47         6.68 o                         
   2 -15   5          6.31          5.61         7.01 o                         
   3 -15   5         30.82         42.85         8.95 o                         
   4 -15   5          0.03         -5.73         5.73 o                         
  -4 -14   5          9.65          6.82         5.29 o                         
  -3 -14   5          0.02         -1.42         7.35 o                         
  -2 -14   5         57.98         55.79         7.74 o                         
  -1 -14   5        380.62        395.37        10.01 o                         
   0 -14   5        118.10        127.68         7.31 o                         
   1 -14   5        100.57         77.02         8.63 o                         
   2 -14   5         18.33         21.40         7.29 o                         
   3 -14   5         22.29         23.04         8.35 o                         
   4 -14   5          5.36         12.93         7.86 o                         
  -4 -13   5         48.19         46.11         6.34 o                         
  -3 -13   5        216.34        208.41         9.02 o                         
  -2 -13   5       1000.51        997.43        21.97 o                         
  -1 -13   5          6.46          5.05         7.00 o                         
   0 -13   5         11.38         20.42         5.91 o                         
   1 -13   5        256.10        272.36        10.34 o                         
   2 -13   5          8.71         24.40         7.01 o                         
   3 -13   5        372.09        355.86        13.86 o                         
   4 -13   5          5.91         11.80         8.54 o                         
  -4 -12   5          9.43         24.83         6.01 o                         
  -3 -12   5         27.36         27.36         6.44 o                         
  -2 -12   5        219.26        216.32         8.21 o                         
  -1 -12   5          3.94         16.60         6.30 o                         
   0 -12   5        271.01        282.54         9.64 o                         
   1 -12   5        709.58        805.77        23.45 o                         
   2 -12   5        400.21        440.55        20.58 o                         
   3 -12   5         29.00         49.91         9.75 o                         
   4 -12   5        224.41        194.05        20.01 o                         
   5 -12   5        346.95        381.20        17.69 o                         
  -5 -11   5          4.21         10.84         5.22 o                         
  -4 -11   5          0.13          9.33         6.92 o                         
  -3 -11   5         68.96         55.31         6.69 o                         
  -2 -11   5        120.02        128.06         6.95 o                         
  -1 -11   5        462.37        433.04        12.28 o                         
   0 -11   5         75.77         76.34         6.19 o                         
   1 -11   5        106.91        132.26         8.93 o                         
   2 -11   5         56.50         47.96         7.12 o                         
   3 -11   5         34.20         51.92         9.69 o                         
   4 -11   5         12.75         18.44        11.66 o                         
   5 -11   5        194.88        238.83        10.89 o                         
  -5 -10   5         57.89         22.95         8.13 o                         
  -4 -10   5         22.40         34.17         7.44 o                         
  -3 -10   5         16.81         23.19         6.57 o                         
  -2 -10   5        188.78        193.31         7.66 o                         
  -1 -10   5        939.87        910.67        22.06 o                         
   0 -10   5        253.29        263.24        12.01 o                         
   1 -10   5          3.78          9.88         8.50 o                         
   2 -10   5        336.34        358.32        11.12 o                         
   3 -10   5        550.77        600.29        29.81 o                         
   4 -10   5          0.06         -5.77         6.89 o                         
   5 -10   5          0.20         -0.11         8.11 o                         
  -5  -9   5          5.46          5.86         5.31 o                         
  -4  -9   5        331.41        307.10        11.07 o                         
  -3  -9   5          3.43          5.01         6.64 o                         
  -2  -9   5         13.26         20.22         5.57 o                         
  -1  -9   5         97.61         91.88         8.87 o                         
   0  -9   5       1042.03       1147.94        33.14 o                         
   1  -9   5       1362.38       1408.46        40.95 o                         
   2  -9   5        117.18        108.58         6.79 o                         
   3  -9   5         21.64         34.19        10.98 o                         
   4  -9   5          0.01         21.33         7.42 o                         
   5  -9   5        103.94        113.80         9.61 o                         
  -5  -8   5         61.72         56.30         6.85 o                         
  -4  -8   5         12.83         19.90         7.26 o                         
  -3  -8   5        154.55        162.07         8.52 o                         
  -2  -8   5          0.01          7.47         5.31 o                         
  -1  -8   5          1.30         10.37         7.11 o                         
   0  -8   5        315.74        339.87        14.38 o                         
   1  -8   5         37.44         30.24         6.19 o                         
   2  -8   5        105.91        114.52         7.40 o                         
   3  -8   5         65.16         66.35         7.52 o                         
   4  -8   5        117.26        103.94        10.98 o                         
   5  -8   5         18.25         12.16         6.14 o                         
  -5  -7   5         53.19         50.10         7.92 o                         
  -4  -7   5         23.30         26.87         6.81 o                         
  -3  -7   5        331.34        307.31         9.91 o                         
  -2  -7   5        737.36        722.19        18.80 o                         
  -1  -7   5        416.52        403.94        11.79 o                         
   0  -7   5       2018.21       2022.06        61.04 o                         
   1  -7   5         24.11         24.38         5.90 o                         
   2  -7   5        184.12        143.38        15.31 o                         
   3  -7   5         26.93         34.95         8.85 o                         
   4  -7   5          3.59         13.13         7.34 o                         
   5  -7   5          9.30          6.03         7.39 o                         
  -5  -6   5        129.12        124.94         8.88 o                         
  -4  -6   5        107.01        128.48         9.10 o                         
  -3  -6   5        191.03        201.46         8.27 o                         
  -2  -6   5        286.11        309.06        14.17 o                         
  -1  -6   5        109.48         98.46         6.41 o                         
   0  -6   5         90.55        132.68        13.82 o                         
   1  -6   5          9.62         27.83         5.64 o                         
   2  -6   5       4188.79       3977.16       120.36 o                         
   3  -6   5        152.57        129.54        16.46 o                         
   4  -6   5        656.02        660.11        21.83 o                         
   5  -6   5          0.25         -7.17         7.65 o                         
  -5  -5   5          1.02          4.27         6.78 o                         
  -4  -5   5         68.44         44.63         7.26 o                         
  -3  -5   5         42.53         56.06         5.90 o                         
  -2  -5   5       6547.45       6340.34       163.60 o                         
  -1  -5   5       1388.20       1321.21        42.80 o                         
   0  -5   5        286.73        344.55        18.10 o                         
   1  -5   5       1174.58       1156.73        38.52 o                         
   2  -5   5        207.65        202.42        12.76 o                         
   3  -5   5        109.30        105.07         7.27 o                         
   4  -5   5        122.11        119.54        10.28 o                         
   5  -5   5        128.28        146.30        16.54 o                         
  -5  -4   5          0.55          6.38         6.89 o                         
  -4  -4   5        128.04        146.41         8.67 o                         
  -3  -4   5         46.95         52.61         6.11 o                         
  -2  -4   5       6050.52       5993.36       155.30 o                         
  -1  -4   5       2491.64       2629.03        79.98 o                         
   0  -4   5         15.24         23.54         7.58 o                         
   1  -4   5          0.04          4.29         9.64 o                         
   2  -4   5       1759.85       1646.67        41.09 o                         
   3  -4   5          6.53         13.50         6.74 o                         
   4  -4   5         13.26         20.00         8.97 o                         
   5  -4   5        244.59        259.05        12.26 o                         
  -5  -3   5         79.76         64.92         6.86 o                         
  -4  -3   5         84.10         98.34         8.01 o                         
  -3  -3   5          3.30         12.41         5.88 o                         
  -2  -3   5        390.32        456.05        16.63 o                         
  -1  -3   5       1317.55       1317.70        42.32 o                         
   0  -3   5        113.72         95.35         9.69 o                         
   1  -3   5        108.89        174.40        15.83 o                         
   2  -3   5        307.30        276.98        30.58 o                         
   3  -3   5        653.21        709.66        17.29 o                         
   4  -3   5        204.28        213.21        10.43 o                         
   5  -3   5         51.52         64.86         9.21 o                         
  -5  -2   5         25.31         34.15         6.62 o                         
  -4  -2   5        166.67        186.11         9.33 o                         
  -3  -2   5          5.95          6.07         5.25 o                         
  -2  -2   5        379.95        386.04        15.07 o                         
  -1  -2   5        588.99        598.46        22.17 o                         
   0  -2   5        304.51        258.02        15.42 o                         
   1  -2   5       1573.39       1504.10        57.50 o                         
   2  -2   5       1483.48       1406.20        39.62 o                         
   3  -2   5         20.55         24.15         6.39 o                         
   4  -2   5        277.05        312.97        11.86 o                         
   5  -2   5        642.35        686.44        23.75 o                         
  -5  -1   5          1.21         10.87         5.73 o                         
  -4  -1   5          1.82          2.28         6.16 o                         
  -3  -1   5        296.94        327.88         9.88 o                         
  -2  -1   5          1.00         10.70         7.49 o                         
  -1  -1   5       3527.38       3301.14        99.80 o                         
   0  -1   5       1123.01       1239.66        48.12 o                         
   1  -1   5       2756.24       2652.96        62.45 o                         
   2  -1   5        143.19        138.72         9.78 o                         
   3  -1   5        394.75        436.97        15.16 o                         
   4  -1   5        186.02        193.15         9.72 o                         
   5  -1   5        187.13        206.89        11.00 o                         
   6  -1   5          8.99          9.27         3.76 o                         
  -5   0   5        240.66        226.31         8.33 o                         
  -4   0   5         73.24         83.41         6.82 o                         
  -3   0   5       1927.87       2085.65        40.17 o                         
  -2   0   5        350.80        363.37        16.28 o                         
  -1   0   5        183.44        177.96        21.74 o                         
   0   0   5         20.68          5.25         8.44 o                         
   1   0   5       2520.39       2519.36        66.69 o                         
   2   0   5       2644.95       2669.03       143.88 o                         
   3   0   5         92.50         90.96         7.33 o                         
   4   0   5        643.59        639.90        16.49 o                         
   5   0   5        125.99        130.94         9.57 o                         
   6   0   5          1.11          5.73         3.54 o                         
  -5   1   5         13.18         15.62         6.06 o                         
  -4   1   5       1966.48       1918.06        38.18 o                         
  -3   1   5          2.82          7.16         5.07 o                         
  -2   1   5          0.06          0.56        10.22 o                         
  -1   1   5       4851.59       4505.49       164.36 o                         
   0   1   5        991.65        991.51        31.87 o                         
   1   1   5         97.86         91.68         6.95 o                         
   2   1   5          1.25         20.55         8.97 o                         
   3   1   5       1029.83       1074.26        35.38 o                         
   4   1   5          0.06         13.32         9.18 o                         
   5   1   5          8.01         -2.84         8.64 o                         
   6   1   5        146.60        129.11        13.21 o                         
  -5   2   5         16.40         15.68         5.94 o                         
  -4   2   5         95.56         97.07         7.36 o                         
  -3   2   5        235.64        256.65         9.23 o                         
  -2   2   5        913.51        909.24        24.90 o                         
  -1   2   5       1305.18       1266.11        41.26 o                         
   0   2   5       2027.99       2099.39        48.83 o                         
   1   2   5        986.46       1014.81        25.64 o                         
   2   2   5        907.35        908.51        30.61 o                         
   3   2   5        165.25        184.51         8.36 o                         
   4   2   5        232.91        221.20        11.18 o                         
   5   2   5         93.46         64.44        10.54 o                         
   6   2   5         44.42         54.70         9.22 o                         
  -5   3   5          8.45         16.92         5.49 o                         
  -4   3   5        151.42        146.75         8.00 o                         
  -3   3   5         94.55         98.09         5.54 o                         
  -2   3   5         25.77         36.61         7.76 o                         
  -1   3   5        781.07        760.30        44.52 o                         
   0   3   5          5.57          6.48         4.20 o                         
   1   3   5         52.04         49.47         8.83 o                         
   2   3   5         14.39         23.07         8.43 o                         
   3   3   5          5.85          7.23         6.45 o                         
   4   3   5         65.63         88.20         8.51 o                         
   5   3   5        822.42        861.30        58.47 o                         
  -5   4   5          8.78         11.99         6.08 o                         
  -4   4   5         17.41         19.62         6.18 o                         
  -3   4   5        690.35        705.99        12.88 o                         
  -2   4   5        339.61        286.12        12.10 o                         
  -1   4   5        204.61        197.42        14.66 o                         
   0   4   5          1.29         14.30        10.10 o                         
   1   4   5        394.42        343.14        19.07 o                         
   2   4   5         33.61         30.36         9.40 o                         
   3   4   5        342.94        314.28        10.08 o                         
   4   4   5         37.87         38.89         8.24 o                         
   5   4   5         38.30         62.39         9.15 o                         
  -5   5   5          6.28         14.23         8.64 o                         
  -4   5   5         11.14         18.85         6.88 o                         
  -3   5   5        151.32        144.17         6.18 o                         
  -2   5   5      10567.77      10110.94       259.45 o                         
  -1   5   5       2725.89       2776.19       118.60 o                         
   0   5   5        885.30        937.49        48.37 o                         
   1   5   5        889.76        803.90        28.47 o                         
   2   5   5        131.75         87.18         9.23 o                         
   3   5   5         19.86         44.13         6.29 o                         
   4   5   5       2069.92       2203.90        43.89 o                         
   5   5   5        671.55        745.92        22.80 o                         
  -5   6   5         14.35         17.12         4.24 o                         
  -4   6   5         12.44          5.75         6.50 o                         
  -3   6   5       1252.87       1249.06        22.65 o                         
  -2   6   5      12596.71      12448.65       371.38 o                         
  -1   6   5          2.97         15.51         7.25 o                         
   0   6   5          0.54         11.12        12.36 o                         
   1   6   5        142.01        149.16         9.84 o                         
   2   6   5        144.91        155.90        10.48 o                         
   3   6   5        817.47        805.16        19.13 o                         
   4   6   5        862.78        881.89        32.36 o                         
   5   6   5          9.90          8.18         7.80 o                         
  -5   7   5          2.77          7.50         4.10 o                         
  -4   7   5         45.71         52.72         7.03 o                         
  -3   7   5        459.61        458.41        10.26 o                         
  -2   7   5       5285.35       5238.17        85.99 o                         
  -1   7   5        319.18        242.23        12.47 o                         
   0   7   5       1899.14       1613.26        59.94 o                         
   1   7   5       2481.16       2319.89        61.78 o                         
   2   7   5         98.09        109.53        10.03 o                         
   3   7   5        743.49        704.59        17.40 o                         
   4   7   5        432.45        442.11        12.48 o                         
   5   7   5          4.29         15.95         7.63 o                         
  -5   8   5         60.94         76.95         5.73 o                         
  -4   8   5          0.11         -3.35         5.80 o                         
  -3   8   5         48.99         51.11         5.06 o                         
  -2   8   5        543.70        562.22        10.48 o                         
  -1   8   5        939.60       1064.30        51.74 o                         
   0   8   5        279.75        365.08        17.38 o                         
   1   8   5         24.92         22.49         9.00 o                         
   2   8   5         83.59         80.33         7.58 o                         
   3   8   5        531.44        546.03        14.67 o                         
   4   8   5       1588.23       1619.47        35.02 o                         
   5   8   5          0.08          8.46         7.73 o                         
  -5   9   5         15.62         12.92         4.32 o                         
  -4   9   5        139.68        153.27         9.84 o                         
  -3   9   5        156.79        152.03         6.16 o                         
  -2   9   5         18.71         13.83         4.33 o                         
  -1   9   5         24.02         23.05         8.62 o                         
   0   9   5        350.34        369.22        15.74 o                         
   1   9   5          5.50         12.70         9.18 o                         
   2   9   5        783.36        805.36        22.22 o                         
   3   9   5        425.57        453.71        13.17 o                         
   4   9   5         10.33         13.22         7.97 o                         
   5   9   5        212.15        254.04        10.86 o                         
  -5  10   5          2.50          4.21         2.99 o                         
  -4  10   5          0.15         -3.12         5.73 o                         
  -3  10   5        165.57        158.27         6.38 o                         
  -2  10   5        171.71        179.07         6.29 o                         
  -1  10   5        385.78        391.39         9.34 o                         
   0  10   5        385.53        377.21        16.34 o                         
   1  10   5        415.72        408.70        12.13 o                         
   2  10   5         27.74         27.68         6.95 o                         
   3  10   5        389.32        426.56        14.72 o                         
   4  10   5         43.09         43.47         7.68 o                         
   5  10   5          1.20         10.51         5.96 o                         
  -4  11   5         24.31         25.82         5.69 o                         
  -3  11   5       1710.65       1804.16        30.07 o                         
  -2  11   5        138.99        135.57         6.02 o                         
  -1  11   5         62.12         66.74         4.58 o                         
   0  11   5        497.82        495.13        10.54 o                         
   1  11   5        187.33        225.44         7.89 o                         
   2  11   5         57.62         45.34         7.86 o                         
   3  11   5        363.38        328.04        13.48 o                         
   4  11   5        186.56        211.48         8.53 o                         
   5  11   5          1.73          4.91         4.24 o                         
  -4  12   5          3.07         14.25         6.24 o                         
  -3  12   5         40.17         52.92         5.85 o                         
  -2  12   5        743.14        826.68        15.36 o                         
  -1  12   5        950.79        971.89        18.52 o                         
   0  12   5        451.66        464.73        10.44 o                         
   1  12   5         87.13         90.78         7.03 o                         
   2  12   5        325.93        342.64        16.41 o                         
   3  12   5        154.61        148.90        10.65 o                         
   4  12   5         23.30         26.12         8.54 o                         
   5  12   5        213.95        218.00         9.08 o                         
  -4  13   5         29.85         32.43         6.89 o                         
  -3  13   5        199.40        194.29         7.52 o                         
  -2  13   5          8.67         26.05         5.51 o                         
  -1  13   5        112.30        123.44         6.17 o                         
   0  13   5         11.82         17.26         5.61 o                         
   1  13   5          4.68         10.74         6.76 o                         
   2  13   5         45.61         37.12         7.96 o                         
   3  13   5         36.23         45.16         9.51 o                         
   4  13   5          0.18         -0.34         8.02 o                         
  -4  14   5          0.16          6.10         6.03 o                         
  -3  14   5         33.18         31.33         6.52 o                         
  -2  14   5         21.74         18.96         5.85 o                         
  -1  14   5        360.41        334.73         8.52 o                         
   0  14   5         69.45         74.63         5.68 o                         
   1  14   5         14.21         18.83         6.32 o                         
   2  14   5         20.54         12.16         8.00 o                         
   3  14   5         41.20         50.32         9.29 o                         
   4  14   5        348.88        379.40        13.55 o                         
  -4  15   5          1.86          8.27         4.45 o                         
  -3  15   5          1.08          1.86         6.95 o                         
  -2  15   5         20.53         23.49         6.54 o                         
  -1  15   5       1216.33       1251.06        23.01 o                         
   0  15   5         13.10         20.91         6.02 o                         
   1  15   5         17.22         19.66         6.54 o                         
   2  15   5         85.18         86.77         8.76 o                         
   3  15   5         46.60         37.00        11.59 o                         
   4  15   5        343.57        376.75        12.90 o                         
  -3  16   5         28.45         31.07         6.46 o                         
  -2  16   5         42.74         39.57         7.37 o                         
  -1  16   5         78.42         83.69         6.88 o                         
   0  16   5        510.07        474.45        12.40 o                         
   1  16   5         21.16         31.99         6.70 o                         
   2  16   5        190.66        147.94         8.71 o                         
   3  16   5          4.53         -0.50         8.43 o                         
   4  16   5          0.02          8.63         7.82 o                         
  -3  17   5         20.88         18.17         5.11 o                         
  -2  17   5         52.36         45.22         7.52 o                         
  -1  17   5        127.92        139.85         7.29 o                         
   0  17   5        291.94        300.68         9.46 o                         
   1  17   5         61.90         47.59         7.04 o                         
   2  17   5         26.40         25.41         9.04 o                         
   3  17   5          0.07         10.51         6.81 o                         
  -3  18   5          0.58          2.77         4.15 o                         
  -2  18   5          5.46          8.05         6.79 o                         
  -1  18   5         21.99         28.46         7.26 o                         
   0  18   5         44.83         45.10         7.75 o                         
   1  18   5        374.06        405.24        13.34 o                         
   2  18   5         50.82         33.74        10.02 o                         
   3  18   5         87.93         86.95         6.68 o                         
  -2  19   5          1.89         -0.24         6.02 o                         
  -1  19   5          7.40         22.19         7.29 o                         
   0  19   5         31.02         43.91         8.00 o                         
   1  19   5          0.65          6.57         7.78 o                         
   2  19   5          5.84          7.47         7.46 o                         
   3  19   5        257.97        245.56        11.15 o                         
  -2  20   5         11.44          8.72         8.19 o                         
  -1  20   5          1.03         11.94         6.89 o                         
   0  20   5          4.78          8.00         8.20 o                         
   1  20   5         54.54         70.89         6.93 o                         
   2  20   5        123.51        129.73         8.47 o                         
  -1  21   5          9.91         20.14         7.00 o                         
   0  21   5          2.13         10.27         6.39 o                         
   1  21   5         58.42         54.00        11.22 o                         
   2  21   5         15.96         34.25         6.87 o                         
   0  22   5         51.54         59.04        10.04 o                         
  -1 -21   6        552.98        372.75        11.99 o                         
   0 -21   6          0.20          6.86         4.80 o                         
   1 -21   6         13.34         17.45         5.64 o                         
  -2 -20   6         66.02         58.75         7.57 o                         
  -1 -20   6         27.71         20.02         5.19 o                         
   0 -20   6          7.67          3.78         5.89 o                         
   1 -20   6         37.80         27.26         5.57 o                         
   2 -20   6          4.97          1.71         5.39 o                         
  -2 -19   6         44.60         49.61         5.11 o                         
  -1 -19   6          0.06         11.12         5.48 o                         
   0 -19   6         27.93         34.29         7.05 o                         
   1 -19   6          0.04         11.13         6.00 o                         
   2 -19   6         78.73         79.32         7.40 o                         
  -3 -18   6         17.90         30.68         9.27 o                         
  -2 -18   6         24.50         32.08         4.79 o                         
  -1 -18   6         76.82         71.45         6.22 o                         
   0 -18   6         40.49         24.03         7.44 o                         
   1 -18   6         57.50         63.79         7.14 o                         
   2 -18   6          0.04          9.42         7.64 o                         
   3 -18   6        259.45        274.70         9.46 o                         
  -3 -17   6          0.01         10.68         4.89 o                         
  -2 -17   6         29.75         42.58         6.14 o                         
  -1 -17   6          0.12          4.58         5.92 o                         
   0 -17   6         36.95         37.05         7.22 o                         
   1 -17   6        143.15        132.74         7.61 o                         
   2 -17   6         66.31         60.04         6.18 o                         
   3 -17   6          0.87         11.67         5.83 o                         
  -3 -16   6         92.17         87.65         6.80 o                         
  -2 -16   6         65.99         63.23         7.98 o                         
  -1 -16   6         77.71         77.01         6.77 o                         
   0 -16   6         20.60         26.79         7.16 o                         
   1 -16   6         14.48         27.80         7.77 o                         
   2 -16   6        745.62        668.41        24.38 o                         
   3 -16   6         30.75         36.45         6.57 o                         
   4 -16   6          2.90          1.96         4.59 o                         
  -4 -15   6          0.14         -1.63         5.34 o                         
  -3 -15   6         24.81         20.59         7.25 o                         
  -2 -15   6          3.16          9.04         6.69 o                         
  -1 -15   6         72.90         79.01         7.13 o                         
   0 -15   6        179.93        179.99         7.77 o                         
   1 -15   6         34.69         25.87         7.23 o                         
   2 -15   6         90.57         66.61         8.97 o                         
   3 -15   6         11.27         17.23         8.45 o                         
   4 -15   6          3.24          4.09         5.08 o                         
  -4 -14   6          7.83         13.54         5.07 o                         
  -3 -14   6         74.21         72.73         7.47 o                         
  -2 -14   6        784.77        792.08        19.40 o                         
  -1 -14   6        368.76        366.94        10.22 o                         
   0 -14   6        111.44        112.30         7.36 o                         
   1 -14   6         13.29         15.77         6.90 o                         
   2 -14   6         15.05         15.50         7.13 o                         
   3 -14   6        204.30        217.75        10.37 o                         
   4 -14   6          0.01          6.58         7.47 o                         
  -4 -13   6          3.86          4.15         5.52 o                         
  -3 -13   6          0.05          8.29         6.85 o                         
  -2 -13   6        498.55        479.87        13.80 o                         
  -1 -13   6        874.34        868.91        17.88 o                         
   0 -13   6        517.88        489.25        12.60 o                         
   1 -13   6        134.12        114.27         8.71 o                         
   2 -13   6         41.83         42.47         7.25 o                         
   3 -13   6         19.61         15.99         8.30 o                         
   4 -13   6        251.43        281.29        13.30 o                         
  -4 -12   6         55.48         51.88         5.98 o                         
  -3 -12   6         98.23        110.28         7.13 o                         
  -2 -12   6       2826.85       2754.68        52.87 o                         
  -1 -12   6        736.80        759.12        17.17 o                         
   0 -12   6          4.91         10.35         6.22 o                         
   1 -12   6         16.35          9.03         7.02 o                         
   2 -12   6         18.24         18.52         7.85 o                         
   3 -12   6        202.87        161.13        11.08 o                         
   4 -12   6         59.78         79.58         9.90 o                         
  -4 -11   6         23.66         28.44         6.75 o                         
  -3 -11   6          0.14          1.14         6.62 o                         
  -2 -11   6        196.03        211.50         8.23 o                         
  -1 -11   6         18.88         19.68         5.49 o                         
   0 -11   6        580.11        588.91        13.58 o                         
   1 -11   6         23.67         27.31         8.46 o                         
   2 -11   6         26.47         33.93         6.62 o                         
   3 -11   6         12.82         10.09         9.27 o                         
   4 -11   6        137.66        190.48        14.77 o                         
   5 -11   6          0.70         11.20         4.56 o                         
  -5 -10   6        182.85        158.25        12.36 o                         
  -4 -10   6         33.57         39.74         7.16 o                         
  -3 -10   6        223.32        228.30        14.67 o                         
  -2 -10   6        255.08        256.02        11.20 o                         
  -1 -10   6        913.62        850.25        19.84 o                         
   0 -10   6       4600.39       4490.03        97.81 o                         
   1 -10   6       1054.43       1121.27        26.64 o                         
   2 -10   6        250.40        246.21         9.23 o                         
   3 -10   6        297.58        272.63        12.73 o                         
   4 -10   6         70.82         81.29        10.63 o                         
   5 -10   6          1.06          8.31         9.77 o                         
  -5  -9   6         70.85         64.81         7.92 o                         
  -4  -9   6        128.38        131.83         8.73 o                         
  -3  -9   6        364.32        349.75        10.45 o                         
  -2  -9   6         41.44         51.97         5.94 o                         
  -1  -9   6        729.83        743.89        20.76 o                         
   0  -9   6        155.71        192.42         8.60 o                         
   1  -9   6         27.23         22.57         6.58 o                         
   2  -9   6         13.08         30.62         5.89 o                         
   3  -9   6         55.76         75.95         9.39 o                         
   4  -9   6          3.29          5.16        10.08 o                         
   5  -9   6         96.27         93.03         9.87 o                         
  -5  -8   6        189.35        165.99        11.17 o                         
  -4  -8   6          1.81          7.39         6.79 o                         
  -3  -8   6         63.40         61.68         7.36 o                         
  -2  -8   6        495.99        513.28        12.61 o                         
  -1  -8   6         63.75         77.49         6.46 o                         
   0  -8   6         74.10         72.45         6.29 o                         
   1  -8   6         39.55         53.72         6.54 o                         
   2  -8   6        307.54        311.73        10.18 o                         
   3  -8   6        112.19        112.48        12.08 o                         
   4  -8   6        183.55        214.44        17.03 o                         
   5  -8   6         15.90         26.30         9.42 o                         
  -5  -7   6        290.47        241.48        20.34 o                         
  -4  -7   6         34.06         33.91         7.33 o                         
  -3  -7   6        365.47        363.53        10.77 o                         
  -2  -7   6        370.41        376.80        12.80 o                         
  -1  -7   6        365.91        336.61        10.44 o                         
   0  -7   6          7.81         26.84         5.24 o                         
   1  -7   6      11733.34      12466.78       283.22 o                         
   2  -7   6        333.48        356.60        12.20 o                         
   3  -7   6          1.86          5.21         7.77 o                         
   4  -7   6        262.46        238.78        24.95 o                         
   5  -7   6          0.43         11.47         9.84 o                         
  -5  -6   6         98.33         83.88        13.64 o                         
  -4  -6   6         67.71         81.85         7.95 o                         
  -3  -6   6       1254.33       1257.41        24.31 o                         
  -2  -6   6       1672.39       1655.05        34.62 o                         
  -1  -6   6         57.62         47.27         5.78 o                         
   0  -6   6       2807.41       2947.04        77.61 o                         
   1  -6   6       1406.01       1454.73        35.21 o                         
   2  -6   6         24.93         24.38         6.38 o                         
   3  -6   6         73.90         80.35         6.81 o                         
   4  -6   6        436.76        433.14        16.88 o                         
   5  -6   6         24.99         33.93        13.35 o                         
  -5  -5   6         15.06         11.51         6.87 o                         
  -4  -5   6         37.73         35.50         7.44 o                         
  -3  -5   6       1881.47       1970.10        34.46 o                         
  -2  -5   6      13618.94      13509.55       342.84 o                         
  -1  -5   6        903.26        942.37        31.83 o                         
   0  -5   6          1.02          6.91         6.31 o                         
   1  -5   6         52.53         48.35         7.27 o                         
   2  -5   6          3.56         14.75         8.62 o                         
   3  -5   6          0.49          5.36         6.62 o                         
   4  -5   6        172.14        163.78        11.25 o                         
   5  -5   6         21.15         31.97         6.56 o                         
  -5  -4   6          5.27         -5.76         5.76 o                         
  -4  -4   6         25.35         22.13         7.11 o                         
  -3  -4   6         37.36         53.51         6.48 o                         
  -2  -4   6       2179.88       2297.30        61.64 o                         
  -1  -4   6          4.38         -2.21         7.32 o                         
   0  -4   6        144.82        146.03         9.05 o                         
   1  -4   6         82.84        103.83        12.43 o                         
   2  -4   6        152.60        140.90        10.95 o                         
   3  -4   6        301.37        301.92        10.77 o                         
   4  -4   6        663.62        734.29        19.71 o                         
   5  -4   6         10.77         14.92         8.06 o                         
  -5  -3   6         32.45         27.64         6.48 o                         
  -4  -3   6        219.32        233.20        10.49 o                         
  -3  -3   6        129.54        135.23         6.64 o                         
  -2  -3   6       1224.52       1109.63        32.14 o                         
  -1  -3   6        929.72        932.07        31.44 o                         
   0  -3   6        797.51        803.18        25.58 o                         
   1  -3   6        814.23        726.63        31.64 o                         
   2  -3   6         13.76         14.12         8.90 o                         
   3  -3   6        175.68        161.12         7.75 o                         
   4  -3   6         38.57         41.38         8.41 o                         
   5  -3   6        523.45        552.54        19.68 o                         
  -5  -2   6          3.57         17.63         5.31 o                         
  -4  -2   6          0.02         -1.40         7.37 o                         
  -3  -2   6         11.01         13.39         6.60 o                         
  -2  -2   6       1523.97       1521.07        38.02 o                         
  -1  -2   6        511.12        438.95        17.57 o                         
   0  -2   6        192.38        195.34         7.76 o                         
   1  -2   6       2652.39       2511.56        66.48 o                         
   2  -2   6        201.66        192.74        10.73 o                         
   3  -2   6         31.69         28.72         7.21 o                         
   4  -2   6        651.10        682.69        18.71 o                         
   5  -2   6          5.06          2.86         8.42 o                         
  -5  -1   6         24.72         29.71         5.29 o                         
  -4  -1   6         14.80         33.02         7.30 o                         
  -3  -1   6         70.84         74.47         8.61 o                         
  -2  -1   6        348.03        334.07        15.03 o                         
  -1  -1   6        106.45         97.20         9.44 o                         
   0  -1   6      12923.71      12902.48       468.09 o                         
   1  -1   6        124.96        113.06         7.34 o                         
   2  -1   6       6750.22       6831.62       175.78 o                         
   3  -1   6        420.91        420.46        13.38 o                         
   4  -1   6          0.20          0.76         8.07 o                         
   5  -1   6        639.15        674.44        20.56 o                         
  -5   0   6          9.14         11.34         5.17 o                         
  -4   0   6       2468.28       2529.41        57.37 o                         
  -3   0   6        359.87        369.55        11.71 o                         
  -2   0   6         45.68         43.09         8.99 o                         
  -1   0   6         58.42         67.12        10.82 o                         
   0   0   6       3330.23       3151.33        95.09 o                         
   1   0   6         24.55         29.00         6.26 o                         
   2   0   6       5039.36       5295.31       196.15 o                         
   3   0   6          4.85         15.33         7.51 o                         
   4   0   6         96.07         91.96         8.69 o                         
   5   0   6          4.02          8.90         9.97 o                         
  -5   1   6        152.16        136.45         8.88 o                         
  -4   1   6         10.48          9.61         6.24 o                         
  -3   1   6         79.85        100.40         6.49 o                         
  -2   1   6        334.83        335.29        15.70 o                         
  -1   1   6       1530.91       1474.87        55.81 o                         
   0   1   6       3328.57       3287.87        98.04 o                         
   1   1   6        211.31        260.45         9.70 o                         
   2   1   6       2521.31       2488.34        67.04 o                         
   3   1   6          8.48          7.02         7.48 o                         
   4   1   6         63.06         56.43         9.18 o                         
   5   1   6        155.23        167.48        11.19 o                         
  -5   2   6         37.75         35.16         5.02 o                         
  -4   2   6        103.36        105.49         6.65 o                         
  -3   2   6         62.32         69.18         5.68 o                         
  -2   2   6         74.31         68.04        16.09 o                         
  -1   2   6       1135.03       1108.90        43.22 o                         
   0   2   6        741.52        725.43        20.09 o                         
   1   2   6       1259.58       1201.07        29.83 o                         
   2   2   6       8879.08       9258.21       276.19 o                         
   3   2   6        729.59        765.48        19.19 o                         
   4   2   6         51.82         51.56         9.13 o                         
   5   2   6         98.92         93.83        10.55 o                         
  -5   3   6          9.76         21.99         6.08 o                         
  -4   3   6        113.86        111.01         7.84 o                         
  -3   3   6         96.29        102.82         5.72 o                         
  -2   3   6       4039.43       3784.49        89.33 o                         
  -1   3   6          2.43         12.17        14.02 o                         
   0   3   6         49.18         31.34         4.59 o                         
   1   3   6       2222.87       2141.46        57.38 o                         
   2   3   6       1329.57       1366.39        44.06 o                         
   3   3   6          8.58          4.44         8.24 o                         
   4   3   6         19.49         13.77         7.94 o                         
   5   3   6        201.75        201.58        14.42 o                         
  -5   4   6         44.45         47.83         6.20 o                         
  -4   4   6          1.32          6.08         5.52 o                         
  -3   4   6        440.13        471.11        11.72 o                         
  -2   4   6        100.26        124.31         9.52 o                         
  -1   4   6         13.05         30.04        11.47 o                         
   0   4   6        379.62        425.20        16.58 o                         
   1   4   6       2765.03       2691.96       101.72 o                         
   2   4   6        646.56        570.65        19.30 o                         
   3   4   6          0.99          3.59         6.16 o                         
   4   4   6         94.19         93.17        10.50 o                         
   5   4   6        421.71        424.22        37.80 o                         
  -5   5   6         58.75         57.12         6.21 o                         
  -4   5   6         74.98         53.71         6.31 o                         
  -3   5   6        158.13        152.31         6.81 o                         
  -2   5   6        896.58        757.38        24.25 o                         
  -1   5   6        131.71        137.64        14.19 o                         
   0   5   6          1.50         15.91         8.45 o                         
   1   5   6        139.84        163.32        17.40 o                         
   2   5   6         53.15         67.91         9.55 o                         
   3   5   6        193.52        190.98         8.41 o                         
   4   5   6        332.16        349.92        11.76 o                         
   5   5   6          6.72         11.70         7.92 o                         
  -5   6   6          2.87          1.74         5.47 o                         
  -4   6   6         97.66        115.39         9.54 o                         
  -3   6   6       1294.00       1283.16        23.04 o                         
  -2   6   6       2122.39       2160.09        34.81 o                         
  -1   6   6       2196.83       2236.05        85.81 o                         
   0   6   6       2615.88       2515.60        78.16 o                         
   1   6   6         13.81         18.68         7.27 o                         
   2   6   6        288.48        249.81        12.29 o                         
   3   6   6        232.80        222.53         9.08 o                         
   4   6   6       2944.06       2876.53        75.84 o                         
   5   6   6          8.29         27.02         7.76 o                         
  -5   7   6          6.43         -1.22         4.47 o                         
  -4   7   6        163.16        155.95         7.06 o                         
  -3   7   6       1533.60       1526.55        28.49 o                         
  -2   7   6        216.68        202.47         5.58 o                         
  -1   7   6         15.71         14.34         7.81 o                         
   0   7   6       1807.94       1838.62        49.93 o                         
   1   7   6        914.18        939.22        27.79 o                         
   2   7   6         48.81         49.75         8.31 o                         
   3   7   6        515.70        535.12        14.33 o                         
   4   7   6        121.90        140.34         8.72 o                         
   5   7   6          4.63         10.17         8.01 o                         
  -5   8   6         16.56         15.05         5.81 o                         
  -4   8   6          0.01          7.16         6.30 o                         
  -3   8   6        513.46        495.83        10.99 o                         
  -2   8   6          4.56          2.07         4.02 o                         
  -1   8   6          0.17         12.93         7.94 o                         
   0   8   6          0.01          4.29         6.45 o                         
   1   8   6       1566.80       1559.17        49.20 o                         
   2   8   6         11.44         17.27         7.51 o                         
   3   8   6        842.20        815.34        19.54 o                         
   4   8   6          5.52         20.98         7.67 o                         
   5   8   6          0.65          4.40         7.48 o                         
  -5   9   6          2.55          1.71         5.16 o                         
  -4   9   6          4.54          9.44         5.17 o                         
  -3   9   6        538.36        556.75        11.55 o                         
  -2   9   6         90.42        100.40         5.65 o                         
  -1   9   6        564.88        487.27        10.08 o                         
   0   9   6         89.06         90.96         8.67 o                         
   1   9   6         15.57         43.68         9.39 o                         
   2   9   6        151.92        135.70         7.46 o                         
   3   9   6        917.07        900.63        21.04 o                         
   4   9   6         38.57         40.51         8.13 o                         
   5   9   6         10.96         18.64         7.24 o                         
  -5  10   6          5.98         14.69         4.99 o                         
  -4  10   6          1.52          0.80         5.65 o                         
  -3  10   6        162.55        143.95         6.25 o                         
  -2  10   6        271.07        260.77         8.12 o                         
  -1  10   6          0.77          4.28         3.88 o                         
   0  10   6        438.78        412.50         9.54 o                         
   1  10   6        240.32        258.84         8.99 o                         
   2  10   6         43.50         65.38         6.98 o                         
   3  10   6        205.19        199.09         9.22 o                         
   4  10   6          5.42         10.82         6.60 o                         
   5  10   6         52.14         51.89         8.66 o                         
  -4  11   6         26.23         27.53         5.40 o                         
  -3  11   6       2320.78       2349.81        38.51 o                         
  -2  11   6       1682.64       1624.04        28.59 o                         
  -1  11   6          4.07         11.46         4.41 o                         
   0  11   6        567.79        584.79        10.84 o                         
   1  11   6        571.94        590.61        12.38 o                         
   2  11   6          0.16          6.94         6.77 o                         
   3  11   6        331.16        316.03        11.74 o                         
   4  11   6        110.98        108.57         7.99 o                         
   5  11   6        100.14        117.29         8.19 o                         
  -4  12   6          4.97         11.86         4.86 o                         
  -3  12   6        357.48        374.03         9.33 o                         
  -2  12   6       2135.44       2160.04        39.00 o                         
  -1  12   6        413.39        471.19        11.84 o                         
   0  12   6        382.28        397.01         8.62 o                         
   1  12   6         27.03         33.66         6.17 o                         
   2  12   6          1.65          9.31         7.17 o                         
   3  12   6        536.04        578.10        17.45 o                         
   4  12   6          0.76          0.30         8.50 o                         
   5  12   6         12.61          6.04         4.29 o                         
  -4  13   6          0.05          2.55         4.84 o                         
  -3  13   6         28.20         30.08         6.03 o                         
  -2  13   6       2233.88       2257.16        38.73 o                         
  -1  13   6        100.74        103.85         6.61 o                         
   0  13   6          3.79         12.79         5.40 o                         
   1  13   6        220.48        207.16         8.65 o                         
   2  13   6         24.95         43.68         7.62 o                         
   3  13   6          4.92         13.56         8.97 o                         
   4  13   6        371.77        420.03        12.57 o                         
  -4  14   6         19.26         27.64         5.88 o                         
  -3  14   6        194.27        195.83         7.68 o                         
  -2  14   6         68.62         75.49         6.28 o                         
  -1  14   6          8.31         12.78         5.49 o                         
   0  14   6         33.62         47.19         5.95 o                         
   1  14   6        221.86        233.13         9.15 o                         
   2  14   6          6.87          9.30         7.88 o                         
   3  14   6         16.09         20.00         8.77 o                         
   4  14   6        315.48        328.78        12.26 o                         
  -4  15   6          5.04         13.90         6.70 o                         
  -3  15   6         15.15         16.39         6.18 o                         
  -2  15   6         45.61         48.71         6.01 o                         
  -1  15   6        526.02        512.20        11.27 o                         
   0  15   6         20.17         25.37         6.06 o                         
   1  15   6        218.41        204.03         8.19 o                         
   2  15   6          9.29         18.22         8.20 o                         
   3  15   6        164.79        169.92         9.52 o                         
   4  15   6        276.79        286.83        10.76 o                         
  -3  16   6          0.44         17.06         7.00 o                         
  -2  16   6          1.98          9.25         6.30 o                         
  -1  16   6        642.72        670.51        13.46 o                         
   0  16   6        431.13        407.72        10.09 o                         
   1  16   6         41.06         51.72         6.66 o                         
   2  16   6        684.02        700.82        17.67 o                         
   3  16   6          5.13         19.12         9.83 o                         
   4  16   6         12.12         12.25         7.14 o                         
  -3  17   6          0.01          9.93         6.40 o                         
  -2  17   6         12.01          9.58         7.56 o                         
  -1  17   6         36.18         36.65         6.08 o                         
   0  17   6        214.80        217.53         7.69 o                         
   1  17   6        105.36        103.01         7.39 o                         
   2  17   6          0.03         -1.00         7.06 o                         
   3  17   6         97.04         86.99         8.25 o                         
  -3  18   6         16.52         33.48         8.78 o                         
  -2  18   6         42.82         52.44         8.88 o                         
  -1  18   6          0.03         10.57         8.00 o                         
   0  18   6        104.52        116.50         8.27 o                         
   1  18   6         21.33         23.90         6.55 o                         
   2  18   6        516.21        492.32        19.45 o                         
   3  18   6          0.69          7.18         5.50 o                         
  -2  19   6         26.23         34.79        10.29 o                         
  -1  19   6         49.10         59.50         7.99 o                         
   0  19   6          1.29         14.12         8.18 o                         
   1  19   6          5.66          7.68         7.66 o                         
   2  19   6         40.56         51.85         6.68 o                         
   3  19   6         33.79         32.03         5.44 o                         
  -2  20   6          9.94          8.50         5.60 o                         
  -1  20   6          0.17          5.17         7.64 o                         
   0  20   6         13.48         22.85         7.94 o                         
   1  20   6         35.35         29.30         6.71 o                         
   2  20   6          0.50          3.10         5.06 o                         
  -1  21   6        209.06        222.85         9.69 o                         
   0  21   6         41.93         39.47         7.01 o                         
   1  21   6         31.35         12.44        17.97 o                         
  -1 -21   7         54.00         61.45         7.30 o                         
   0 -21   7         22.15         25.95         5.39 o                         
   1 -21   7        116.40        102.29         6.29 o                         
  -2 -20   7        116.50        118.97        11.34 o                         
  -1 -20   7        294.79        300.01        17.73 o                         
   0 -20   7        105.35        106.38         6.75 o                         
   1 -20   7          2.91          4.97         4.90 o                         
   2 -20   7         35.37         34.56         6.40 o                         
  -2 -19   7          0.18          9.33         5.58 o                         
  -1 -19   7        130.70        132.76         7.72 o                         
   0 -19   7         30.45         33.75         6.76 o                         
   1 -19   7        282.78        279.95        14.52 o                         
   2 -19   7        160.26        147.34         7.87 o                         
  -3 -18   7          2.67          1.73        11.96 o                         
  -2 -18   7          0.02          8.81         4.36 o                         
  -1 -18   7         86.24         90.72         6.76 o                         
   0 -18   7         30.39         38.36         7.47 o                         
   1 -18   7        118.10        115.79         7.82 o                         
   2 -18   7         98.65         83.00         5.59 o                         
   3 -18   7         94.70        103.76         5.80 o                         
  -3 -17   7         48.46         54.45         8.87 o                         
  -2 -17   7          8.39         14.23         5.17 o                         
  -1 -17   7        113.18         97.02         8.89 o                         
   0 -17   7        252.96        233.34        10.19 o                         
   1 -17   7        243.15        233.13        14.18 o                         
   2 -17   7          8.36          9.83         6.03 o                         
   3 -17   7         41.22         40.72         6.34 o                         
  -3 -16   7          3.55          7.40         6.84 o                         
  -2 -16   7          2.21          8.26         5.48 o                         
  -1 -16   7        275.21        298.81        11.08 o                         
   0 -16   7        293.89        275.61        13.24 o                         
   1 -16   7          0.24          9.72         7.55 o                         
   2 -16   7        406.13        366.53        13.03 o                         
   3 -16   7          3.97         11.47         6.66 o                         
  -3 -15   7        176.40        167.39        13.61 o                         
  -2 -15   7        103.28         94.70         7.48 o                         
  -1 -15   7       1049.18       1029.09        21.90 o                         
   0 -15   7        168.27        178.50         8.38 o                         
   1 -15   7        308.87        298.02        15.66 o                         
   2 -15   7        235.38        204.50         8.72 o                         
   3 -15   7        181.64        165.25        14.90 o                         
   4 -15   7         29.84         26.30         4.81 o                         
  -4 -14   7          0.37         10.68         7.23 o                         
  -3 -14   7          2.83          6.93         8.05 o                         
  -2 -14   7         33.41         38.05         6.25 o                         
  -1 -14   7        596.46        598.25        13.92 o                         
   0 -14   7        274.74        265.49        10.30 o                         
   1 -14   7         55.63         32.14         6.99 o                         
   2 -14   7         68.88         70.24         8.31 o                         
   3 -14   7        180.20        200.47        12.17 o                         
   4 -14   7         52.00         54.38         7.02 o                         
  -4 -13   7          1.05          1.58         7.36 o                         
  -3 -13   7          0.48         10.12         7.25 o                         
  -2 -13   7         15.27         11.63         6.54 o                         
  -1 -13   7       4858.84       4761.03        83.98 o                         
   0 -13   7          4.67         10.68         6.28 o                         
   1 -13   7        395.47        333.51        10.93 o                         
   2 -13   7         71.35         60.10         7.80 o                         
   3 -13   7        118.87        101.29         8.90 o                         
   4 -13   7        453.98        476.48        17.68 o                         
  -4 -12   7         32.06         36.33         7.31 o                         
  -3 -12   7         38.53         34.63         6.95 o                         
  -2 -12   7       1281.18       1308.09        26.85 o                         
  -1 -12   7       1436.77       1443.69        27.35 o                         
   0 -12   7        377.08        371.66        10.48 o                         
   1 -12   7         20.96         34.09         6.40 o                         
   2 -12   7          3.29          3.64         6.77 o                         
   3 -12   7        297.80        279.30        12.76 o                         
   4 -12   7        294.23        353.18        15.14 o                         
  -4 -11   7          5.53         11.87         9.11 o                         
  -3 -11   7         34.84         31.66         6.61 o                         
  -2 -11   7         14.20         20.34         6.11 o                         
  -1 -11   7       1306.96       1294.74        33.32 o                         
   0 -11   7        568.34        579.00        12.54 o                         
   1 -11   7         65.03         79.73        10.62 o                         
   2 -11   7        362.52        334.12        21.40 o                         
   3 -11   7         46.26         55.93         9.48 o                         
   4 -11   7         41.67         29.50        10.49 o                         
   5 -11   7        148.07        188.60        24.81 o                         
  -4 -10   7          0.06          4.32         7.69 o                         
  -3 -10   7       1120.08       1102.74        24.58 o                         
  -2 -10   7          2.57          0.23         5.90 o                         
  -1 -10   7        107.14        103.56         6.87 o                         
   0 -10   7        310.05        337.05         9.10 o                         
   1 -10   7         20.94         42.61         6.17 o                         
   2 -10   7         44.21         59.15         7.23 o                         
   3 -10   7        333.81        326.20        13.62 o                         
   4 -10   7         29.05         35.93        11.11 o                         
   5 -10   7         49.54         34.49         8.13 o                         
  -5  -9   7         64.70         60.01         6.79 o                         
  -4  -9   7          6.06          1.93         7.83 o                         
  -3  -9   7         34.44         28.89         7.40 o                         
  -2  -9   7        646.97        672.24        16.25 o                         
  -1  -9   7        129.51        117.67         8.32 o                         
   0  -9   7       1155.71       1208.20        29.00 o                         
   1  -9   7       1423.16       1498.29        37.96 o                         
   2  -9   7        140.22        134.00         7.57 o                         
   3  -9   7        278.37        294.97        15.96 o                         
   4  -9   7        819.12        946.45        30.24 o                         
   5  -9   7        111.35         89.80         9.21 o                         
  -5  -8   7          1.85         -2.68         5.51 o                         
  -4  -8   7        186.63        186.85        15.39 o                         
  -3  -8   7          2.58         10.53         7.50 o                         
  -2  -8   7         21.58         29.73         5.44 o                         
  -1  -8   7        404.21        368.64        11.02 o                         
   0  -8   7        910.63        885.57        22.77 o                         
   1  -8   7        418.99        449.55        14.28 o                         
   2  -8   7        244.71        220.72         9.62 o                         
   3  -8   7         15.80         14.87        10.82 o                         
   4  -8   7         75.97         95.57        17.86 o                         
   5  -8   7         45.77         46.85        12.63 o                         
  -5  -7   7         66.70         73.00        10.07 o                         
  -4  -7   7          0.41          6.10         8.26 o                         
  -3  -7   7        118.47        125.22         8.70 o                         
  -2  -7   7        303.05        271.18        10.22 o                         
  -1  -7   7         13.57         24.89         5.58 o                         
   0  -7   7        586.48        674.11        18.09 o                         
   1  -7   7       1063.06       1036.70        32.54 o                         
   2  -7   7        350.06        365.68        12.54 o                         
   3  -7   7         23.22         36.64        13.13 o                         
   4  -7   7        114.85        106.23        28.08 o                         
   5  -7   7          6.99         16.23         9.14 o                         
  -5  -6   7         88.72         84.41         7.57 o                         
  -4  -6   7         14.47         20.39         8.57 o                         
  -3  -6   7        779.33        743.80        16.34 o                         
  -2  -6   7       1093.79       1052.96        27.34 o                         
  -1  -6   7         10.59         21.07         6.65 o                         
   0  -6   7       4859.66       5462.90       140.54 o                         
   1  -6   7         78.52         90.79         6.24 o                         
   2  -6   7          0.51          7.69         9.25 o                         
   3  -6   7        537.36        565.66        15.37 o                         
   4  -6   7        722.48        737.66        33.12 o                         
   5  -6   7         25.45         44.45        14.54 o                         
  -5  -5   7          1.74         -5.15         9.68 o                         
  -4  -5   7        113.98        107.03         9.81 o                         
  -3  -5   7         95.38        121.87         7.34 o                         
  -2  -5   7       4344.62       4303.84        99.64 o                         
  -1  -5   7        535.43        541.20        18.33 o                         
   0  -5   7       2815.75       2779.36        73.38 o                         
   1  -5   7         28.70         19.72         7.31 o                         
   2  -5   7        277.08        259.11        12.69 o                         
   3  -5   7        575.87        557.71        14.30 o                         
   4  -5   7       1548.99       1608.73        49.17 o                         
   5  -5   7         29.83         18.21         8.73 o                         
  -5  -4   7         19.04         33.76        10.55 o                         
  -4  -4   7         10.99         10.08         8.38 o                         
  -3  -4   7        233.67        214.93         9.00 o                         
  -2  -4   7        284.67        338.60        16.16 o                         
  -1  -4   7       2229.07       2180.50        72.76 o                         
   0  -4   7        675.64        718.73        26.28 o                         
   1  -4   7       6172.31       5814.88       150.96 o                         
   2  -4   7          0.37          5.60         5.82 o                         
   3  -4   7        321.64        306.92        10.31 o                         
   4  -4   7       2529.45       2648.50        54.88 o                         
   5  -4   7          0.00          5.60         5.75 o                         
  -5  -3   7         14.63         34.93         9.17 o                         
  -4  -3   7         46.54         55.11         7.65 o                         
  -3  -3   7        729.81        664.93        19.03 o                         
  -2  -3   7        944.26        928.75        27.43 o                         
  -1  -3   7        171.54        177.87        10.46 o                         
   0  -3   7        127.67        132.22         6.31 o                         
   1  -3   7       2202.67       2081.93        50.05 o                         
   2  -3   7        512.05        501.88        27.26 o                         
   3  -3   7        314.74        317.25        10.35 o                         
   4  -3   7         75.60         99.15         8.33 o                         
   5  -3   7          7.69         17.27         9.94 o                         
  -5  -2   7        331.13        321.55        12.44 o                         
  -4  -2   7         17.44         16.36        12.38 o                         
  -3  -2   7        223.36        234.54         9.69 o                         
  -2  -2   7       1089.00       1096.08        39.29 o                         
  -1  -2   7        393.29        377.79        13.01 o                         
   0  -2   7         35.71         27.41        11.34 o                         
   1  -2   7         25.23         30.72         7.92 o                         
   2  -2   7        147.47        150.90        14.40 o                         
   3  -2   7          0.52          5.40         7.34 o                         
   4  -2   7        905.01        913.58        23.07 o                         
   5  -2   7          0.04         -3.72         8.24 o                         
  -5  -1   7        116.90        109.00         8.03 o                         
  -4  -1   7          5.61         10.71         8.78 o                         
  -3  -1   7         92.74         91.49         5.91 o                         
  -2  -1   7        389.62        385.83        16.56 o                         
  -1  -1   7          4.50          6.35         5.68 o                         
   0  -1   7         86.08         76.31        11.79 o                         
   1  -1   7       2088.94       1976.05        47.16 o                         
   2  -1   7        819.51        865.37        27.77 o                         
   3  -1   7         14.20         12.03         6.55 o                         
   4  -1   7        196.54        216.13         9.58 o                         
   5  -1   7        666.87        677.75        20.37 o                         
  -5   0   7          9.60          7.97         6.70 o                         
  -4   0   7          2.78          0.14         8.42 o                         
  -3   0   7         36.61         44.48         5.44 o                         
  -2   0   7        302.43        296.28        15.68 o                         
  -1   0   7        667.40        672.62        22.94 o                         
   0   0   7        968.05        905.91        32.56 o                         
   1   0   7       1039.26       1187.16        29.30 o                         
   2   0   7       1056.02       1208.15        31.56 o                         
   3   0   7         91.07        105.91         8.42 o                         
   4   0   7          9.00          9.86         9.19 o                         
   5   0   7        213.12        219.52        15.07 o                         
  -5   1   7        122.53        103.32         6.62 o                         
  -4   1   7          0.09          5.45         6.46 o                         
  -3   1   7        132.36        121.06         6.91 o                         
  -2   1   7       1673.27       1585.40        51.24 o                         
  -1   1   7        977.16        926.72        34.32 o                         
   0   1   7       2471.67       2495.58       135.36 o                         
   1   1   7          4.20         12.74         6.69 o                         
   2   1   7       4593.14       4748.12       143.79 o                         
   3   1   7        117.71        119.86         8.80 o                         
   4   1   7         15.64         32.97         8.65 o                         
   5   1   7        283.83        278.33        11.53 o                         
  -5   2   7         35.66         34.47         5.44 o                         
  -4   2   7         80.11         71.74         7.13 o                         
  -3   2   7        406.54        406.82        11.38 o                         
  -2   2   7        454.04        447.82        18.11 o                         
  -1   2   7          8.20         15.07         6.04 o                         
   0   2   7        177.59        194.64        20.07 o                         
   1   2   7        399.06        475.96        12.54 o                         
   2   2   7       2976.37       2935.27        78.82 o                         
   3   2   7        170.70        190.26         9.92 o                         
   4   2   7        192.93        216.07        14.92 o                         
   5   2   7         12.22          8.16         9.27 o                         
  -5   3   7         74.55         65.17         6.45 o                         
  -4   3   7        393.11        412.08        13.17 o                         
  -3   3   7        120.01        120.92         7.00 o                         
  -2   3   7       1205.89       1152.70        52.22 o                         
  -1   3   7         92.97         92.53         7.36 o                         
   0   3   7        635.44        668.44        17.02 o                         
   1   3   7        317.54        256.72         9.66 o                         
   2   3   7         59.39         65.53         8.59 o                         
   3   3   7        449.56        428.34        12.97 o                         
   4   3   7          9.48          7.87         7.87 o                         
   5   3   7         18.12         18.43         6.59 o                         
  -5   4   7         20.63         10.46         6.61 o                         
  -4   4   7        127.49        137.34         7.39 o                         
  -3   4   7          3.06          4.07         5.30 o                         
  -2   4   7       1695.08       1547.64        32.51 o                         
  -1   4   7         19.63         21.52        12.00 o                         
   0   4   7       1959.95       1944.75        61.26 o                         
   1   4   7       1837.68       1759.81        68.21 o                         
   2   4   7        314.31        314.93        14.57 o                         
   3   4   7        627.85        640.50        15.80 o                         
   4   4   7        365.45        377.90        12.03 o                         
   5   4   7         48.19         52.05         6.56 o                         
  -5   5   7         18.43         17.04         6.61 o                         
  -4   5   7          8.07          4.57         5.22 o                         
  -3   5   7        439.69        442.43        12.00 o                         
  -2   5   7       1030.49       1102.58        19.92 o                         
  -1   5   7       1896.38       2000.92        63.54 o                         
   0   5   7       2931.98       2747.93        84.44 o                         
   1   5   7        369.39        391.31        51.00 o                         
   2   5   7          3.53         11.58         7.96 o                         
   3   5   7        283.82        298.72         9.96 o                         
   4   5   7        247.11        233.12        12.43 o                         
   5   5   7         13.35         18.32         7.52 o                         
  -5   6   7         39.59         38.99         6.93 o                         
  -4   6   7         34.01         39.10         5.79 o                         
  -3   6   7        292.56        315.90         8.61 o                         
  -2   6   7        959.85        918.02        15.65 o                         
  -1   6   7       2021.60       2089.70        67.10 o                         
   0   6   7       1547.94       1611.03        51.89 o                         
   1   6   7         70.96         56.74        11.40 o                         
   2   6   7         58.14         42.82         8.43 o                         
   3   6   7        540.13        545.08        12.67 o                         
   4   6   7        294.06        323.47        10.67 o                         
   5   6   7          1.37         11.99         7.94 o                         
  -5   7   7          0.53         -3.06         4.85 o                         
  -4   7   7         30.84         35.72         6.85 o                         
  -3   7   7          0.05          0.03         4.98 o                         
  -2   7   7        272.64        213.27         6.03 o                         
  -1   7   7        495.89        501.66        28.83 o                         
   0   7   7        807.41        919.47        32.33 o                         
   1   7   7         82.06        105.98         8.65 o                         
   2   7   7        943.05        945.91        21.38 o                         
   3   7   7         96.83        108.95         7.50 o                         
   4   7   7        458.79        455.38        13.23 o                         
   5   7   7        123.55        150.55         9.13 o                         
  -5   8   7         11.90         15.28         6.28 o                         
  -4   8   7        668.29        710.24        18.70 o                         
  -3   8   7       2415.29       2384.60        42.72 o                         
  -2   8   7        879.25        884.16        14.78 o                         
  -1   8   7         12.19         28.71         4.96 o                         
   0   8   7        718.02        667.17        57.55 o                         
   1   8   7        183.10        171.02        10.78 o                         
   2   8   7        152.71        163.08         7.72 o                         
   3   8   7        564.12        618.89        15.05 o                         
   4   8   7        711.95        753.68        19.59 o                         
   5   8   7         36.55         47.37         7.43 o                         
  -5   9   7          1.29          4.92         4.03 o                         
  -4   9   7          0.76         10.32         5.86 o                         
  -3   9   7       3358.35       3287.92        57.97 o                         
  -2   9   7        381.57        389.15         8.74 o                         
  -1   9   7         99.24         97.14         4.66 o                         
   0   9   7       1214.65       1300.40        65.32 o                         
   1   9   7        169.11        136.62         6.98 o                         
   2   9   7        365.37        385.93        11.13 o                         
   3   9   7        446.84        477.45        12.85 o                         
   4   9   7         27.08         40.64         7.69 o                         
   5   9   7          1.33         10.12         6.58 o                         
  -4  10   7         12.47         11.24         5.43 o                         
  -3  10   7       1330.80       1291.06        24.44 o                         
  -2  10   7          0.08          4.33         5.20 o                         
  -1  10   7         69.67         59.02         4.88 o                         
   0  10   7         59.51         50.86         3.99 o                         
   1  10   7          9.46         23.06         5.30 o                         
   2  10   7        337.39        334.28        10.98 o                         
   3  10   7         99.23         81.44         8.82 o                         
   4  10   7          0.06          2.52         6.58 o                         
   5  10   7          1.12         -0.74         5.75 o                         
  -4  11   7        110.19        122.91         7.54 o                         
  -3  11   7         38.98         44.19         5.78 o                         
  -2  11   7       1677.62       1648.67        32.33 o                         
  -1  11   7        304.45        307.10         7.54 o                         
   0  11   7         28.22         33.21         4.13 o                         
   1  11   7        109.72         96.92         6.43 o                         
   2  11   7        268.42        295.59        11.45 o                         
   3  11   7        715.58        715.98        18.13 o                         
   4  11   7         80.17         95.28         9.27 o                         
   5  11   7          4.46         15.02         5.45 o                         
  -4  12   7        359.84        384.07        11.49 o                         
  -3  12   7        663.84        650.77        13.65 o                         
  -2  12   7        534.09        537.63        13.20 o                         
  -1  12   7        100.29         96.12         5.31 o                         
   0  12   7         33.79         38.06         4.96 o                         
   1  12   7         93.11        107.80         8.39 o                         
   2  12   7          0.19          9.10         6.55 o                         
   3  12   7       3153.99       3382.31        79.63 o                         
   4  12   7       1072.28       1164.63        32.26 o                         
   5  12   7         18.80          7.62         6.04 o                         
  -4  13   7        128.32        117.48         6.09 o                         
  -3  13   7         46.95         48.31         6.31 o                         
  -2  13   7         84.93        104.39         7.15 o                         
  -1  13   7          1.12         10.79         5.68 o                         
   0  13   7          3.75          4.57         5.19 o                         
   1  13   7        817.68        811.99        17.91 o                         
   2  13   7         91.37        119.65         8.42 o                         
   3  13   7         78.95        106.79         8.96 o                         
   4  13   7        826.88        904.62        21.76 o                         
  -4  14   7         46.41         44.33         5.47 o                         
  -3  14   7        207.89        207.31         8.38 o                         
  -2  14   7        223.01        232.66         8.37 o                         
  -1  14   7        225.46        231.85         8.16 o                         
   0  14   7          3.52          4.06         5.52 o                         
   1  14   7          9.23         11.07         5.87 o                         
   2  14   7        575.99        538.62        15.05 o                         
   3  14   7          0.58          5.67         8.82 o                         
   4  14   7         75.70         91.84         7.67 o                         
  -3  15   7        169.13        198.12         9.49 o                         
  -2  15   7         16.35         33.36         6.20 o                         
  -1  15   7        703.88        696.61        19.85 o                         
   0  15   7         13.48         18.02         6.15 o                         
   1  15   7          6.82         14.91         6.28 o                         
   2  15   7        145.01        127.08         7.86 o                         
   3  15   7         49.52         30.23         7.84 o                         
   4  15   7         67.43         66.66         7.58 o                         
  -3  16   7         18.73         27.53         6.73 o                         
  -2  16   7         84.75         87.29         7.06 o                         
  -1  16   7        128.61        132.34         7.23 o                         
   0  16   7         39.14         62.36         6.54 o                         
   1  16   7        157.49        181.19         7.77 o                         
   2  16   7         39.16         30.50         7.18 o                         
   3  16   7         42.64         43.61         6.55 o                         
   4  16   7        105.59        108.47         6.89 o                         
  -3  17   7          7.07         20.50         5.74 o                         
  -2  17   7         44.96         47.57         7.28 o                         
  -1  17   7          0.00          8.96         6.09 o                         
   0  17   7        182.30        176.60         7.79 o                         
   1  17   7        595.59        555.74        13.06 o                         
   2  17   7        238.35        237.60        12.15 o                         
   3  17   7         28.89         20.82         6.06 o                         
  -2  18   7        559.41        605.05        16.85 o                         
  -1  18   7        168.70        175.89         8.14 o                         
   0  18   7         30.29         37.26         7.69 o                         
   1  18   7        197.82        175.26         7.77 o                         
   2  18   7         48.52         57.21         6.66 o                         
   3  18   7         29.57         23.82         6.15 o                         
  -2  19   7         55.83         45.58         8.90 o                         
  -1  19   7         38.88         29.64         6.51 o                         
   0  19   7         22.52         40.47         8.75 o                         
   1  19   7        279.53        296.03         9.89 o                         
   2  19   7        133.98         92.69         5.72 o                         
   3  19   7         25.46         20.34         4.72 o                         
  -1  20   7         16.43          7.04         8.94 o                         
   0  20   7          0.71          1.59         7.64 o                         
   1  20   7         11.43         20.14         8.40 o                         
   2  20   7          1.27          9.91         6.18 o                         
  -1  21   7         24.56         34.02        10.83 o                         
   0  21   7        347.81        404.52        13.46 o                         
   1  21   7         35.16         16.62         5.91 o                         
   0 -21   8         35.52         31.17         6.53 o                         
  -1 -20   8        351.62        411.88        22.41 o                         
   0 -20   8          4.54          7.64         6.39 o                         
   1 -20   8         75.33         79.07         5.91 o                         
   2 -20   8          0.16          4.09         6.59 o                         
  -2 -19   8         37.70         29.17         5.92 o                         
  -1 -19   8        144.73        136.42        10.56 o                         
   0 -19   8         27.63         30.63         6.35 o                         
   1 -19   8          1.14          7.20         6.10 o                         
   2 -19   8          8.67          7.48         6.05 o                         
  -2 -18   8          0.03          7.58         5.55 o                         
  -1 -18   8        130.55        121.19         7.61 o                         
   0 -18   8         19.24         13.91         7.57 o                         
   1 -18   8          1.28          3.16         8.76 o                         
   2 -18   8        276.10        269.93         9.94 o                         
   3 -18   8        328.10        277.00        10.17 o                         
  -3 -17   8        136.47        156.09        15.95 o                         
  -2 -17   8          2.69          6.32         6.29 o                         
  -1 -17   8         13.91         31.66         8.60 o                         
   0 -17   8        127.52        107.68         9.25 o                         
   1 -17   8          7.62         -0.72         8.08 o                         
   2 -17   8         23.68         30.07         5.91 o                         
   3 -17   8          6.01         15.80         5.80 o                         
  -3 -16   8         20.68         30.64         7.34 o                         
  -2 -16   8        615.46        659.57        17.15 o                         
  -1 -16   8         53.68         48.10         6.92 o                         
   0 -16   8          2.88          5.62         7.89 o                         
   1 -16   8        100.88         89.69         8.36 o                         
   2 -16   8         15.48         14.91         6.29 o                         
   3 -16   8          1.04         -2.07         5.76 o                         
  -3 -15   8         61.15         58.08         9.94 o                         
  -2 -15   8         70.27         79.58        10.91 o                         
  -1 -15   8        152.62        157.30         8.59 o                         
   0 -15   8        176.40        182.19         8.85 o                         
   1 -15   8          1.46          0.17         6.78 o                         
   2 -15   8          0.98          7.04         6.98 o                         
   3 -15   8         53.53         48.81         6.94 o                         
   4 -15   8         34.38         24.08         5.31 o                         
  -4 -14   8          0.17          1.00         5.09 o                         
  -3 -14   8          0.01          9.67         9.54 o                         
  -2 -14   8         12.53         18.75         6.20 o                         
  -1 -14   8        415.01        447.16        15.22 o                         
   0 -14   8          0.78          4.94         6.72 o                         
   1 -14   8          3.83          4.68         6.31 o                         
   2 -14   8         20.03         23.19         7.06 o                         
   3 -14   8        113.88        101.11         8.90 o                         
   4 -14   8          2.45          5.65         5.95 o                         
  -4 -13   8          5.39         11.93         5.41 o                         
  -3 -13   8        288.17        250.02        17.11 o                         
  -2 -13   8         29.24         34.36         6.45 o                         
  -1 -13   8       1334.75       1369.94        27.60 o                         
   0 -13   8          6.82          4.27         5.51 o                         
   1 -13   8        959.78        971.17        22.23 o                         
   2 -13   8        250.19        261.67        22.90 o                         
   3 -13   8          4.43         13.87         8.24 o                         
   4 -13   8        671.89        787.61        27.66 o                         
  -4 -12   8          6.49         28.89         6.80 o                         
  -3 -12   8         60.86         69.48         9.34 o                         
  -2 -12   8       1971.46       1964.27        51.29 o                         
  -1 -12   8         50.82         61.31         6.61 o                         
   0 -12   8          4.07         12.55         5.34 o                         
   1 -12   8         69.99         74.48         6.28 o                         
   2 -12   8        296.57        253.17        10.44 o                         
   3 -12   8        187.44        183.40        14.20 o                         
   4 -12   8        966.42       1058.80        41.54 o                         
  -4 -11   8        119.09        126.47        11.52 o                         
  -3 -11   8        295.00        273.49        11.45 o                         
  -2 -11   8        240.84        222.29         8.70 o                         
  -1 -11   8        261.06        261.01        10.27 o                         
   0 -11   8         47.10         60.97         6.04 o                         
   1 -11   8         67.18         72.96         7.12 o                         
   2 -11   8         33.13         32.90         7.06 o                         
   3 -11   8          0.12          4.04         8.79 o                         
   4 -11   8         14.48         17.57        12.88 o                         
   5 -11   8          2.55         14.91         7.98 o                         
  -4 -10   8        382.66        380.30        19.00 o                         
  -3 -10   8       1062.99       1070.75        27.96 o                         
  -2 -10   8         24.31         25.95         6.35 o                         
  -1 -10   8         13.29         10.05         7.47 o                         
   0 -10   8       1088.99       1112.00        20.98 o                         
   1 -10   8        486.92        527.46        15.93 o                         
   2 -10   8        103.34        107.14         7.50 o                         
   3 -10   8        675.31        644.96        27.13 o                         
   4 -10   8         36.48         36.08        14.41 o                         
   5 -10   8         34.18         20.79         5.73 o                         
  -4  -9   8        115.51        147.64        12.58 o                         
  -3  -9   8       1649.79       1695.49        41.59 o                         
  -2  -9   8        158.56        165.54         9.44 o                         
  -1  -9   8          0.90          1.73         5.06 o                         
   0  -9   8        271.36        366.08         9.97 o                         
   1  -9   8         62.41         52.97         7.17 o                         
   2  -9   8        122.83        133.49         7.62 o                         
   3  -9   8        293.62        283.61        12.50 o                         
   4  -9   8        203.89        227.84        20.48 o                         
   5  -9   8         58.15         48.50         7.23 o                         
  -5  -8   8          3.40          6.61         4.47 o                         
  -4  -8   8        344.73        340.33        16.27 o                         
  -3  -8   8         56.31         47.18         7.22 o                         
  -2  -8   8        215.62        199.65         8.58 o                         
  -1  -8   8         71.07         60.18         5.71 o                         
   0  -8   8         21.89         24.69         6.56 o                         
   1  -8   8        120.24        101.18         7.38 o                         
   2  -8   8       1140.16       1055.97        24.34 o                         
   3  -8   8        743.69        755.56        20.81 o                         
   4  -8   8          1.54          9.13        10.53 o                         
   5  -8   8         12.35         14.52         7.81 o                         
  -5  -7   8         42.41         39.37         8.71 o                         
  -4  -7   8         16.71         14.55         8.64 o                         
  -3  -7   8       3857.66       3817.48        84.81 o                         
  -2  -7   8        525.78        557.83        15.63 o                         
  -1  -7   8         94.83         97.29         7.08 o                         
   0  -7   8        519.79        531.54        17.65 o                         
   1  -7   8        429.55        383.59        12.45 o                         
   2  -7   8         72.73         80.80         6.89 o                         
   3  -7   8        940.11        912.93        23.33 o                         
   4  -7   8        693.65        738.19        33.32 o                         
   5  -7   8         24.03         25.92         9.41 o                         
  -5  -6   8          1.60         -3.76         5.59 o                         
  -4  -6   8        181.46        188.55        21.31 o                         
  -3  -6   8        200.50        244.42         9.81 o                         
  -2  -6   8       1610.55       1644.03        51.91 o                         
  -1  -6   8        646.75        703.78        24.91 o                         
   0  -6   8        145.23        142.93         8.68 o                         
   1  -6   8          1.00         -1.31         7.14 o                         
   2  -6   8          0.98          2.13         6.30 o                         
   3  -6   8         66.70         79.43         6.99 o                         
   4  -6   8          7.48         25.61        10.07 o                         
   5  -6   8         52.47         58.55         9.67 o                         
  -5  -5   8         33.66         31.77         6.95 o                         
  -4  -5   8         72.12         82.85        12.45 o                         
  -3  -5   8          0.81          9.41         7.48 o                         
  -2  -5   8          0.25         16.07         8.23 o                         
  -1  -5   8        148.23        134.09        10.26 o                         
   0  -5   8        911.40        916.70        41.22 o                         
   1  -5   8         17.15         37.03         7.27 o                         
   2  -5   8        233.26        230.85        10.29 o                         
   3  -5   8        128.88        123.41         7.41 o                         
   4  -5   8         21.53         28.24         7.73 o                         
   5  -5   8          0.15          4.23         8.23 o                         
  -5  -4   8          9.15          7.41         7.93 o                         
  -4  -4   8         57.76         52.23         9.46 o                         
  -3  -4   8        278.96        281.96        15.19 o                         
  -2  -4   8        317.77        370.47        12.30 o                         
  -1  -4   8       1240.60       1189.35        93.70 o                         
   0  -4   8       2897.68       3154.59        94.68 o                         
   1  -4   8        313.02        375.59        13.99 o                         
   2  -4   8         40.60         62.59         6.71 o                         
   3  -4   8        525.56        549.89        15.41 o                         
   4  -4   8        462.61        490.71        13.61 o                         
   5  -4   8          7.11         12.71         8.95 o                         
  -5  -3   8          3.49         12.89         8.09 o                         
  -4  -3   8          6.45         -0.89         8.75 o                         
  -3  -3   8         32.96         39.07         6.57 o                         
  -2  -3   8        533.34        501.03        15.88 o                         
  -1  -3   8        693.98        737.88        83.08 o                         
   0  -3   8       1202.37       1415.52        67.48 o                         
   1  -3   8        110.92        124.42         7.38 o                         
   2  -3   8        547.42        490.34        13.97 o                         
   3  -3   8        116.84        132.28         8.70 o                         
   4  -3   8         17.06         22.94         7.45 o                         
   5  -3   8         62.20         56.36         7.74 o                         
  -5  -2   8        616.07        477.32        43.03 o                         
  -4  -2   8        334.90        331.90        14.90 o                         
  -3  -2   8         59.58         65.15         6.66 o                         
  -2  -2   8        615.86        574.81        20.07 o                         
  -1  -2   8         38.39         31.13         9.85 o                         
   0  -2   8        985.02       1064.76        50.53 o                         
   1  -2   8        974.63        933.71        24.13 o                         
   2  -2   8        287.41        234.55         8.85 o                         
   3  -2   8         34.82         48.92         7.49 o                         
   4  -2   8        270.89        255.01        10.12 o                         
   5  -2   8          0.04          2.68         7.57 o                         
  -5  -1   8        359.87        297.25        18.17 o                         
  -4  -1   8          0.77          2.62         9.07 o                         
  -3  -1   8         53.48         60.68         5.95 o                         
  -2  -1   8        411.41        408.51        16.87 o                         
  -1  -1   8        205.11        209.34        13.53 o                         
   0  -1   8         28.13         55.43         8.71 o                         
   1  -1   8       1252.14       1312.26        32.49 o                         
   2  -1   8        419.03        404.20        13.91 o                         
   3  -1   8          0.01         -2.44         6.55 o                         
   4  -1   8        165.68        150.03         8.78 o                         
   5  -1   8         20.77         18.74         7.51 o                         
  -5   0   8          0.01          0.19         5.96 o                         
  -4   0   8          6.76         13.96         9.11 o                         
  -3   0   8        164.34        172.34         8.26 o                         
  -2   0   8          9.69         21.57         9.83 o                         
  -1   0   8        787.00        858.45        37.43 o                         
   0   0   8        106.60        125.90         9.03 o                         
   1   0   8         40.99         69.01         6.18 o                         
   2   0   8        293.06        329.39        12.94 o                         
   3   0   8        296.92        299.11        13.97 o                         
   4   0   8          5.24          5.96         7.66 o                         
   5   0   8          0.41         18.45         8.58 o                         
  -5   1   8          0.06         10.39         5.03 o                         
  -4   1   8         11.34         10.86         8.99 o                         
  -3   1   8        384.68        397.18        13.45 o                         
  -2   1   8        820.62        882.67        30.39 o                         
  -1   1   8        505.26        517.56        23.89 o                         
   0   1   8        241.11        258.79        12.07 o                         
   1   1   8       2514.49       2487.31        58.79 o                         
   2   1   8         48.12         34.47         7.55 o                         
   3   1   8        662.50        672.00        21.90 o                         
   4   1   8        335.48        357.11        15.63 o                         
   5   1   8         96.19        103.55        10.23 o                         
  -5   2   8        102.51         91.65         6.37 o                         
  -4   2   8         22.03         23.61         7.60 o                         
  -3   2   8        514.62        500.57        14.07 o                         
  -2   2   8         21.80         20.64         6.41 o                         
  -1   2   8       1738.50       1587.34        49.56 o                         
   0   2   8         13.77         11.06         6.57 o                         
   1   2   8       4379.16       4084.22        95.36 o                         
   2   2   8         14.05         41.77        15.36 o                         
   3   2   8         23.17         31.92         6.70 o                         
   4   2   8          1.96         -0.82         7.41 o                         
   5   2   8          6.76         12.87         6.97 o                         
  -5   3   8        294.30        308.13        11.90 o                         
  -4   3   8         96.20        110.03        10.74 o                         
  -3   3   8         36.38         33.87         6.19 o                         
  -2   3   8        160.84        132.05         6.10 o                         
  -1   3   8          6.76         10.32         7.41 o                         
   0   3   8        854.09        779.28        25.97 o                         
   1   3   8        427.00        567.13        16.60 o                         
   2   3   8          0.64         10.18        12.81 o                         
   3   3   8        202.12        197.18         8.44 o                         
   4   3   8          2.99         -3.79         7.47 o                         
   5   3   8         21.14         25.18         7.25 o                         
  -5   4   8        231.75        234.22         9.79 o                         
  -4   4   8         21.64         19.32         5.87 o                         
  -3   4   8        481.24        437.74        12.41 o                         
  -2   4   8        381.70        325.53         8.74 o                         
  -1   4   8         65.86         36.73        11.91 o                         
   0   4   8        500.10        442.10        16.99 o                         
   1   4   8          2.46          9.36         7.68 o                         
   2   4   8        253.67        346.94        32.98 o                         
   3   4   8        213.46        205.37        10.29 o                         
   4   4   8        299.36        283.57        12.90 o                         
   5   4   8         66.00         67.47         6.39 o                         
  -5   5   8         27.94         22.88         5.29 o                         
  -4   5   8         12.92         10.94         5.57 o                         
  -3   5   8        372.96        364.51        17.66 o                         
  -2   5   8        380.76        428.42         9.35 o                         
  -1   5   8        332.03        285.23        30.20 o                         
   0   5   8        279.39        293.11        17.54 o                         
   1   5   8       4556.48       4446.11       165.78 o                         
   2   5   8         19.55          4.96         7.41 o                         
   3   5   8        161.27        167.65         6.95 o                         
   4   5   8         58.71         57.52         7.23 o                         
   5   5   8         26.27         19.95         9.90 o                         
  -5   6   8          7.95         24.36         5.94 o                         
  -4   6   8         30.29         32.90         6.14 o                         
  -3   6   8        281.34        274.89         8.71 o                         
  -2   6   8        177.81        165.79         6.04 o                         
  -1   6   8       2388.65       2253.61       129.45 o                         
   0   6   8         80.78         88.65        13.27 o                         
   1   6   8        679.91        714.88        31.56 o                         
   2   6   8         74.80         73.01         6.74 o                         
   3   6   8         52.74         66.55         5.66 o                         
   4   6   8        663.99        652.52        15.11 o                         
   5   6   8        228.14        235.36        10.60 o                         
  -5   7   8        148.37        147.57         8.26 o                         
  -4   7   8        899.58        914.96        23.23 o                         
  -3   7   8        181.99        168.16         7.57 o                         
  -2   7   8         62.74         45.00         5.26 o                         
  -1   7   8          1.39          5.60         5.01 o                         
   0   7   8         24.07         20.71         9.31 o                         
   1   7   8        785.40        778.11        29.26 o                         
   2   7   8        490.09        435.69        14.76 o                         
   3   7   8        471.27        486.10        11.95 o                         
   4   7   8        748.32        759.58        18.75 o                         
   5   7   8         85.70         97.07         7.92 o                         
  -5   8   8         18.44         22.68         5.74 o                         
  -4   8   8        358.92        411.37        12.42 o                         
  -3   8   8        109.34        114.27         6.82 o                         
  -2   8   8          2.07          0.53         5.26 o                         
  -1   8   8         93.21         98.53         4.46 o                         
   0   8   8          0.01          2.67         9.93 o                         
   1   8   8          1.22          9.65         6.99 o                         
   2   8   8        206.26        218.25         8.47 o                         
   3   8   8       2699.62       2765.20        52.02 o                         
   4   8   8         27.62         31.09         8.23 o                         
   5   8   8          8.79         14.61         6.79 o                         
  -4   9   8       2489.04       2580.05        67.57 o                         
  -3   9   8        784.52        731.59        16.04 o                         
  -2   9   8         26.16         38.86         5.36 o                         
  -1   9   8          4.10          8.75         4.04 o                         
   0   9   8        101.72         96.31         4.75 o                         
   1   9   8        230.61        210.89         7.01 o                         
   2   9   8        441.51        387.17        11.28 o                         
   3   9   8       3091.49       3154.72        56.14 o                         
   4   9   8          9.57         14.43         7.85 o                         
   5   9   8         20.62         34.83         6.22 o                         
  -4  10   8        369.92        350.18        12.07 o                         
  -3  10   8       2214.55       2254.55        42.69 o                         
  -2  10   8         71.24         74.50         7.03 o                         
  -1  10   8        462.98        438.82        10.30 o                         
   0  10   8        127.39        103.73         4.77 o                         
   1  10   8         76.49         80.98         5.48 o                         
   2  10   8        392.15        413.26        11.50 o                         
   3  10   8        179.79        198.58        12.36 o                         
   4  10   8        672.06        685.15        18.31 o                         
   5  10   8          4.80          4.69         5.27 o                         
  -4  11   8         26.98         17.21         5.88 o                         
  -3  11   8         13.73         21.63         7.15 o                         
  -2  11   8        162.63        161.66         7.20 o                         
  -1  11   8          3.41         11.71         5.79 o                         
   0  11   8         37.76         35.96         4.69 o                         
   1  11   8         10.51         16.10         5.89 o                         
   2  11   8        313.09        329.53         9.73 o                         
   3  11   8       1095.80       1223.96        25.32 o                         
   4  11   8        785.43        819.85        23.82 o                         
   5  11   8          2.44          6.46         8.38 o                         
  -4  12   8          7.47          9.97         5.32 o                         
  -3  12   8         66.22         70.04         7.46 o                         
  -2  12   8        937.93        872.22        20.29 o                         
  -1  12   8         42.82         37.38         5.52 o                         
   0  12   8        130.06        133.57         5.91 o                         
   1  12   8         36.62         40.82         5.76 o                         
   2  12   8       1940.58       2021.34        36.67 o                         
   3  12   8       1237.69       1330.41        28.58 o                         
   4  12   8         79.27         81.70         7.10 o                         
  -4  13   8          6.53         15.77         4.15 o                         
  -3  13   8        119.94        128.18         9.04 o                         
  -2  13   8         97.58        106.63         9.03 o                         
  -1  13   8       1180.14       1124.20        21.78 o                         
   0  13   8        108.95        110.64         6.44 o                         
   1  13   8        182.01        182.11         7.21 o                         
   2  13   8        617.95        630.76        22.10 o                         
   3  13   8        315.05        365.66        12.10 o                         
   4  13   8        188.44        223.93         9.13 o                         
  -4  14   8          0.85          6.76         5.06 o                         
  -3  14   8          3.22          9.99         6.35 o                         
  -2  14   8         93.66        113.35        10.51 o                         
  -1  14   8         12.55         13.76         6.93 o                         
   0  14   8          0.26          8.01         5.64 o                         
   1  14   8         20.59         18.38         6.15 o                         
   2  14   8         85.98        101.41         9.82 o                         
   3  14   8         35.34         46.30         8.51 o                         
   4  14   8         10.09         12.62         6.16 o                         
  -3  15   8         21.60         27.05         7.52 o                         
  -2  15   8          0.72         13.27         8.24 o                         
  -1  15   8        140.01        138.63         9.70 o                         
   0  15   8        131.67        115.49         7.27 o                         
   1  15   8          9.54          7.72         6.29 o                         
   2  15   8          2.60         13.79         6.97 o                         
   3  15   8          5.48         10.62         8.70 o                         
   4  15   8        234.63        243.57         9.96 o                         
  -3  16   8         65.77         76.71         7.42 o                         
  -2  16   8         17.35         22.82         8.15 o                         
  -1  16   8         66.47         66.26         9.59 o                         
   0  16   8        106.85        115.20         7.43 o                         
   1  16   8         75.93         67.69         6.33 o                         
   2  16   8        149.46        145.23         8.45 o                         
   3  16   8          2.34         11.80         5.89 o                         
   4  16   8          2.03         11.83         4.99 o                         
  -3  17   8          4.11          3.23         5.21 o                         
  -2  17   8         15.87         14.46         7.52 o                         
  -1  17   8          4.94         10.57         8.48 o                         
   0  17   8          0.03          2.83         6.41 o                         
   1  17   8         61.03         60.95         6.10 o                         
   2  17   8        145.49        133.55         7.75 o                         
   3  17   8         14.70         24.64         7.76 o                         
  -2  18   8         70.78         95.06         9.62 o                         
  -1  18   8          9.81         15.20         8.19 o                         
   0  18   8         75.78         70.96         7.44 o                         
   1  18   8         80.64         97.21         8.29 o                         
   2  18   8          6.84          3.70         6.71 o                         
   3  18   8          1.56          6.87         5.47 o                         
  -2  19   8        206.81        225.50        12.51 o                         
  -1  19   8          1.39          6.21         6.41 o                         
   0  19   8          0.86          1.23         8.00 o                         
   1  19   8        174.12        160.16        11.40 o                         
   2  19   8         94.37         80.49         7.06 o                         
  -1  20   8         65.02         81.37         9.12 o                         
   0  20   8          1.69          7.77         7.78 o                         
   1  20   8         44.71         52.42         8.13 o                         
   2  20   8          9.68         19.66         7.54 o                         
   0  21   8          6.22          4.57         8.65 o                         
   1  21   8         26.95         13.43        18.39 o                         
  -1 -20   9          3.39          6.89         5.23 o                         
   0 -20   9         75.71         61.56         6.80 o                         
   1 -20   9          0.33          4.29         8.64 o                         
  -2 -19   9        116.66        108.83         6.65 o                         
  -1 -19   9         43.51         34.19         7.66 o                         
   0 -19   9         90.83         95.61        11.79 o                         
   1 -19   9        227.83        187.24        13.28 o                         
   2 -19   9          4.22          4.46         8.72 o                         
  -2 -18   9         26.51         37.12         6.27 o                         
  -1 -18   9         18.53         19.90         7.01 o                         
   0 -18   9         95.15        108.22        12.57 o                         
   1 -18   9        176.19        167.17         9.79 o                         
   2 -18   9        150.71        138.77         9.06 o                         
  -3 -17   9         33.75         52.95         9.28 o                         
  -2 -17   9          8.98          9.55         6.18 o                         
  -1 -17   9          7.90          9.83         7.94 o                         
   0 -17   9         92.15         87.93         9.01 o                         
   1 -17   9         11.45         13.07         6.83 o                         
   2 -17   9          1.70          7.40         5.50 o                         
   3 -17   9          0.04          7.43         4.51 o                         
  -3 -16   9         18.38          8.36         9.99 o                         
  -2 -16   9         50.34         54.62         9.10 o                         
  -1 -16   9         41.39         41.13         8.76 o                         
   0 -16   9         67.28         69.07         7.50 o                         
   1 -16   9         47.64         49.27         7.18 o                         
   2 -16   9          1.40          1.68         6.40 o                         
   3 -16   9          5.42         11.23         7.00 o                         
  -3 -15   9          1.06         13.07         8.03 o                         
  -2 -15   9         47.56         50.91         7.79 o                         
  -1 -15   9        150.09        152.34         8.03 o                         
   0 -15   9         11.64         10.91         7.02 o                         
   1 -15   9         12.20         10.77         5.34 o                         
   2 -15   9        515.30        445.32        22.19 o                         
   3 -15   9         46.02         53.90         7.25 o                         
   4 -15   9         23.45         20.43         8.35 o                         
  -3 -14   9         21.41         17.93         9.30 o                         
  -2 -14   9         10.92          7.94         8.57 o                         
  -1 -14   9         27.21         22.78         7.19 o                         
   0 -14   9         30.77         22.86         6.53 o                         
   1 -14   9        185.05        168.60        12.74 o                         
   2 -14   9          5.20         25.99         6.50 o                         
   3 -14   9          1.69          7.68         7.35 o                         
   4 -14   9         22.19         21.70         6.37 o                         
  -4 -13   9          3.11          6.02         4.52 o                         
  -3 -13   9         76.80         83.57        12.33 o                         
  -2 -13   9          1.83          1.23         7.70 o                         
  -1 -13   9       1226.25       1264.21        32.11 o                         
   0 -13   9          0.06          1.55         5.84 o                         
   1 -13   9         17.61         24.16         6.15 o                         
   2 -13   9         23.90         23.50         6.86 o                         
   3 -13   9         73.43         81.51         8.10 o                         
   4 -13   9          0.02         10.80         6.36 o                         
  -4 -12   9         96.21         72.09         9.36 o                         
  -3 -12   9          0.02         -8.51        10.35 o                         
  -2 -12   9        327.16        322.47        12.70 o                         
  -1 -12   9        154.29        150.19         9.19 o                         
   0 -12   9        309.20        326.18        10.14 o                         
   1 -12   9          3.10         12.73         6.36 o                         
   2 -12   9         63.93         69.41         7.10 o                         
   3 -12   9         12.56         16.44         9.55 o                         
   4 -12   9        425.55        487.11        15.63 o                         
  -4 -11   9         13.71          7.82         6.56 o                         
  -3 -11   9        495.06        479.97        23.99 o                         
  -2 -11   9        123.75        141.55         9.51 o                         
  -1 -11   9          0.06          2.68         7.48 o                         
   0 -11   9          3.81          9.30         5.52 o                         
   1 -11   9         47.41         36.40         6.75 o                         
   2 -11   9          0.68          0.04         6.85 o                         
   3 -11   9          3.98          6.22         8.80 o                         
   4 -11   9        131.15         78.89        17.20 o                         
  -4 -10   9          6.27         12.61         7.13 o                         
  -3 -10   9         14.09         25.33         8.93 o                         
  -2 -10   9       2821.95       2846.20        89.05 o                         
  -1 -10   9       1440.68       1484.42        35.44 o                         
   0 -10   9        905.94        917.59        18.92 o                         
   1 -10   9        362.90        328.61        13.21 o                         
   2 -10   9        346.61        336.60        11.52 o                         
   3 -10   9        840.76        845.29        38.46 o                         
   4 -10   9        638.75        650.02        31.25 o                         
   5 -10   9        177.07        110.36         6.77 o                         
  -4  -9   9        157.83        144.58        12.08 o                         
  -3  -9   9       1643.13       1674.04        41.85 o                         
  -2  -9   9        912.89       1007.06        34.57 o                         
  -1  -9   9          1.52          2.67         6.04 o                         
   0  -9   9         82.97        111.15         5.67 o                         
   1  -9   9        147.57        161.91         7.61 o                         
   2  -9   9         50.85         59.95         7.74 o                         
   3  -9   9         16.64         22.97         8.90 o                         
   4  -9   9        209.28        230.61        20.08 o                         
   5  -9   9         15.25         14.75         4.58 o                         
  -4  -8   9        571.81        596.23        19.10 o                         
  -3  -8   9       2138.80       2113.82        48.06 o                         
  -2  -8   9        918.43        973.33        33.20 o                         
  -1  -8   9         22.19         33.75         6.01 o                         
   0  -8   9         38.39         45.82         5.90 o                         
   1  -8   9          6.58         16.68         7.09 o                         
   2  -8   9          5.87         11.85         6.70 o                         
   3  -8   9         30.36         34.74         8.34 o                         
   4  -8   9        278.98        317.22        23.46 o                         
   5  -8   9         11.91         12.73         5.12 o                         
  -5  -7   9          0.38          2.82         6.17 o                         
  -4  -7   9       1085.24       1105.53        31.30 o                         
  -3  -7   9       3883.17       4020.60        97.79 o                         
  -2  -7   9         85.97         95.39         7.17 o                         
  -1  -7   9         32.01         30.28         5.98 o                         
   0  -7   9        219.63        252.97        14.28 o                         
   1  -7   9        197.89        226.52        12.72 o                         
   2  -7   9         81.09         91.53         6.30 o                         
   3  -7   9       1538.40       1481.96        39.25 o                         
   4  -7   9        145.79        157.40        11.26 o                         
   5  -7   9          1.43          1.33         4.86 o                         
  -5  -6   9         10.90         16.64         5.45 o                         
  -4  -6   9          4.41          3.44         8.68 o                         
  -3  -6   9          4.18         32.70         7.81 o                         
  -2  -6   9          5.93         12.77         5.45 o                         
  -1  -6   9        213.29        231.10        12.72 o                         
   0  -6   9        135.18        156.43        13.99 o                         
   1  -6   9         38.83         30.85         9.58 o                         
   2  -6   9          0.29          6.18         5.66 o                         
   3  -6   9        938.94        926.25        23.61 o                         
   4  -6   9         17.22         11.17         8.92 o                         
   5  -6   9         73.06         57.45         9.09 o                         
  -5  -5   9         15.51         11.13         9.58 o                         
  -4  -5   9         79.46         79.34         9.90 o                         
  -3  -5   9       1359.17       1318.22        32.30 o                         
  -2  -5   9        280.69        287.41        10.73 o                         
  -1  -5   9        274.07        261.06        19.21 o                         
   0  -5   9       1184.55       1329.40        71.62 o                         
   1  -5   9         58.63         58.54         7.96 o                         
   2  -5   9         16.67         25.52         5.25 o                         
   3  -5   9        266.24        287.66        10.44 o                         
   4  -5   9        149.64        148.11        11.55 o                         
   5  -5   9         61.07         52.16         8.35 o                         
  -5  -4   9         22.34         30.42         5.80 o                         
  -4  -4   9         27.60         38.84        12.94 o                         
  -3  -4   9        437.88        403.21        16.10 o                         
  -2  -4   9        677.80        683.37        21.40 o                         
  -1  -4   9          0.72         11.74         9.02 o                         
   0  -4   9       1479.71       1808.13        69.08 o                         
   1  -4   9        960.97       1040.65        30.12 o                         
   2  -4   9        300.63        292.12         9.63 o                         
   3  -4   9        704.03        715.80        19.37 o                         
   4  -4   9        704.83        729.16        18.86 o                         
   5  -4   9        214.25        183.47        25.57 o                         
  -5  -3   9         79.49         69.50         6.41 o                         
  -4  -3   9        113.18        105.43        10.40 o                         
  -3  -3   9         12.23         15.25         6.17 o                         
  -2  -3   9         73.03         77.98         7.23 o                         
  -1  -3   9       4698.76       4786.31       176.47 o                         
   0  -3   9        649.31        678.79        28.74 o                         
   1  -3   9        775.55        794.35        23.64 o                         
   2  -3   9         47.28         39.79         6.76 o                         
   3  -3   9         35.79         35.99         7.44 o                         
   4  -3   9        204.59        185.85         9.33 o                         
   5  -3   9          4.52         18.13         8.83 o                         
  -5  -2   9        109.29         57.41        12.05 o                         
  -4  -2   9         31.43         46.75         7.95 o                         
  -3  -2   9         23.56         19.78         6.12 o                         
  -2  -2   9          1.54          4.00         6.72 o                         
  -1  -2   9        533.13        635.16        27.30 o                         
   0  -2   9       1429.95       1612.15        61.07 o                         
   1  -2   9       1437.93       1493.80        41.56 o                         
   2  -2   9          8.24         13.57         6.80 o                         
   3  -2   9          0.01          6.02         6.23 o                         
   4  -2   9         31.95         23.83         7.25 o                         
   5  -2   9          9.72          2.35         7.34 o                         
  -5  -1   9         78.50         69.97        11.11 o                         
  -4  -1   9          4.41          8.95         7.53 o                         
  -3  -1   9         54.64         58.52         7.03 o                         
  -2  -1   9       1627.92       1545.07        41.96 o                         
  -1  -1   9         28.28         27.56         9.30 o                         
   0  -1   9        689.46        671.84        23.68 o                         
   1  -1   9       8252.71       8701.90       225.70 o                         
   2  -1   9        878.04        929.61        25.33 o                         
   3  -1   9        194.96        212.53         9.47 o                         
   4  -1   9        140.81        131.17         8.72 o                         
   5  -1   9        265.85        249.20         9.50 o                         
  -5   0   9         36.45         23.93         5.94 o                         
  -4   0   9         15.98          6.90         7.37 o                         
  -3   0   9         14.45         21.25         7.09 o                         
  -2   0   9        260.89        231.73         8.43 o                         
  -1   0   9         55.47         73.01        10.07 o                         
   0   0   9        164.58        163.44        10.54 o                         
   1   0   9        257.26        282.84        11.87 o                         
   2   0   9        221.50        242.27        10.35 o                         
   3   0   9        163.04        139.58         9.39 o                         
   4   0   9        269.46        281.36        11.73 o                         
   5   0   9        196.70        196.77         8.70 o                         
  -5   1   9         81.57         57.37        11.02 o                         
  -4   1   9        109.88        107.00        10.37 o                         
  -3   1   9         14.07         20.24         6.16 o                         
  -2   1   9         84.39         92.40         5.50 o                         
  -1   1   9        136.42        172.23        21.01 o                         
   0   1   9          0.29          1.97         7.24 o                         
   1   1   9         27.33         15.63         6.69 o                         
   2   1   9         57.58         39.98         8.99 o                         
   3   1   9        132.32        129.62         8.10 o                         
   4   1   9        271.62        290.45        13.44 o                         
   5   1   9          0.10          1.23         6.74 o                         
  -5   2   9         21.00         26.11         5.39 o                         
  -4   2   9         64.82         78.22         7.88 o                         
  -3   2   9        302.17        324.57        11.59 o                         
  -2   2   9         48.33         43.45         5.28 o                         
  -1   2   9       1566.89       1568.95        80.59 o                         
   0   2   9         48.71         43.74         7.35 o                         
   1   2   9       2737.61       3052.35        71.87 o                         
   2   2   9        578.40        608.25        31.68 o                         
   3   2   9          3.90         10.70         5.75 o                         
   4   2   9          5.48          0.09         7.57 o                         
   5   2   9          1.58         17.77         6.64 o                         
  -5   3   9         64.88         67.94         6.29 o                         
  -4   3   9          2.11         -0.95         6.17 o                         
  -3   3   9          0.30         12.00         6.49 o                         
  -2   3   9        356.40        345.81         9.90 o                         
  -1   3   9       1236.98       1141.33        47.37 o                         
   0   3   9         71.28         95.94         7.83 o                         
   1   3   9       2738.94       2846.09        67.03 o                         
   2   3   9          8.08          3.35        10.66 o                         
   3   3   9        218.18        206.58         8.24 o                         
   4   3   9        388.44        384.84        18.27 o                         
   5   3   9         68.97         69.23         8.31 o                         
  -5   4   9          8.32         15.41         4.81 o                         
  -4   4   9         93.30        104.84         6.70 o                         
  -3   4   9        299.69        287.11         9.68 o                         
  -2   4   9         80.75         94.90         5.44 o                         
  -1   4   9       1346.08       1191.08        75.75 o                         
   0   4   9         25.57          2.30        13.47 o                         
   1   4   9        860.93        816.97        29.36 o                         
   2   4   9         67.96         75.47         6.37 o                         
   3   4   9         85.58         84.38         6.19 o                         
   4   4   9         76.89         68.45         7.32 o                         
   5   4   9         16.92         23.21         5.92 o                         
  -5   5   9          7.43         12.78         4.62 o                         
  -4   5   9          4.35          7.84         5.67 o                         
  -3   5   9         26.28         25.96         6.47 o                         
  -2   5   9         98.48         91.23         5.30 o                         
  -1   5   9        794.54        744.88        54.02 o                         
   0   5   9         92.46        112.46        23.48 o                         
   1   5   9        640.66        682.89        28.50 o                         
   2   5   9        882.88        898.22        19.78 o                         
   3   5   9        654.32        632.97        16.21 o                         
   4   5   9         34.98         38.63         6.40 o                         
   5   5   9          0.95         11.11         4.95 o                         
  -5   6   9         34.86         38.58         4.73 o                         
  -4   6   9        197.58        200.53         7.75 o                         
  -3   6   9        458.71        480.08        13.80 o                         
  -2   6   9         72.22         76.66         5.70 o                         
  -1   6   9        286.39        285.00         7.30 o                         
   0   6   9       3245.27       2950.91       111.40 o                         
   1   6   9         21.93         17.02        16.83 o                         
   2   6   9         13.84         16.48         5.87 o                         
   3   6   9         12.76         28.60         5.35 o                         
   4   6   9        222.81        215.72         7.84 o                         
   5   6   9         34.25         63.00         7.12 o                         
  -5   7   9         15.75         15.51         3.92 o                         
  -4   7   9          3.66          8.04         6.10 o                         
  -3   7   9        124.72        120.19         7.20 o                         
  -2   7   9         48.04         41.44         5.43 o                         
  -1   7   9        172.39        181.85         5.02 o                         
   0   7   9       1057.76       1060.66        46.06 o                         
   1   7   9         11.16         11.41         7.97 o                         
   2   7   9        131.35        134.06         6.81 o                         
   3   7   9        882.69        865.62        17.42 o                         
   4   7   9         48.74         59.23         7.57 o                         
   5   7   9        172.22        165.38        10.02 o                         
  -4   8   9         52.82         56.55         6.08 o                         
  -3   8   9        848.80        864.18        20.71 o                         
  -2   8   9         40.53         57.48         6.45 o                         
  -1   8   9         29.46         35.74         3.92 o                         
   0   8   9         27.34         22.48         4.78 o                         
   1   8   9          4.41         10.25         6.08 o                         
   2   8   9          3.40         28.60         7.26 o                         
   3   8   9       1354.98       1358.11        27.29 o                         
   4   8   9          0.52          7.85         6.85 o                         
   5   8   9         28.81         26.91         7.64 o                         
  -4   9   9         98.78        127.51         6.81 o                         
  -3   9   9       2469.19       2487.21        46.91 o                         
  -2   9   9        257.60        222.80         8.38 o                         
  -1   9   9        171.03        157.51         5.65 o                         
   0   9   9        461.95        411.14         8.24 o                         
   1   9   9         72.85         81.91         6.58 o                         
   2   9   9         80.63        106.06         9.43 o                         
   3   9   9         79.02         82.19         7.16 o                         
   4   9   9        120.12        129.63         8.53 o                         
   5   9   9         17.95         18.42         6.45 o                         
  -4  10   9        536.47        521.84        15.85 o                         
  -3  10   9       1875.26       1959.25        37.40 o                         
  -2  10   9        284.73        293.82         9.59 o                         
  -1  10   9         23.94         26.64         4.76 o                         
   0  10   9         21.87         27.37         4.39 o                         
   1  10   9         51.00         51.97         6.41 o                         
   2  10   9        737.41        767.79        15.05 o                         
   3  10   9        630.77        649.70        19.64 o                         
   4  10   9          5.52         12.70         6.41 o                         
   5  10   9          1.59         10.14         3.76 o                         
  -4  11   9        293.47        281.66        12.64 o                         
  -3  11   9         32.25         35.91         6.36 o                         
  -2  11   9         99.05        105.47         7.42 o                         
  -1  11   9        401.72        384.68         9.99 o                         
   0  11   9          0.25         11.40         4.81 o                         
   1  11   9          5.33         18.32         6.69 o                         
   2  11   9         24.18         21.79         6.81 o                         
   3  11   9        162.70        178.71         9.56 o                         
   4  11   9         10.84         18.14         6.66 o                         
   5  11   9         23.62         12.79        10.07 o                         
  -4  12   9         82.48         61.95         9.53 o                         
  -3  12   9          0.51         15.34         7.51 o                         
  -2  12   9        125.71        120.65         7.80 o                         
  -1  12   9         12.34         14.88         6.83 o                         
   0  12   9         77.93         76.58         6.85 o                         
   1  12   9         21.65         24.73         7.16 o                         
   2  12   9          0.53         -0.16         7.16 o                         
   3  12   9        238.55        233.72         9.75 o                         
   4  12   9         89.68         82.25         7.31 o                         
  -4  13   9        432.13        413.38        14.37 o                         
  -3  13   9        216.76        209.86         9.90 o                         
  -2  13   9         13.19          9.74         7.70 o                         
  -1  13   9         33.52         30.93         7.65 o                         
   0  13   9        257.65        244.34         9.79 o                         
   1  13   9         90.07         94.18         8.73 o                         
   2  13   9         56.66         57.05         7.47 o                         
   3  13   9        425.07        455.67        13.22 o                         
   4  13   9         56.98         67.15         6.90 o                         
  -3  14   9         18.76         26.00         7.07 o                         
  -2  14   9        460.66        447.84        14.77 o                         
  -1  14   9        168.17        164.10         9.68 o                         
   0  14   9         50.22         54.42         8.03 o                         
   1  14   9         91.74        102.47        10.19 o                         
   2  14   9        904.80        937.03        30.45 o                         
   3  14   9          9.48         10.60         6.65 o                         
   4  14   9          0.35          4.56         6.15 o                         
  -3  15   9          0.86          0.74         7.08 o                         
  -2  15   9         83.76         71.88         8.66 o                         
  -1  15   9         38.63         43.09         8.80 o                         
   0  15   9        275.98        226.26        10.88 o                         
   1  15   9         71.71         52.55         8.39 o                         
   2  15   9         53.03         59.81         8.47 o                         
   3  15   9          2.34          2.31         8.16 o                         
   4  15   9          8.32         21.09         5.92 o                         
  -3  16   9         67.38         63.68         6.79 o                         
  -2  16   9         43.60         68.88         9.97 o                         
  -1  16   9         11.78         11.94         8.72 o                         
   0  16   9          0.11          5.45         8.51 o                         
   1  16   9        328.30        319.60        10.74 o                         
   2  16   9          2.20         11.63         7.75 o                         
   3  16   9         52.73         50.12         6.90 o                         
  -2  17   9        110.07        102.59         8.01 o                         
  -1  17   9         18.85         18.54         9.45 o                         
   0  17   9         40.16         39.74         8.32 o                         
   1  17   9         43.87         52.75         8.82 o                         
   2  17   9         16.37         25.37         7.27 o                         
   3  17   9        107.67        105.40         7.49 o                         
  -2  18   9        330.92        318.11        12.34 o                         
  -1  18   9         16.35         27.49         8.51 o                         
   0  18   9         10.46         17.82         7.91 o                         
   1  18   9         14.24         12.80         7.15 o                         
   2  18   9        197.39        188.97         8.82 o                         
   3  18   9         13.29         19.39         5.98 o                         
  -2  19   9          8.21         10.71         6.98 o                         
  -1  19   9        113.87        104.57         8.57 o                         
   0  19   9        193.18        211.36        11.16 o                         
   1  19   9         30.89         34.54         9.11 o                         
   2  19   9          0.21         13.25         4.97 o                         
  -1  20   9          0.48          3.88         7.55 o                         
   0  20   9         19.80         27.50         7.41 o                         
   1  20   9          6.22         16.11         7.20 o                         
   0 -20  10         17.95         11.28         8.86 o                         
   1 -20  10         14.20         17.32         7.76 o                         
  -1 -19  10         26.61         24.60         5.37 o                         
   0 -19  10        108.48        102.79         9.79 o                         
   1 -19  10         63.11         53.02         7.05 o                         
   2 -19  10         27.15         25.88         6.35 o                         
  -2 -18  10          0.00          1.22         5.63 o                         
  -1 -18  10         12.90         17.93         6.54 o                         
   0 -18  10          1.72          3.99        11.31 o                         
   1 -18  10         93.65         70.84         8.48 o                         
   2 -18  10          2.84          6.58         8.29 o                         
  -2 -17  10         19.08         32.74         8.45 o                         
  -1 -17  10          4.53         -2.14         7.47 o                         
   0 -17  10          7.79          3.08         9.55 o                         
   1 -17  10         70.91         68.22         8.54 o                         
   2 -17  10        111.28        100.95        16.79 o                         
   3 -17  10         11.97         14.81         5.03 o                         
  -3 -16  10         10.36          6.27         6.49 o                         
  -2 -16  10         11.23         16.53         5.28 o                         
  -1 -16  10          8.61         -0.01         8.27 o                         
   0 -16  10         10.81         18.53         8.44 o                         
   1 -16  10        420.58        367.20        14.16 o                         
   2 -16  10        484.79        435.07        29.66 o                         
   3 -16  10         91.01         92.73         9.88 o                         
  -3 -15  10         15.54         26.42        11.26 o                         
  -2 -15  10         47.17         36.67         6.02 o                         
  -1 -15  10         20.66         22.13         9.48 o                         
   0 -15  10          0.98         -2.99         8.13 o                         
   1 -15  10        391.55        383.90        13.21 o                         
   2 -15  10        718.33        677.53        18.51 o                         
   3 -15  10        130.84        119.13        12.95 o                         
  -3 -14  10         15.82         17.11        11.12 o                         
  -2 -14  10        111.90        102.93         9.22 o                         
  -1 -14  10         79.81         75.43        10.46 o                         
   0 -14  10        397.61        355.52        14.71 o                         
   1 -14  10          1.43          5.34         6.37 o                         
   2 -14  10         10.05         14.65         6.13 o                         
   3 -14  10          1.07          3.50         7.21 o                         
   4 -14  10         88.83         41.38        50.36 o                         
  -3 -13  10         28.88         17.10        10.71 o                         
  -2 -13  10        403.19        391.83        13.79 o                         
  -1 -13  10         85.97         90.63        15.15 o                         
   0 -13  10         13.17         16.85         7.65 o                         
   1 -13  10         60.69         62.32         7.08 o                         
   2 -13  10        103.04        111.73         7.55 o                         
   3 -13  10          3.25          4.57         7.07 o                         
   4 -13  10         82.36         10.73         4.81 o                         
  -4 -12  10        133.06         81.51        23.50 o                         
  -3 -12  10         39.06         16.84         9.95 o                         
  -2 -12  10        607.90        625.89        21.37 o                         
  -1 -12  10        318.52        297.94        14.18 o                         
   0 -12  10         13.84         21.79         8.08 o                         
   1 -12  10         64.04         57.29         8.45 o                         
   2 -12  10        221.18        216.66        10.35 o                         
   3 -12  10         17.05         25.87         7.32 o                         
   4 -12  10          0.59         10.11         5.66 o                         
  -4 -11  10          3.49          5.36         5.89 o                         
  -3 -11  10         22.77          1.66        10.38 o                         
  -2 -11  10        745.05        752.27        24.28 o                         
  -1 -11  10        301.15        326.48        13.71 o                         
   0 -11  10          0.03          5.72         6.82 o                         
   1 -11  10        137.25        123.69         9.06 o                         
   2 -11  10        106.32        113.65         8.47 o                         
   3 -11  10          9.98         14.61         7.29 o                         
   4 -11  10        481.89        535.31        35.67 o                         
  -4 -10  10         22.08         35.21         6.50 o                         
  -3 -10  10        153.94        151.13         9.83 o                         
  -2 -10  10       1414.81       1471.78        48.36 o                         
  -1 -10  10         97.25        115.42         9.21 o                         
   0 -10  10        130.76        123.51        10.48 o                         
   1 -10  10         18.23         14.68         7.89 o                         
   2 -10  10          9.16         15.31         7.06 o                         
   3 -10  10       1970.87       1880.99        63.20 o                         
   4 -10  10       1319.49       1354.91        59.01 o                         
  -4  -9  10        197.94        203.13        14.09 o                         
  -3  -9  10       1028.54       1055.80        26.53 o                         
  -2  -9  10       1705.91       1711.99        47.59 o                         
  -1  -9  10         31.11         28.46         7.13 o                         
   0  -9  10         15.90         30.76         5.27 o                         
   1  -9  10         62.79         69.91         8.61 o                         
   2  -9  10        727.47        758.68        23.14 o                         
   3  -9  10        304.47        305.46        15.42 o                         
   4  -9  10       1057.31       1147.51        57.16 o                         
   5  -9  10         50.89         38.98        10.33 o                         
  -4  -8  10         78.19         60.28        12.93 o                         
  -3  -8  10       1037.93       1061.90        26.54 o                         
  -2  -8  10          0.00          3.09         7.02 o                         
  -1  -8  10        292.32        296.84        10.86 o                         
   0  -8  10        188.61        227.18         7.62 o                         
   1  -8  10        298.40        334.70        13.28 o                         
   2  -8  10       1659.95       1603.09        38.83 o                         
   3  -8  10        650.57        652.49        19.74 o                         
   4  -8  10        151.36        156.30        10.39 o                         
   5  -8  10         14.36          5.06         5.35 o                         
  -4  -7  10        630.36        696.25        25.22 o                         
  -3  -7  10        201.11        216.17        11.92 o                         
  -2  -7  10        204.78        219.92         8.68 o                         
  -1  -7  10        128.95        139.23         9.20 o                         
   0  -7  10        391.86        372.44        11.06 o                         
   1  -7  10         36.49         34.27         6.92 o                         
   2  -7  10         95.70         97.66         7.33 o                         
   3  -7  10        989.02        932.37        22.94 o                         
   4  -7  10         31.57         47.30         7.83 o                         
   5  -7  10          2.99          5.51         4.08 o                         
  -4  -6  10         69.98         90.81         8.65 o                         
  -3  -6  10         33.54         38.51         6.67 o                         
  -2  -6  10          2.76          8.94         5.85 o                         
  -1  -6  10        115.69        149.84        11.13 o                         
   0  -6  10        353.46        405.43        26.77 o                         
   1  -6  10        938.21        965.41       127.11 o                         
   2  -6  10         13.19         22.95         5.90 o                         
   3  -6  10       4984.86       5000.82       131.22 o                         
   4  -6  10         78.64         83.74        13.24 o                         
   5  -6  10         27.08         21.06         7.17 o                         
  -5  -5  10         40.82         35.02        10.43 o                         
  -4  -5  10        163.90        192.03         9.85 o                         
  -3  -5  10         79.65         95.45         6.60 o                         
  -2  -5  10         21.31         26.75        10.73 o                         
  -1  -5  10         80.63         89.38         9.54 o                         
   0  -5  10        241.29        250.34        15.63 o                         
   1  -5  10         18.79         24.01         8.77 o                         
   2  -5  10         54.09         48.06         6.96 o                         
   3  -5  10       1521.93       1517.64        50.50 o                         
   4  -5  10         19.89         18.43        12.73 o                         
   5  -5  10          1.73          9.04         6.71 o                         
  -5  -4  10         16.36         16.52         4.69 o                         
  -4  -4  10         12.58         22.82         7.14 o                         
  -3  -4  10         61.21         59.22         6.92 o                         
  -2  -4  10         16.77         25.03         7.02 o                         
  -1  -4  10        929.81        999.48        32.97 o                         
   0  -4  10         11.36         13.57         9.83 o                         
   1  -4  10        770.56        766.30        27.85 o                         
   2  -4  10       1672.27       1639.79        37.77 o                         
   3  -4  10        190.52        205.10        13.21 o                         
   4  -4  10        546.39        549.43        21.48 o                         
   5  -4  10        487.85        377.19        74.66 o                         
  -5  -3  10         97.95         94.18         6.99 o                         
  -4  -3  10          0.04         -3.35         6.99 o                         
  -3  -3  10          2.56         13.57         6.44 o                         
  -2  -3  10        825.97        865.91        18.35 o                         
  -1  -3  10         75.80        125.87        21.22 o                         
   0  -3  10         81.58        101.76        10.92 o                         
   1  -3  10        117.81        147.33         9.65 o                         
   2  -3  10         59.53         51.21         6.63 o                         
   3  -3  10         11.29         19.63        10.27 o                         
   4  -3  10        543.48        538.08        19.33 o                         
   5  -3  10         29.81         22.29         9.02 o                         
  -5  -2  10          0.16          6.40         5.76 o                         
  -4  -2  10         16.30          9.86         7.19 o                         
  -3  -2  10         92.76         87.89         7.30 o                         
  -2  -2  10         25.95         34.88         4.61 o                         
  -1  -2  10         45.43         47.43        11.00 o                         
   0  -2  10       1806.29       1953.34        61.44 o                         
   1  -2  10        350.06        359.07        14.11 o                         
   2  -2  10         20.98         29.63         5.85 o                         
   3  -2  10         17.69         10.11         9.67 o                         
   4  -2  10          7.15         16.92         9.11 o                         
   5  -2  10         18.14         14.33         9.19 o                         
  -5  -1  10         44.19         42.38         6.40 o                         
  -4  -1  10         20.93         13.91         7.38 o                         
  -3  -1  10        120.53        127.30         7.52 o                         
  -2  -1  10        208.49        210.13         8.74 o                         
  -1  -1  10        430.36        462.88        19.23 o                         
   0  -1  10       1123.66       1119.37        36.75 o                         
   1  -1  10       5274.38       5501.53       144.52 o                         
   2  -1  10        195.17        196.17        10.01 o                         
   3  -1  10        701.83        679.70        24.65 o                         
   4  -1  10        142.79        117.50        10.63 o                         
   5  -1  10          5.89          4.74         7.00 o                         
  -5   0  10          1.58         -1.09         5.93 o                         
  -4   0  10         69.51         77.59         8.12 o                         
  -3   0  10         29.15         25.60         6.35 o                         
  -2   0  10          2.10          0.76         3.99 o                         
  -1   0  10       1133.27       1079.39        38.78 o                         
   0   0  10        659.05        702.18        25.06 o                         
   1   0  10         10.08         20.83         7.24 o                         
   2   0  10        406.37        441.79        11.85 o                         
   3   0  10        486.16        455.95        19.85 o                         
   4   0  10          2.01          3.99        11.49 o                         
   5   0  10          4.27          5.39         6.76 o                         
  -5   1  10          3.79         -5.04         6.00 o                         
  -4   1  10          2.00          7.35         5.92 o                         
  -3   1  10        314.23        321.46        11.56 o                         
  -2   1  10         21.25         24.59         4.67 o                         
  -1   1  10        367.67        339.79        15.59 o                         
   0   1  10       3884.24       3616.63       110.66 o                         
   1   1  10        845.36        972.52        28.91 o                         
   2   1  10         55.13         43.30         5.71 o                         
   3   1  10          3.80         15.79         7.80 o                         
   4   1  10          2.46          1.73         7.51 o                         
   5   1  10          0.90          3.53         9.30 o                         
  -5   2  10        107.41        109.91         7.84 o                         
  -4   2  10          0.01          4.59         5.52 o                         
  -3   2  10          5.09         13.02         6.75 o                         
  -2   2  10         75.54         94.49         5.62 o                         
  -1   2  10        256.35        202.87        11.80 o                         
   0   2  10        339.70        303.25        15.88 o                         
   1   2  10         64.84         75.11         7.72 o                         
   2   2  10         60.60         64.80         6.00 o                         
   3   2  10        217.44        212.75         8.85 o                         
   4   2  10        135.54        127.24        10.60 o                         
   5   2  10          9.39         14.35         7.61 o                         
  -5   3  10         24.53         26.01         5.91 o                         
  -4   3  10          7.69          7.88         6.23 o                         
  -3   3  10          4.10          3.22         5.73 o                         
  -2   3  10       1698.92       1747.24        33.84 o                         
  -1   3  10       1170.46        949.05        32.80 o                         
   0   3  10        357.79        314.75        13.86 o                         
   1   3  10        815.51        814.16        29.41 o                         
   2   3  10        557.34        616.32        14.87 o                         
   3   3  10       1365.87       1321.70        30.50 o                         
   4   3  10          0.60          6.83         6.75 o                         
   5   3  10          8.95         14.84         6.64 o                         
  -5   4  10         53.89         62.07         5.98 o                         
  -4   4  10        144.18        153.14         8.19 o                         
  -3   4  10          2.92          8.48         5.90 o                         
  -2   4  10        242.64        270.04         8.20 o                         
  -1   4  10         37.55         49.98         4.71 o                         
   0   4  10        198.23        173.10        21.39 o                         
   1   4  10        420.25        387.07        23.98 o                         
   2   4  10       1058.27       1078.84        23.46 o                         
   3   4  10         23.69         24.77         6.97 o                         
   4   4  10        303.89        294.73        11.35 o                         
   5   4  10        131.98        126.15        12.37 o                         
  -5   5  10         22.47         26.20         5.36 o                         
  -4   5  10          9.88         15.16         5.53 o                         
  -3   5  10         35.40         42.40         5.96 o                         
  -2   5  10         71.00         66.08         5.13 o                         
  -1   5  10       1870.87       1875.61        27.89 o                         
   0   5  10         97.30         99.30        22.80 o                         
   1   5  10       1239.54       1283.55        99.54 o                         
   2   5  10        838.94        779.01        19.12 o                         
   3   5  10         11.51         12.56         7.91 o                         
   4   5  10        232.88        192.47         8.76 o                         
   5   5  10        413.28        438.89        11.12 o                         
  -4   6  10          3.00         15.46         5.58 o                         
  -3   6  10          1.19          0.85         6.35 o                         
  -2   6  10        182.07        178.10         6.95 o                         
  -1   6  10       1017.14       1081.41        17.01 o                         
   0   6  10        412.77        399.74        14.84 o                         
   1   6  10          5.11          7.49         5.51 o                         
   2   6  10          0.04         -3.16         5.86 o                         
   3   6  10          2.82         10.76         7.00 o                         
   4   6  10         12.28         14.93         6.13 o                         
   5   6  10         77.56         75.95         8.24 o                         
  -4   7  10          3.61          1.71         5.51 o                         
  -3   7  10        160.47        155.11        10.60 o                         
  -2   7  10        180.66        187.38         7.21 o                         
  -1   7  10        145.82        158.93         4.99 o                         
   0   7  10        163.78        199.77         5.09 o                         
   1   7  10        117.67        117.72         6.08 o                         
   2   7  10        159.53        162.05         7.54 o                         
   3   7  10        530.36        512.32        16.50 o                         
   4   7  10          2.27          6.24         7.49 o                         
   5   7  10        114.39        115.37         8.51 o                         
  -4   8  10        611.43        610.46        16.10 o                         
  -3   8  10        308.85        319.25        11.42 o                         
  -2   8  10          4.10          3.88         5.13 o                         
  -1   8  10         10.97         14.38         3.99 o                         
   0   8  10        699.71        688.13        12.74 o                         
   1   8  10          1.01          4.55         6.37 o                         
   2   8  10         23.74         41.80         8.23 o                         
   3   8  10        237.37        226.66        10.34 o                         
   4   8  10         61.60         67.51         8.19 o                         
   5   8  10        129.08        127.51         8.33 o                         
  -4   9  10        452.88        474.12        13.09 o                         
  -3   9  10         77.71         87.39         6.59 o                         
  -2   9  10        200.15        198.00         7.06 o                         
  -1   9  10         32.07         27.85         4.50 o                         
   0   9  10        108.05        114.25         4.59 o                         
   1   9  10         69.04         79.38         7.16 o                         
   2   9  10       4423.68       4775.12       102.29 o                         
   3   9  10          0.89         27.08         9.63 o                         
   4   9  10         35.04         32.09         7.59 o                         
   5   9  10         25.59          6.27        12.27 o                         
  -4  10  10         49.51         41.79         5.87 o                         
  -3  10  10         38.64         41.63         5.99 o                         
  -2  10  10          7.84         17.58         6.19 o                         
  -1  10  10          1.39          6.02         4.84 o                         
   0  10  10        110.53        100.49         5.21 o                         
   1  10  10        161.77        168.00         8.29 o                         
   2  10  10       2075.80       2285.68        50.04 o                         
   3  10  10       2069.83       2198.78        59.10 o                         
   4  10  10          6.44         13.82         6.98 o                         
   5  10  10          1.01        -10.33        10.33 o                         
  -4  11  10        471.77        460.16        13.84 o                         
  -3  11  10          8.41         22.30         6.11 o                         
  -2  11  10         70.52         88.81         7.10 o                         
  -1  11  10         45.83         50.28         6.40 o                         
   0  11  10         33.76         37.09         5.05 o                         
   1  11  10         98.86         93.24         7.53 o                         
   2  11  10       1832.18       1825.02        44.59 o                         
   3  11  10       1002.93       1113.33        42.56 o                         
   4  11  10        143.73        145.80        10.48 o                         
  -4  12  10       1151.68       1083.89        33.25 o                         
  -3  12  10        205.50        196.61         7.96 o                         
  -2  12  10        264.77        247.18         9.51 o                         
  -1  12  10          6.98         13.23         5.91 o                         
   0  12  10        119.98        115.00         7.27 o                         
   1  12  10        284.48        299.31        11.04 o                         
   2  12  10        234.21        280.86        12.26 o                         
   3  12  10        328.96        301.95        12.74 o                         
   4  12  10         11.05          5.77         5.98 o                         
  -3  13  10         21.17         30.27         6.24 o                         
  -2  13  10        141.53        146.45         8.69 o                         
  -1  13  10          5.95          2.59         7.81 o                         
   0  13  10        184.84        189.81         9.88 o                         
   1  13  10        206.99        187.37         8.63 o                         
   2  13  10        371.56        409.99        13.92 o                         
   3  13  10         90.89        105.72         8.80 o                         
   4  13  10          3.78         13.81         6.54 o                         
  -3  14  10         87.18         89.78        10.61 o                         
  -2  14  10         63.93         58.07         8.06 o                         
  -1  14  10        193.11        176.49        10.25 o                         
   0  14  10         27.06         40.77         8.37 o                         
   1  14  10        115.99        130.79         9.41 o                         
   2  14  10        744.77        777.68        19.40 o                         
   3  14  10        175.52        177.09         9.25 o                         
   4  14  10         87.42         86.58        13.04 o                         
  -3  15  10         27.68         42.97         7.42 o                         
  -2  15  10        171.19        195.67         9.68 o                         
  -1  15  10         64.18         82.50         9.13 o                         
   0  15  10        906.38        796.73        22.25 o                         
   1  15  10       1991.70       1919.11        42.34 o                         
   2  15  10         33.57         32.67         7.19 o                         
   3  15  10          1.53         10.85         6.70 o                         
   4  15  10          4.54         13.72         6.49 o                         
  -3  16  10          1.73          7.09         6.74 o                         
  -2  16  10          0.27         10.63         9.01 o                         
  -1  16  10         12.57         18.37         8.22 o                         
   0  16  10         54.88         55.51         8.78 o                         
   1  16  10          0.35          0.95         7.67 o                         
   2  16  10        188.16        174.74        10.79 o                         
   3  16  10         11.20         17.92         7.03 o                         
  -2  17  10         21.25         18.79         8.05 o                         
  -1  17  10         46.61         51.15        10.21 o                         
   0  17  10         31.83         44.10         8.29 o                         
   1  17  10        308.35        309.32        12.20 o                         
   2  17  10         49.34         65.47         9.67 o                         
   3  17  10         62.64         67.45         9.39 o                         
  -2  18  10          1.55          6.57         6.73 o                         
  -1  18  10         27.84         33.73         8.14 o                         
   0  18  10         13.81          8.42         7.31 o                         
   1  18  10         90.42         88.43        10.65 o                         
   2  18  10         50.31         38.63         7.37 o                         
  -1  19  10         30.34         26.06         9.95 o                         
   0  19  10         39.84         50.59         8.57 o                         
   1  19  10          1.07         -5.70         8.21 o                         
   2  19  10          3.18         15.56         5.99 o                         
   0  20  10          7.73         18.51         7.33 o                         
   1  20  10         12.40         24.54         8.44 o                         
  -1 -19  11          6.51         12.96         4.19 o                         
   0 -19  11         25.63         43.21        13.41 o                         
   1 -19  11         30.21         23.21         5.45 o                         
  -2 -18  11          0.03          3.21         4.91 o                         
  -1 -18  11         36.14         36.75         5.87 o                         
   0 -18  11         57.27         59.52        10.33 o                         
   1 -18  11        121.24        122.47         9.72 o                         
   2 -18  11          0.02         -3.96         8.19 o                         
  -2 -17  11         87.77         76.44         7.30 o                         
  -1 -17  11         20.03         26.78         9.61 o                         
   0 -17  11         32.11         32.59         7.71 o                         
   1 -17  11        124.39        107.74        10.13 o                         
   2 -17  11        319.21        313.52        18.65 o                         
  -2 -16  11         85.94         91.39         6.43 o                         
  -1 -16  11        113.82        111.12        10.73 o                         
   0 -16  11          7.10          4.09         8.49 o                         
   1 -16  11         45.78         49.63         8.52 o                         
   2 -16  11        128.61        134.86         8.35 o                         
   3 -16  11         66.10         74.88         6.57 o                         
  -3 -15  11         36.98         22.58         6.89 o                         
  -2 -15  11        108.39        105.87         9.29 o                         
  -1 -15  11         35.19         54.83        14.43 o                         
   0 -15  11          1.92          6.97         7.95 o                         
   1 -15  11        124.03        106.14         7.19 o                         
   2 -15  11         47.28         38.64         7.19 o                         
   3 -15  11         24.51         30.05         5.74 o                         
  -3 -14  11          6.71         11.60         8.56 o                         
  -2 -14  11          2.24          5.22         6.27 o                         
  -1 -14  11          0.00          6.34         7.99 o                         
   0 -14  11         20.34          9.75         7.41 o                         
   1 -14  11        287.93        260.24        12.66 o                         
   2 -14  11        352.30        316.55        12.81 o                         
   3 -14  11          0.42         -3.63         8.35 o                         
   4 -14  11          4.69         24.13         7.18 o                         
  -3 -13  11        229.14        212.72        13.79 o                         
  -2 -13  11          0.29         17.65         7.75 o                         
  -1 -13  11          1.81         -8.37         8.37 o                         
   0 -13  11         29.69          9.79         7.54 o                         
   1 -13  11         29.64         34.13         6.82 o                         
   2 -13  11         60.68         55.05         8.13 o                         
   3 -13  11         42.38         54.00        11.31 o                         
   4 -13  11         89.01         58.07         7.54 o                         
  -3 -12  11         37.14         40.55         9.66 o                         
  -2 -12  11          0.25         -1.21         7.12 o                         
  -1 -12  11        168.95        167.21        11.00 o                         
   0 -12  11         92.75        108.58         8.97 o                         
   1 -12  11        183.63        171.16         8.75 o                         
   2 -12  11         39.22         28.98         9.52 o                         
   3 -12  11         48.50         61.02        35.81 o                         
   4 -12  11        121.49        147.44        27.05 o                         
  -4 -11  11          5.00         18.56         5.37 o                         
  -3 -11  11          0.06          4.59         6.64 o                         
  -2 -11  11         21.94         26.93         7.86 o                         
  -1 -11  11          3.34         15.80         8.80 o                         
   0 -11  11         71.57         75.24         6.59 o                         
   1 -11  11        460.44        426.18        17.26 o                         
   2 -11  11        648.94        654.12        22.12 o                         
   3 -11  11        232.05        226.29        38.77 o                         
   4 -11  11         38.43         48.45        16.20 o                         
  -4 -10  11       1524.47       1484.11        46.95 o                         
  -3 -10  11         19.19         20.00        10.06 o                         
  -2 -10  11         65.46         76.83         7.65 o                         
  -1 -10  11          2.13         11.09         7.85 o                         
   0 -10  11         45.75         50.26         5.93 o                         
   1 -10  11         54.61         47.87         6.72 o                         
   2 -10  11       1029.89       1025.83        31.58 o                         
   3 -10  11         41.23         34.79         7.94 o                         
   4 -10  11        218.09        187.49        17.42 o                         
  -4  -9  11       1290.45       1336.32        44.99 o                         
  -3  -9  11          0.02          3.66         6.03 o                         
  -2  -9  11          4.56         12.96         6.83 o                         
  -1  -9  11         27.94         29.79         7.50 o                         
   0  -9  11          3.90         11.66         5.36 o                         
   1  -9  11        330.08        335.10        11.92 o                         
   2  -9  11         44.08         59.51         9.34 o                         
   3  -9  11       4971.05       4843.96       177.46 o                         
   4  -9  11         90.39         80.26        10.47 o                         
   5  -9  11         82.03         67.81        17.70 o                         
  -4  -8  11        191.08        176.53         9.54 o                         
  -3  -8  11         52.23         53.19         6.69 o                         
  -2  -8  11        263.80        235.19         9.37 o                         
  -1  -8  11          2.03          8.22         7.46 o                         
   0  -8  11          4.46          9.53         5.41 o                         
   1  -8  11        137.88        147.46         8.59 o                         
   2  -8  11          1.00         12.87         5.80 o                         
   3  -8  11         22.24         41.19         8.78 o                         
   4  -8  11         17.33         22.94        10.59 o                         
   5  -8  11          9.69          7.41         3.80 o                         
  -4  -7  11        380.91        426.24        17.00 o                         
  -3  -7  11         89.36         92.64         6.94 o                         
  -2  -7  11        458.22        457.74        13.91 o                         
  -1  -7  11        111.45        126.83         7.99 o                         
   0  -7  11        218.21        205.33         7.60 o                         
   1  -7  11        150.82        157.27         7.06 o                         
   2  -7  11       2829.71       2737.06        73.50 o                         
   3  -7  11          0.03          7.43         8.60 o                         
   4  -7  11        104.78         78.11         8.98 o                         
   5  -7  11         10.34         10.15         3.83 o                         
  -4  -6  11        298.99        317.43        11.90 o                         
  -3  -6  11       1266.33       1296.96        28.59 o                         
  -2  -6  11         13.65         17.04         6.49 o                         
  -1  -6  11         50.40         78.55         6.84 o                         
   0  -6  11        204.71        237.83         9.11 o                         
   1  -6  11          3.90          8.68         5.98 o                         
   2  -6  11        531.44        576.23        16.97 o                         
   3  -6  11        351.40        381.77        15.22 o                         
   4  -6  11          0.33          6.25         8.24 o                         
   5  -6  11          0.30          6.80         9.87 o                         
  -4  -5  11          0.04         -2.19         6.32 o                         
  -3  -5  11        167.96        184.17         9.31 o                         
  -2  -5  11        103.74         91.79         6.32 o                         
  -1  -5  11         20.51         29.75         5.70 o                         
   0  -5  11        906.37        922.23        26.68 o                         
   1  -5  11         11.23         20.31         8.28 o                         
   2  -5  11          9.06          6.63         6.39 o                         
   3  -5  11        709.65        687.57        32.89 o                         
   4  -5  11         51.83         44.37         9.03 o                         
   5  -5  11          0.30          6.94         7.07 o                         
  -4  -4  11         11.65         21.76         6.70 o                         
  -3  -4  11        154.25        158.64         8.82 o                         
  -2  -4  11         11.48         24.57         5.04 o                         
  -1  -4  11        300.47        327.64        10.80 o                         
   0  -4  11          1.66          4.95         8.29 o                         
   1  -4  11        435.21        472.74        14.75 o                         
   2  -4  11         78.81         78.99         6.82 o                         
   3  -4  11        792.41        772.67        30.01 o                         
   4  -4  11         72.37         82.76        11.12 o                         
   5  -4  11          2.29         14.13        11.20 o                         
  -4  -3  11         44.13         46.62         7.94 o                         
  -3  -3  11         96.23         92.32         6.51 o                         
  -2  -3  11       1082.94       1073.43        22.98 o                         
  -1  -3  11         47.20         46.43         5.59 o                         
   0  -3  11        894.28        847.77        30.37 o                         
   1  -3  11         97.44        108.59         8.85 o                         
   2  -3  11       1014.10        996.35        27.88 o                         
   3  -3  11         65.07         73.20        13.18 o                         
   4  -3  11        334.43        269.19        27.36 o                         
   5  -3  11        199.24        194.23        11.93 o                         
  -5  -2  11          9.53          9.72         3.76 o                         
  -4  -2  11         36.78         42.08         7.14 o                         
  -3  -2  11        383.68        392.42        11.17 o                         
  -2  -2  11        240.92        270.67         9.65 o                         
  -1  -2  11       1320.53       1398.55        27.25 o                         
   0  -2  11          0.96          3.38         8.25 o                         
   1  -2  11         49.59         54.61         7.91 o                         
   2  -2  11         12.55         19.25         5.24 o                         
   3  -2  11         33.16         26.75        17.82 o                         
   4  -2  11        208.53        212.60        13.97 o                         
   5  -2  11         41.75         19.54        10.85 o                         
  -5  -1  11         29.66         19.52         5.03 o                         
  -4  -1  11         19.22         21.29         7.12 o                         
  -3  -1  11          1.75          5.81         6.18 o                         
  -2  -1  11        426.54        453.77        10.77 o                         
  -1  -1  11        880.32        985.89        18.85 o                         
   0  -1  11        556.60        575.18        22.08 o                         
   1  -1  11        263.56        246.61        11.89 o                         
   2  -1  11        284.16        273.73         9.89 o                         
   3  -1  11          2.83          7.74        11.67 o                         
   4  -1  11        291.18        241.97        14.70 o                         
   5  -1  11        383.82        313.90        32.94 o                         
  -5   0  11          0.15          2.52         8.83 o                         
  -4   0  11         67.95         72.50         7.75 o                         
  -3   0  11         15.32         17.65         6.47 o                         
  -2   0  11        536.63        524.73        11.98 o                         
  -1   0  11       1153.93       1226.55        19.73 o                         
   0   0  11         64.18         35.83         8.36 o                         
   1   0  11        128.83        137.33         9.49 o                         
   2   0  11        102.95         90.75         6.05 o                         
   3   0  11         61.20         65.45        11.98 o                         
   4   0  11         47.97         33.70        17.33 o                         
   5   0  11         16.41         12.18         8.35 o                         
  -5   1  11         13.41         10.05         7.02 o                         
  -4   1  11          0.18         -5.41         6.20 o                         
  -3   1  11        462.85        440.15        14.22 o                         
  -2   1  11        328.30        306.94         8.16 o                         
  -1   1  11        406.73        453.32         8.73 o                         
   0   1  11         31.51         14.96         7.86 o                         
   1   1  11         83.46         83.16         8.41 o                         
   2   1  11          7.23          4.89         4.73 o                         
   3   1  11         49.08         51.82         8.12 o                         
   4   1  11         57.52         52.51        13.33 o                         
   5   1  11        138.03        129.74        20.02 o                         
  -5   2  11         20.60         15.04         6.90 o                         
  -4   2  11          0.27          6.97         6.20 o                         
  -3   2  11        299.89        290.75        11.15 o                         
  -2   2  11         13.23         23.57         5.05 o                         
  -1   2  11        253.87        256.86         6.57 o                         
   0   2  11         88.34         82.23         8.58 o                         
   1   2  11        433.60        474.39        16.81 o                         
   2   2  11         15.72         21.56         6.19 o                         
   3   2  11        170.19        173.57        10.02 o                         
   4   2  11        272.41        214.25        13.66 o                         
   5   2  11        111.74        129.76        23.20 o                         
  -4   3  11         18.73         21.40         5.25 o                         
  -3   3  11         12.31         30.97         7.18 o                         
  -2   3  11        124.07        117.02         6.04 o                         
  -1   3  11         76.18         74.32         4.44 o                         
   0   3  11          2.47          1.50        10.95 o                         
   1   3  11         11.66          9.52         5.08 o                         
   2   3  11          3.13          6.64         5.86 o                         
   3   3  11          3.63         22.10         7.33 o                         
   4   3  11          0.45          2.40         9.69 o                         
   5   3  11        143.32        133.35         9.57 o                         
  -4   4  11          3.40         12.66         5.74 o                         
  -3   4  11          8.15          8.65         5.79 o                         
  -2   4  11        646.53        661.03        15.93 o                         
  -1   4  11        115.22        123.03         4.73 o                         
   0   4  11         76.80         79.52        10.68 o                         
   1   4  11        102.23        107.81         6.74 o                         
   2   4  11         20.45         23.34         6.18 o                         
   3   4  11        455.70        446.04        14.45 o                         
   4   4  11        376.29        277.03        16.67 o                         
   5   4  11         85.44         78.36        18.83 o                         
  -4   5  11         60.11         59.11         6.29 o                         
  -3   5  11         77.27         78.43         6.31 o                         
  -2   5  11         92.48         95.17         6.41 o                         
  -1   5  11        327.07        322.72         6.97 o                         
   0   5  11       1965.18       1964.79        33.56 o                         
   1   5  11         35.66         23.53         4.63 o                         
   2   5  11        456.04        474.08        14.02 o                         
   3   5  11         64.62         55.54         7.78 o                         
   4   5  11         63.68         77.44         8.16 o                         
   5   5  11         24.25         12.67         9.80 o                         
  -4   6  11          1.08          6.76         6.22 o                         
  -3   6  11          0.34          6.93         5.65 o                         
  -2   6  11        113.89        109.98         6.67 o                         
  -1   6  11         10.26         13.58         4.19 o                         
   0   6  11        725.66        841.71        13.66 o                         
   1   6  11         27.47         53.76         5.34 o                         
   2   6  11        163.66        155.98         7.40 o                         
   3   6  11        334.26        325.73        10.75 o                         
   4   6  11          1.24          2.84         7.25 o                         
   5   6  11         55.73         64.08        12.88 o                         
  -4   7  11        602.19        641.73        18.61 o                         
  -3   7  11         75.94         82.91         6.44 o                         
  -2   7  11        122.24        115.24         5.86 o                         
  -1   7  11         33.97         29.64         4.49 o                         
   0   7  11        943.44        969.11        15.44 o                         
   1   7  11        292.93        271.64         8.44 o                         
   2   7  11        501.75        497.59        13.10 o                         
   3   7  11         29.39         37.32         7.70 o                         
   4   7  11         62.40         63.70         7.26 o                         
   5   7  11        217.61        178.71        61.57 o                         
  -4   8  11        834.67        822.59        18.07 o                         
  -3   8  11         80.75         77.86         7.48 o                         
  -2   8  11          4.29          8.28         5.05 o                         
  -1   8  11        855.00        870.98        13.92 o                         
   0   8  11        402.05        398.08         8.57 o                         
   1   8  11          5.90          7.62         5.51 o                         
   2   8  11         86.07         85.27         7.89 o                         
   3   8  11       1908.79       1880.63        38.73 o                         
   4   8  11          0.12         -6.33         8.69 o                         
   5   8  11         11.66         11.29         7.31 o                         
  -4   9  11         49.00         53.81         5.11 o                         
  -3   9  11         67.17         65.80         7.13 o                         
  -2   9  11         81.25         90.08         5.78 o                         
  -1   9  11       1368.50       1300.10        20.54 o                         
   0   9  11        199.90        177.03         5.23 o                         
   1   9  11        542.90        520.68        12.64 o                         
   2   9  11        181.94        201.89        10.52 o                         
   3   9  11       2476.38       2483.15        54.03 o                         
   4   9  11         36.19         31.32         7.70 o                         
   5   9  11        115.57         23.32        15.90 o                         
  -4  10  11         83.80         82.07         7.64 o                         
  -3  10  11        222.13        201.86         7.51 o                         
  -2  10  11         28.50         27.03         5.55 o                         
  -1  10  11        180.69        179.66         6.32 o                         
   0  10  11        219.13        223.87         6.09 o                         
   1  10  11        131.70        147.24         7.87 o                         
   2  10  11       3360.98       3603.73        77.38 o                         
   3  10  11         13.80         -4.43        10.75 o                         
   4  10  11          2.25          5.07         9.08 o                         
  -4  11  11          6.45         11.33         4.37 o                         
  -3  11  11         70.73         78.37         6.32 o                         
  -2  11  11         17.56         18.41         6.50 o                         
  -1  11  11        176.44        156.11         6.30 o                         
   0  11  11          2.97         12.72         4.93 o                         
   1  11  11         16.01         17.36         7.02 o                         
   2  11  11       2383.29       2595.55        61.75 o                         
   3  11  11          4.32          1.20        12.18 o                         
   4  11  11          2.01         20.76         8.72 o                         
  -3  12  11        390.80        400.57        10.71 o                         
  -2  12  11          6.01          8.15         6.34 o                         
  -1  12  11         48.13         35.60         5.53 o                         
   0  12  11          8.42         12.08         6.63 o                         
   1  12  11        679.01        681.35        15.81 o                         
   2  12  11        732.95        757.70        23.26 o                         
   3  12  11         97.49        105.12        10.58 o                         
   4  12  11         67.14         61.01         6.88 o                         
  -3  13  11         15.03         24.45         6.30 o                         
  -2  13  11         33.32         38.24         7.54 o                         
  -1  13  11         55.61         44.61         7.19 o                         
   0  13  11         32.18         42.35         7.40 o                         
   1  13  11          0.12         17.61         7.72 o                         
   2  13  11        186.07        192.70         9.76 o                         
   3  13  11        339.25        332.06        13.41 o                         
   4  13  11          0.79         16.91         5.91 o                         
  -3  14  11          0.73          1.03         5.08 o                         
  -2  14  11        116.41        115.63         7.99 o                         
  -1  14  11          6.21          9.78         7.83 o                         
   0  14  11          0.71         10.51         9.14 o                         
   1  14  11       1147.07       1183.68        27.80 o                         
   2  14  11        157.27        171.04        12.43 o                         
   3  14  11          0.02          5.27         7.53 o                         
   4  14  11          0.04          2.21         6.61 o                         
  -3  15  11          0.54          6.35         5.17 o                         
  -2  15  11          1.37         11.56         6.88 o                         
  -1  15  11         17.25         18.19         8.19 o                         
   0  15  11        157.66        145.29        10.37 o                         
   1  15  11        323.85        356.94        12.22 o                         
   2  15  11         63.71         56.13         9.87 o                         
   3  15  11          8.80          6.42         7.29 o                         
  -2  16  11         97.14         95.89         8.38 o                         
  -1  16  11         20.87         20.71         7.73 o                         
   0  16  11          8.25          5.98         8.84 o                         
   1  16  11          3.53         13.22         7.41 o                         
   2  16  11          0.60          8.31         8.19 o                         
   3  16  11         83.41         99.86         9.02 o                         
  -2  17  11         24.77         36.16         7.35 o                         
  -1  17  11          6.12          9.34         8.30 o                         
   0  17  11         12.67         15.15         8.39 o                         
   1  17  11         60.07         81.58         9.76 o                         
   2  17  11          1.13          2.46         7.71 o                         
   3  17  11          2.54          2.94         8.93 o                         
  -2  18  11         14.64         18.21         5.88 o                         
  -1  18  11          0.46          3.86         7.29 o                         
   0  18  11          0.40         10.07         6.35 o                         
   1  18  11          4.49          6.20         8.75 o                         
   2  18  11         14.95         14.74         7.89 o                         
  -1  19  11         13.14         16.06         8.19 o                         
   0  19  11         76.43         86.48         8.12 o                         
   1  19  11          1.45          6.35         7.70 o                         
   2  19  11        164.03        181.43        11.30 o                         
   0  20  11          0.42         -1.67        17.08 o                         
   0 -19  12          1.63          7.68        11.46 o                         
   1 -19  12        158.08        153.82         8.73 o                         
  -1 -18  12         16.90         22.82         6.92 o                         
   0 -18  12          0.11          6.77         6.78 o                         
   1 -18  12         80.19         71.85         6.47 o                         
   2 -18  12         31.36         24.57         7.41 o                         
  -2 -17  12         74.06         78.20         6.37 o                         
  -1 -17  12         17.74         22.61         7.59 o                         
   0 -17  12         12.00          0.16         6.74 o                         
   1 -17  12          1.89         18.81         6.88 o                         
   2 -17  12         18.27         21.13         4.92 o                         
  -2 -16  12         63.38         57.08         5.45 o                         
  -1 -16  12          7.15          4.59         8.92 o                         
   0 -16  12          0.89          4.36         7.66 o                         
   1 -16  12        153.91        180.11        12.72 o                         
   2 -16  12          0.15          5.46         6.05 o                         
   3 -16  12         37.26         34.56         4.65 o                         
  -2 -15  12        521.45        472.84        19.61 o                         
  -1 -15  12         10.57         10.46         8.17 o                         
   0 -15  12          0.64         -1.05         8.18 o                         
   1 -15  12         64.47         42.32         6.32 o                         
   2 -15  12         10.27         21.50         6.67 o                         
   3 -15  12        140.64        117.92         7.59 o                         
  -3 -14  12         51.34         43.39         7.34 o                         
  -2 -14  12         67.49         56.13         6.99 o                         
  -1 -14  12          2.48         -1.04         8.43 o                         
   0 -14  12         54.57         52.74         8.01 o                         
   1 -14  12         59.86         76.99         7.01 o                         
   2 -14  12         44.38         42.01         6.82 o                         
   3 -14  12         65.21         53.18         6.65 o                         
  -3 -13  12         25.65         25.20         7.05 o                         
  -2 -13  12        271.93        245.44        11.03 o                         
  -1 -13  12         48.54         45.59         8.37 o                         
   0 -13  12       1317.40       1273.72        40.81 o                         
   1 -13  12        631.41        586.22        25.08 o                         
   2 -13  12        137.68        125.49         8.34 o                         
   3 -13  12         13.24         16.21         6.85 o                         
   4 -13  12          1.79          3.82         5.29 o                         
  -3 -12  12          1.40          1.43         6.81 o                         
  -2 -12  12        524.06        515.77        14.44 o                         
  -1 -12  12        376.05        388.96        17.82 o                         
   0 -12  12         53.46         52.64         8.39 o                         
   1 -12  12         49.68         46.45         7.01 o                         
   2 -12  12        547.82        565.92        15.68 o                         
   3 -12  12         33.87         42.22        18.40 o                         
   4 -12  12         12.52          7.33         7.21 o                         
  -3 -11  12         64.76         49.04         9.00 o                         
  -2 -11  12         71.02         86.87         7.29 o                         
  -1 -11  12        133.10        120.63        10.11 o                         
   0 -11  12        129.00        126.40         7.10 o                         
   1 -11  12          1.82         -2.99         6.66 o                         
   2 -11  12         11.53          6.30         9.17 o                         
   3 -11  12         10.35         12.00        10.49 o                         
   4 -11  12          0.82         -6.57         8.53 o                         
  -4 -10  12        449.51        427.30        21.05 o                         
  -3 -10  12        550.54        500.76        21.80 o                         
  -2 -10  12         73.81         80.35         7.74 o                         
  -1 -10  12        231.75        256.68        11.11 o                         
   0 -10  12         58.71         55.15         6.19 o                         
   1 -10  12         53.15         66.61         7.13 o                         
   2 -10  12         39.95         33.13         9.28 o                         
   3 -10  12         99.67        110.88        25.52 o                         
   4 -10  12         15.30         29.51         6.31 o                         
  -4  -9  12        687.52        684.18        22.66 o                         
  -3  -9  12         14.95         13.54         6.30 o                         
  -2  -9  12        212.08        218.97         9.96 o                         
  -1  -9  12        271.18        257.26        11.58 o                         
   0  -9  12         10.13         12.86         5.84 o                         
   1  -9  12          2.10          3.52         6.42 o                         
   2  -9  12       1274.58       1326.61        46.79 o                         
   3  -9  12         69.37         65.48        11.05 o                         
   4  -9  12         24.66         18.36         7.67 o                         
  -4  -8  12         22.55         34.50         6.88 o                         
  -3  -8  12       1355.94       1368.95        43.75 o                         
  -2  -8  12          1.56          7.50         6.85 o                         
  -1  -8  12          5.38         -3.23         8.24 o                         
   0  -8  12          7.52         10.73         5.69 o                         
   1  -8  12         24.61         27.66         5.83 o                         
   2  -8  12        661.92        657.33        19.22 o                         
   3  -8  12        740.60        741.73        25.48 o                         
   4  -8  12        234.28        226.85        11.52 o                         
  -4  -7  12         33.33         35.51         7.27 o                         
  -3  -7  12       2433.91       2547.39        52.22 o                         
  -2  -7  12        149.26        159.11         8.97 o                         
  -1  -7  12        128.35        134.90         9.15 o                         
   0  -7  12        108.82        131.13         6.57 o                         
   1  -7  12         41.19         42.87         5.44 o                         
   2  -7  12        307.99        286.38        11.88 o                         
   3  -7  12       2834.63       2820.97        85.98 o                         
   4  -7  12          9.16          5.64         8.42 o                         
   5  -7  12          4.41          6.18         7.67 o                         
  -4  -6  12        643.98        682.10        23.67 o                         
  -3  -6  12        883.55        894.29        21.84 o                         
  -2  -6  12          3.53          2.26         6.92 o                         
  -1  -6  12        252.34        284.12        11.50 o                         
   0  -6  12         38.88         59.68         8.04 o                         
   1  -6  12         79.88         70.24         5.71 o                         
   2  -6  12       2394.26       2463.05        66.97 o                         
   3  -6  12          7.29         24.49         9.35 o                         
   4  -6  12         30.05         26.15         6.97 o                         
   5  -6  12         14.03         13.85         8.84 o                         
  -4  -5  12        219.83        226.82        13.26 o                         
  -3  -5  12        467.81        473.89        14.37 o                         
  -2  -5  12         95.61         91.77         6.11 o                         
  -1  -5  12        349.09        385.89        12.42 o                         
   0  -5  12         19.52         20.27         5.64 o                         
   1  -5  12        296.70        308.97        10.61 o                         
   2  -5  12         56.01         51.58         7.03 o                         
   3  -5  12       2738.08       2851.85        89.22 o                         
   4  -5  12         15.55          6.85         6.85 o                         
   5  -5  12          2.29          8.46         6.30 o                         
  -4  -4  12        356.05        382.26        11.35 o                         
  -3  -4  12        174.21        169.54         8.92 o                         
  -2  -4  12        465.19        495.26        12.47 o                         
  -1  -4  12        854.74       1022.98        24.65 o                         
   0  -4  12       1625.71       1723.50        35.58 o                         
   1  -4  12         21.83         35.71         4.89 o                         
   2  -4  12        701.48        719.28        18.37 o                         
   3  -4  12        847.85        843.05        26.93 o                         
   4  -4  12          4.21          7.60         6.93 o                         
   5  -4  12         23.97         23.17        10.16 o                         
  -4  -3  12         21.45         11.25         6.22 o                         
  -3  -3  12         19.35         19.22         8.61 o                         
  -2  -3  12         10.30         15.18         4.78 o                         
  -1  -3  12         75.36         75.84         4.32 o                         
   0  -3  12       1296.46       1345.49        28.31 o                         
   1  -3  12         11.00         10.14         5.02 o                         
   2  -3  12       1204.29       1186.26        24.10 o                         
   3  -3  12         70.24         62.22         8.06 o                         
   4  -3  12         24.63         31.09         8.95 o                         
   5  -3  12          0.01        -14.02        14.80 o                         
  -4  -2  12         15.17         24.09         6.54 o                         
  -3  -2  12         25.29         20.55         6.40 o                         
  -2  -2  12          7.03         11.42         4.75 o                         
  -1  -2  12        212.11        220.49         5.79 o                         
   0  -2  12         79.99         82.95         6.24 o                         
   1  -2  12        254.77        271.26         8.67 o                         
   2  -2  12        832.91        828.61        17.79 o                         
   3  -2  12          0.02         -1.20         8.32 o                         
   4  -2  12         10.73         11.63        11.14 o                         
   5  -2  12          5.40          8.74         7.91 o                         
  -4  -1  12         91.24         96.90         7.98 o                         
  -3  -1  12         36.88         46.34         6.84 o                         
  -2  -1  12        129.05        144.94         6.84 o                         
  -1  -1  12       1099.20       1205.51        19.49 o                         
   0  -1  12         15.38         30.29         4.48 o                         
   1  -1  12        243.91        223.19         7.15 o                         
   2  -1  12         87.68         71.55         5.65 o                         
   3  -1  12         39.85         36.96        10.27 o                         
   4  -1  12        446.76        405.75        16.95 o                         
   5  -1  12        281.14        251.65        11.66 o                         
  -4   0  12          9.40         17.84         5.84 o                         
  -3   0  12         90.73         90.91         9.17 o                         
  -2   0  12       1609.28       1662.23        32.24 o                         
  -1   0  12         23.57         29.79         4.08 o                         
   0   0  12          0.25          3.46         3.97 o                         
   1   0  12         85.18         85.80         4.73 o                         
   2   0  12        626.95        621.05        14.24 o                         
   3   0  12         16.75         16.50         7.62 o                         
   4   0  12         43.23         49.24        12.72 o                         
   5   0  12        324.51        300.48        32.74 o                         
  -4   1  12          0.73          4.15         5.84 o                         
  -3   1  12        814.96        770.25        34.68 o                         
  -2   1  12         35.42         37.49         5.47 o                         
  -1   1  12          7.93         18.50         3.74 o                         
   0   1  12         42.50         42.21         4.08 o                         
   1   1  12        198.48        167.80         5.80 o                         
   2   1  12       1402.61       1425.68        28.04 o                         
   3   1  12         91.56         82.17         8.91 o                         
   4   1  12        221.55        178.61        12.78 o                         
   5   1  12          0.81          4.65         8.05 o                         
  -4   2  12          0.15          1.66         5.90 o                         
  -3   2  12        278.83        267.94        12.20 o                         
  -2   2  12       2219.27       2152.52        43.92 o                         
  -1   2  12        848.87        805.73        13.34 o                         
   0   2  12        176.66        163.75         6.50 o                         
   1   2  12         28.68         29.34         4.33 o                         
   2   2  12        323.08        342.50         9.30 o                         
   3   2  12         36.87         39.51         8.47 o                         
   4   2  12        153.01        132.54        11.08 o                         
   5   2  12          3.71         -6.78         6.78 o                         
  -4   3  12         12.71          8.58         5.86 o                         
  -3   3  12          9.00          9.68         7.90 o                         
  -2   3  12        482.47        463.41        13.02 o                         
  -1   3  12       1549.63       1532.91        25.37 o                         
   0   3  12         91.79         96.47         4.64 o                         
   1   3  12        556.85        593.18        11.80 o                         
   2   3  12        776.98        715.13        18.42 o                         
   3   3  12          9.03         21.19         8.96 o                         
   4   3  12        283.23        300.58        15.43 o                         
   5   3  12          0.67         -0.30         6.51 o                         
  -4   4  12         23.77         25.18         6.02 o                         
  -3   4  12         30.37         32.50         6.95 o                         
  -2   4  12        604.75        631.66        15.09 o                         
  -1   4  12        457.99        504.49        10.94 o                         
   0   4  12       1745.50       1746.68        30.17 o                         
   1   4  12          4.46          4.30         4.35 o                         
   2   4  12         25.15         18.89         6.33 o                         
   3   4  12        126.11        133.38         9.07 o                         
   4   4  12          4.52         -1.74         8.56 o                         
   5   4  12         13.28          5.58         5.12 o                         
  -4   5  12        126.30        123.72         8.53 o                         
  -3   5  12         46.27         50.19         8.10 o                         
  -2   5  12        485.50        465.21        12.50 o                         
  -1   5  12          4.32          9.04         3.92 o                         
   0   5  12        492.19        497.63         9.17 o                         
   1   5  12        214.73        205.05         6.06 o                         
   2   5  12        373.32        363.75        10.72 o                         
   3   5  12        159.94        140.37         8.31 o                         
   4   5  12        244.64        192.35        12.37 o                         
   5   5  12         25.65         13.46         6.52 o                         
  -4   6  12        353.89        398.14        11.61 o                         
  -3   6  12          0.95          3.21         5.50 o                         
  -2   6  12          0.11         -2.86         5.57 o                         
  -1   6  12          0.54          5.73         4.45 o                         
   0   6  12        637.90        636.38        11.08 o                         
   1   6  12        134.04        125.27         6.65 o                         
   2   6  12       1017.78       1035.55        23.28 o                         
   3   6  12        490.60        446.94        11.71 o                         
   4   6  12          2.90          8.90         6.12 o                         
   5   6  12          5.61          6.41        10.20 o                         
  -4   7  12        410.47        449.89        33.88 o                         
  -3   7  12          0.02         -0.52         5.61 o                         
  -2   7  12        229.27        209.96         7.73 o                         
  -1   7  12          3.23          4.58         4.68 o                         
   0   7  12          0.18          8.03         3.90 o                         
   1   7  12        703.00        696.72        14.59 o                         
   2   7  12          6.52          7.10         5.66 o                         
   3   7  12         39.71         42.94         6.46 o                         
   4   7  12         24.54         35.47         7.41 o                         
   5   7  12         18.81          7.00         7.51 o                         
  -4   8  12        451.63        505.21         9.71 o                         
  -3   8  12         64.08         62.39         6.24 o                         
  -2   8  12        661.97        595.38        14.33 o                         
  -1   8  12         25.82         29.04         5.30 o                         
   0   8  12         11.12          5.62         4.32 o                         
   1   8  12        100.10        109.00         6.86 o                         
   2   8  12        209.04        217.26         8.52 o                         
   3   8  12          9.84          9.17         6.09 o                         
   4   8  12         14.04         23.66         8.45 o                         
   5   8  12         71.77         58.13        12.20 o                         
  -4   9  12         15.96          8.17         3.89 o                         
  -3   9  12         32.50         33.41         6.66 o                         
  -2   9  12         40.24         35.37         5.40 o                         
  -1   9  12         43.71         47.34         5.11 o                         
   0   9  12         50.67         45.95         4.83 o                         
   1   9  12         35.02         37.91         6.10 o                         
   2   9  12         13.05         21.14         6.87 o                         
   3   9  12        542.58        560.57        17.67 o                         
   4   9  12         60.01         38.46         8.11 o                         
  -4  10  12          1.34          1.91         2.96 o                         
  -3  10  12         27.33         32.31         6.44 o                         
  -2  10  12         20.91         19.87         5.46 o                         
  -1  10  12        342.19        298.98         7.82 o                         
   0  10  12         39.48         53.42         4.82 o                         
   1  10  12        495.67        515.04        12.98 o                         
   2  10  12          0.04         13.57         8.75 o                         
   3  10  12        115.66        113.30        11.38 o                         
   4  10  12         76.06         33.89        11.22 o                         
  -3  11  12         15.11         27.40         6.46 o                         
  -2  11  12        167.68        176.45         7.64 o                         
  -1  11  12        157.68        158.96         6.38 o                         
   0  11  12        390.06        403.67        10.68 o                         
   1  11  12         11.18          7.36         7.52 o                         
   2  11  12         45.07         50.34         9.09 o                         
   3  11  12         47.90         60.97        13.10 o                         
   4  11  12          0.00          9.09        12.23 o                         
  -3  12  12         26.06         30.46         5.13 o                         
  -2  12  12         85.42         76.71         6.21 o                         
  -1  12  12         68.42         59.58         5.62 o                         
   0  12  12         52.59         49.54         8.88 o                         
   1  12  12        394.56        455.07        12.96 o                         
   2  12  12          3.76         31.60         9.45 o                         
   3  12  12          2.61          9.97        11.54 o                         
   4  12  12         26.18         29.92         8.76 o                         
  -3  13  12          1.52          8.03         4.98 o                         
  -2  13  12        100.23        102.44         7.23 o                         
  -1  13  12        448.00        382.71        10.15 o                         
   0  13  12        202.22        194.67         8.89 o                         
   1  13  12         12.74         26.04         7.98 o                         
   2  13  12         39.70         34.87         9.26 o                         
   3  13  12          9.14         22.51        13.65 o                         
   4  13  12         13.45         28.12         7.40 o                         
  -3  14  12         56.94         54.89         5.88 o                         
  -2  14  12          4.10         16.20         7.47 o                         
  -1  14  12          7.76         10.05         7.60 o                         
   0  14  12        398.00        390.51        13.38 o                         
   1  14  12        409.12        475.84        13.12 o                         
   2  14  12          2.66          4.31         8.43 o                         
   3  14  12         22.56         17.83         8.46 o                         
  -2  15  12          7.34          7.51         7.27 o                         
  -1  15  12         38.89         41.79         8.05 o                         
   0  15  12          7.02          6.77         8.88 o                         
   1  15  12        151.41        140.42         8.94 o                         
   2  15  12         23.50         32.65         9.37 o                         
   3  15  12         22.04         23.41         8.17 o                         
  -2  16  12          0.02         -1.51         6.60 o                         
  -1  16  12         64.01         68.46         9.13 o                         
   0  16  12          1.99         15.16         9.85 o                         
   1  16  12        202.14        222.44        11.00 o                         
   2  16  12         21.63         26.33         8.54 o                         
   3  16  12         16.15         18.69         6.86 o                         
  -2  17  12          3.70          4.57         6.18 o                         
  -1  17  12         50.54         50.34         7.94 o                         
   0  17  12         80.90         86.31         8.88 o                         
   1  17  12        684.38        777.17        32.06 o                         
   2  17  12         76.04         57.72         8.89 o                         
  -1  18  12         10.53          1.33         6.23 o                         
   0  18  12        299.85        295.90        12.37 o                         
   1  18  12        360.41        402.97        18.64 o                         
   2  18  12          7.56         11.52         5.93 o                         
   0  19  12         68.84         57.82         7.52 o                         
   1  19  12        126.90        126.59        10.51 o                         
  -1 -18  13         14.75         10.12         7.18 o                         
   0 -18  13          0.07          3.27         5.77 o                         
   1 -18  13         41.97         46.34         6.54 o                         
  -1 -17  13          1.95          9.10         5.31 o                         
   0 -17  13         19.25          4.55         7.03 o                         
   1 -17  13         35.36         36.01         6.48 o                         
   2 -17  13         40.93         35.26         6.67 o                         
  -2 -16  13         57.06         59.02         7.67 o                         
  -1 -16  13        487.53        468.53        15.05 o                         
   0 -16  13         34.41         38.25         7.27 o                         
   1 -16  13          0.64          6.62         6.93 o                         
   2 -16  13         12.44         17.44         5.55 o                         
  -2 -15  13         26.74         19.09         6.68 o                         
  -1 -15  13          7.54          2.29         7.43 o                         
   0 -15  13         22.54         33.89         7.95 o                         
   1 -15  13        258.21        270.86        12.35 o                         
   2 -15  13          0.39          7.50         5.43 o                         
   3 -15  13         14.75         20.75         4.36 o                         
  -3 -14  13         23.85         24.52         9.59 o                         
  -2 -14  13          8.24          9.13         7.52 o                         
  -1 -14  13        210.07        203.74        10.81 o                         
   0 -14  13         74.68         73.20         8.05 o                         
   1 -14  13        296.86        297.83        10.67 o                         
   2 -14  13          0.20         -0.82         6.07 o                         
   3 -14  13         77.19         58.78         8.11 o                         
  -3 -13  13          0.62          6.96         8.02 o                         
  -2 -13  13          6.56          5.70         6.86 o                         
  -1 -13  13          0.08          7.23         7.71 o                         
   0 -13  13         17.87         16.14         7.33 o                         
   1 -13  13        627.34        540.10        19.15 o                         
   2 -13  13         31.16         37.64         6.94 o                         
   3 -13  13         31.34         17.58         6.18 o                         
  -3 -12  13        118.50        104.16         9.98 o                         
  -2 -12  13        229.40        217.25         9.46 o                         
  -1 -12  13        169.66        181.10        10.93 o                         
   0 -12  13        622.57        561.53        17.29 o                         
   1 -12  13         36.50         34.26         7.08 o                         
   2 -12  13        474.19        490.76        15.22 o                         
   3 -12  13         81.56         62.49        12.81 o                         
   4 -12  13        134.50        136.04         7.40 o                         
  -3 -11  13         34.11         31.92         8.84 o                         
  -2 -11  13        126.63        122.59         7.56 o                         
  -1 -11  13         95.32        103.15         9.61 o                         
   0 -11  13          0.01         -2.47         5.88 o                         
   1 -11  13       1559.44       1524.21        36.77 o                         
   2 -11  13        561.40        611.78        19.01 o                         
   3 -11  13         87.31         81.13        23.18 o                         
   4 -11  13          0.31          9.05         9.46 o                         
  -3 -10  13          6.69         11.09         6.44 o                         
  -2 -10  13        305.60        299.26        11.27 o                         
  -1 -10  13         33.57         29.51         8.67 o                         
   0 -10  13         57.31         65.50         6.62 o                         
   1 -10  13        556.17        591.82        19.72 o                         
   2 -10  13        460.42        477.38        18.11 o                         
   3 -10  13         46.26         33.55        12.05 o                         
   4 -10  13         65.21         62.67         9.34 o                         
  -4  -9  13         57.01         62.89         8.53 o                         
  -3  -9  13         82.90         84.53         7.36 o                         
  -2  -9  13        106.19        116.86        10.57 o                         
  -1  -9  13         18.95         12.63         8.15 o                         
   0  -9  13        277.66        269.98         9.44 o                         
   1  -9  13         15.30         15.55         5.93 o                         
   2  -9  13       2585.27       2607.29        71.38 o                         
   3  -9  13         22.58         26.08         7.91 o                         
   4  -9  13         55.94         56.41         7.05 o                         
  -4  -8  13        102.96        111.45         9.42 o                         
  -3  -8  13         50.68         61.31         6.09 o                         
  -2  -8  13          0.12         -1.23         7.19 o                         
  -1  -8  13        181.29        191.58         9.89 o                         
   0  -8  13         18.80         33.65         5.84 o                         
   1  -8  13        107.63        119.06         6.87 o                         
   2  -8  13        188.23        189.64         9.47 o                         
   3  -8  13         14.45         15.79         7.26 o                         
   4  -8  13         16.62         16.76         8.22 o                         
  -4  -7  13        272.22        262.29        16.79 o                         
  -3  -7  13        217.14        246.75         9.18 o                         
  -2  -7  13         87.45         98.16         7.43 o                         
  -1  -7  13         30.50         24.28         7.02 o                         
   0  -7  13         15.12         15.16         6.04 o
[truncated: 141,996 more chars]
