# Supplementary material for: Anthelmintic flavonoids and other com­pounds from Combretum glutinosum Perr. ex DC (Combretaceae) leaves
Source: Acta Crystallogr C Struct Chem. 2021 Aug 6;77(Pt 9):505–12. doi: 10.1107/S2053229621007841 (PMC8418671; doi:10.1107/S2053229621007841)
Supplement: Supplementary file 4 [file c-77-00505-3sup3.hkl]

data_3                                                                          
_shelx_title ' l2101_auto_a.res in P2(1)2(1)2(1)'                               
_shelx_refln_list_code          4                                               
_shelx_F_calc_maximum      276.22                                               
_exptl_crystal_F_000      1016.00                                               
_reflns_d_resolution_high  0.7937                                               
                                                                                
loop_                                                                           
 _space_group_symop_operation_xyz                                               
 'x, y, z'                                                                      
 '-x+1/2, -y, z+1/2'                                                            
 '-x, y+1/2, -z+1/2'                                                            
 'x+1/2, -y+1/2, -z'                                                            
                                                                                
_cell_length_a     6.3739                                                       
_cell_length_b    12.1075                                                       
_cell_length_c    33.8928                                                       
_cell_angle_alpha  90.000                                                       
_cell_angle_beta   90.000                                                       
_cell_angle_gamma  90.000                                                       
                                                                                
_shelx_F_squared_multiplier     1.000                                           
                                                                                
loop_                                                                           
 _refln_index_h                                                                 
 _refln_index_k                                                                 
 _refln_index_l                                                                 
 _refln_F_squared_calc                                                          
 _refln_F_squared_meas                                                          
 _refln_F_squared_sigma                                                         
 _refln_observed_status                                                         
   2   0   0          0.03          1.71         1.19 o                         
   4   0   0        402.96        371.98         8.18 o                         
   6   0   0        108.41         96.33         2.64 o                         
   1   1   0      14890.00      14551.18        61.82 o                         
   2   1   0         56.24         46.54         1.35 o                         
   3   1   0       4569.59       5063.10        23.02 o                         
   4   1   0        149.31        196.19         4.70 o                         
   5   1   0        110.62         86.78         1.50 o                         
   6   1   0        102.35         94.27         1.59 o                         
   7   1   0          0.65         -0.39         0.82 o                         
   0   2   0      76298.66      71699.04       652.23 o                         
   1   2   0         87.46        102.14         1.89 o                         
   2   2   0        937.63       1002.04         8.85 o                         
   3   2   0        241.08        272.67         6.19 o                         
   4   2   0         72.14         89.47         3.28 o                         
   5   2   0         42.39         31.76         0.95 o                         
   6   2   0        226.97        221.73         2.57 o                         
   7   2   0         29.65         24.14         1.13 o                         
   1   3   0         89.81         89.07         2.65 o                         
   2   3   0       2528.57       2384.49        14.90 o                         
   3   3   0        936.95        969.24         8.54 o                         
   4   3   0         46.94         46.51         2.46 o                         
   5   3   0        221.07        242.59         2.63 o                         
   6   3   0         42.09         52.17         1.69 o                         
   7   3   0          4.09          4.49         0.71 o                         
   0   4   0       4420.99       4436.52        25.52 o                         
   1   4   0       2285.58       2362.45        15.17 o                         
   2   4   0         44.56         55.68         2.27 o                         
   3   4   0        745.45        817.46         9.07 o                         
   4   4   0          5.97          4.66         1.53 o                         
   5   4   0        301.99        284.67         3.53 o                         
   6   4   0        167.52        160.58         2.55 o                         
   7   4   0         53.48         55.74         1.55 o                         
   1   5   0         94.43        126.59         2.77 o                         
   2   5   0       2125.67       2195.49        15.35 o                         
   3   5   0         16.20         18.74         2.28 o                         
   4   5   0        832.57        781.59         5.24 o                         
   5   5   0         57.91         50.10         1.79 o                         
   6   5   0        398.29        398.34         4.71 o                         
   7   5   0         24.89         24.62         0.99 o                         
   0   6   0       2174.65       2400.12        20.01 o                         
   1   6   0       1028.60       1002.67         8.47 o                         
   2   6   0        566.89        581.16         7.32 o                         
   3   6   0         93.93        107.62         4.96 o                         
   4   6   0          0.36          1.64         0.62 o                         
   5   6   0          8.41         12.29         0.97 o                         
   6   6   0          0.10         -0.28         0.79 o                         
   7   6   0        136.65        133.19         1.78 o                         
   1   7   0        233.18        259.92         4.97 o                         
   2   7   0        162.46        178.17         5.01 o                         
   3   7   0        429.46        451.15         4.42 o                         
   4   7   0         21.48         32.12         1.21 o                         
   5   7   0        184.50        186.30         3.12 o                         
   6   7   0        123.54        113.78         2.18 o                         
   7   7   0         15.86         20.45         1.00 o                         
   0   8   0        819.72        678.60        13.96 o                         
   1   8   0          3.23          2.49         0.99 o                         
   2   8   0        123.68        111.37         2.37 o                         
   3   8   0         21.74         22.79         0.94 o                         
   4   8   0        104.92         99.09         2.12 o                         
   5   8   0         28.53         22.69         1.13 o                         
   6   8   0          9.66          8.45         0.81 o                         
   1   9   0          3.58          2.44         0.66 o                         
   2   9   0         20.39         14.72         0.99 o                         
   3   9   0        134.16        130.99         2.15 o                         
   4   9   0        114.81        111.89         2.00 o                         
   5   9   0         29.38         22.92         1.23 o                         
   6   9   0         79.79         66.69         1.73 o                         
   0  10   0       4098.62       3875.14        31.04 o                         
   1  10   0          0.93         -0.45         0.67 o                         
   2  10   0         52.25         51.14         1.44 o                         
   3  10   0         43.82         46.90         1.37 o                         
   4  10   0          5.00          5.41         0.70 o                         
   5  10   0          0.07         -0.45         0.62 o                         
   6  10   0          0.97          0.97         0.53 o                         
   1  11   0          4.70          9.03         1.03 o                         
   2  11   0          4.08          4.74         0.81 o                         
   3  11   0          1.99          2.36         0.65 o                         
   4  11   0         72.93         87.31         1.61 o                         
   5  11   0          9.41         10.30         0.64 o                         
   0  12   0         40.40         33.88         1.58 o                         
   1  12   0        237.29        229.86         2.74 o                         
   2  12   0          2.04          4.65         1.11 o                         
   3  12   0         57.04         52.80         1.36 o                         
   4  12   0          0.33          1.26         0.73 o                         
   1  13   0          6.02          9.27         0.79 o                         
   2  13   0        143.09        138.86         2.02 o                         
   3  13   0        586.14        625.39         6.90 o                         
   4  13   0         47.76         50.13         1.92 o                         
   0  14   0         27.47         38.73         1.75 o                         
   1  14   0         75.09         73.14         1.73 o                         
   2  14   0        122.32        131.56         1.60 o                         
   3  14   0         40.76         47.38         1.60 o                         
   1  15   0          3.60          4.08         0.51 o                         
   1   0   1       3359.90       3237.21        15.42 o                         
   2   0   1      13749.19      14147.96        67.38 o                         
   3   0   1        823.43        789.71        10.32 o                         
   4   0   1          4.28         11.79         1.34 o                         
   5   0   1         51.21         53.07         1.25 o                         
   6   0   1        188.87        173.02         2.28 o                         
   7   0   1        126.01        133.30         2.33 o                         
  -7   1   1         15.07         14.10         0.98 o                         
  -6   1   1        220.84        223.96         2.40 o                         
  -5   1   1        219.44        203.06         2.24 o                         
  -4   1   1        208.49        205.71         4.82 o                         
  -3   1   1       4774.79       4957.12        22.74 o                         
  -2   1   1       1783.62       1818.38        14.19 o                         
  -1   1   1      34027.71      32991.07       140.02 o                         
   0   1   1          4.46          3.16         0.26 o                         
   1   1   1      34016.92      32552.23       174.42 o                         
   2   1   1       1786.51       1797.08         9.71 o                         
   3   1   1       4779.81       4996.31        23.89 o                         
   4   1   1        206.00        207.64         4.85 o                         
   5   1   1        219.00        206.96         2.27 o                         
   6   1   1        220.57        224.95         2.41 o                         
   7   1   1         15.12         13.74         0.97 o                         
  -7   2   1        251.57        265.21         3.91 o                         
  -6   2   1         77.11         84.06         1.60 o                         
  -5   2   1         71.44         77.28         1.34 o                         
  -4   2   1        734.60        749.89         9.61 o                         
  -3   2   1        796.76        835.00         7.63 o                         
  -2   2   1       1631.91       1687.14        21.39 o                         
  -1   2   1         55.36         47.44         1.33 o                         
   0   2   1        212.76        197.14         1.68 o                         
   1   2   1         55.17         49.94         1.84 o                         
   2   2   1       1617.65       1618.17         9.72 o                         
   3   2   1        792.12        824.71         6.61 o                         
   4   2   1        730.80        734.01         9.52 o                         
   5   2   1         71.73         80.37         1.39 o                         
   6   2   1         78.07         86.33         1.52 o                         
   7   2   1        252.39        265.93         3.12 o                         
  -7   3   1        110.85        100.78         1.86 o                         
  -6   3   1         59.84         61.79         1.81 o                         
  -5   3   1        182.95        165.29         2.03 o                         
  -4   3   1       1259.57       1246.27        15.75 o                         
  -3   3   1       1033.69       1012.95         9.67 o                         
  -2   3   1       1779.04       1805.64        15.88 o                         
  -1   3   1       1521.23       1488.53         9.69 o                         
   0   3   1         64.28         63.15         1.14 o                         
   1   3   1       1531.57       1502.62        10.68 o                         
   2   3   1       1777.77       1763.46        13.31 o                         
   3   3   1       1030.71       1008.03         9.99 o                         
   4   3   1       1256.62       1240.82        13.00 o                         
   5   3   1        182.91        167.38         3.30 o                         
   6   3   1         60.43         61.97         1.58 o                         
   7   3   1        110.55        100.24         3.43 o                         
  -7   4   1        350.61        366.33         3.78 o                         
  -6   4   1         93.50         87.05         1.91 o                         
  -5   4   1        122.57        115.67         1.97 o                         
  -4   4   1       1136.45       1090.39        14.23 o                         
  -3   4   1        526.20        564.95         7.25 o                         
  -2   4   1        253.51        296.85         4.53 o                         
  -1   4   1       1298.82       1216.88         9.05 o                         
   0   4   1        109.27        122.97         1.71 o                         
   1   4   1       1296.27       1218.41         8.81 o                         
   2   4   1        254.46        291.92         4.34 o                         
   3   4   1        523.78        567.43         7.43 o                         
   4   4   1       1133.33       1075.40        13.98 o                         
   5   4   1        121.90        111.35         2.43 o                         
   6   4   1         93.95         88.28         1.93 o                         
   7   4   1        351.01        369.58         9.03 o                         
  -7   5   1          8.18          8.15         0.59 o                         
  -6   5   1        208.37        212.23         3.23 o                         
  -5   5   1         41.93         46.58         1.75 o                         
  -4   5   1        973.78        969.55         6.00 o                         
  -3   5   1        253.02        225.42         6.77 o                         
  -2   5   1        752.60        838.55         8.60 o                         
  -1   5   1        705.13        640.55         8.14 o                         
   0   5   1          6.62          4.02         0.64 o                         
   1   5   1        702.49        650.64         6.49 o                         
   2   5   1        748.86        820.48         8.20 o                         
   3   5   1        254.51        228.41         6.77 o                         
   4   5   1        972.99        979.57         6.03 o                         
   5   5   1         40.02         43.10         1.71 o                         
   6   5   1        209.88        217.53         5.20 o                         
   7   5   1          8.13          8.84         0.68 o                         
  -7   6   1         84.88         84.24         2.10 o                         
  -6   6   1         20.89         27.45         1.30 o                         
  -5   6   1         45.36         47.05         1.68 o                         
  -4   6   1        228.86        233.97         2.71 o                         
  -3   6   1        238.48        239.94         7.39 o                         
  -2   6   1       1120.10       1255.84        13.63 o                         
  -1   6   1        187.12        182.00         3.69 o                         
   0   6   1        293.31        308.26         4.68 o                         
   1   6   1        191.10        183.84         3.32 o                         
   2   6   1       1121.70       1240.42        15.36 o                         
   3   6   1        236.79        235.63         7.21 o                         
   4   6   1        225.92        225.51         2.66 o                         
   5   6   1         44.24         44.32         1.47 o                         
   6   6   1         20.79         26.64         1.28 o                         
   7   6   1         83.61         83.65         3.36 o                         
  -7   7   1         46.76         51.46         1.42 o                         
  -6   7   1         18.89         18.13         1.08 o                         
  -5   7   1         12.09         12.77         1.00 o                         
  -4   7   1         46.92         48.60         1.73 o                         
  -3   7   1        245.36        263.79         2.78 o                         
  -2   7   1          3.49          0.45         1.22 o                         
  -1   7   1       1540.48       1573.30        13.20 o                         
   0   7   1          0.53          0.24         0.96 o                         
   1   7   1       1538.29       1602.33        13.44 o                         
   2   7   1          3.76          2.39         1.17 o                         
   3   7   1        247.54        269.96         2.64 o                         
   4   7   1         46.79         50.49         1.77 o                         
   5   7   1         12.67         14.52         1.16 o                         
   6   7   1         19.20         20.41         1.12 o                         
   7   7   1         46.81         53.36         1.44 o                         
  -6   8   1         20.72         21.63         1.19 o                         
  -5   8   1         51.06         54.79         1.56 o                         
  -4   8   1        108.45        107.55         2.21 o                         
  -3   8   1        137.36        129.37         1.87 o                         
  -2   8   1        186.68        192.72         2.80 o                         
  -1   8   1         24.30         27.03         2.03 o                         
   0   8   1        226.00        236.27         5.68 o                         
   1   8   1         22.98         26.27         2.47 o                         
   2   8   1        186.63        193.37         3.12 o                         
   3   8   1        139.18        133.03         2.23 o                         
   4   8   1        108.32        107.27         2.20 o                         
   5   8   1         50.54         55.71         1.57 o                         
   6   8   1         20.75         21.92         1.07 o                         
  -6   9   1         19.65         22.41         1.05 o                         
  -5   9   1         11.46         11.73         0.98 o                         
  -4   9   1         73.02         76.41         1.63 o                         
  -3   9   1         81.63         79.50         1.88 o                         
  -2   9   1         76.48         79.09         1.59 o                         
  -1   9   1        486.26        420.86         3.87 o                         
   0   9   1         31.67         31.14         1.30 o                         
   1   9   1        485.73        431.49         5.07 o                         
   2   9   1         77.35         76.34         1.55 o                         
   3   9   1         81.74         80.16         2.06 o                         
   4   9   1         72.95         75.18         1.66 o                         
   5   9   1         11.15         11.49         0.81 o                         
   6   9   1         19.59         21.95         1.04 o                         
  -6  10   1          6.62          7.61         0.72 o                         
  -5  10   1          1.74          2.12         0.62 o                         
  -4  10   1        143.81        126.37         1.93 o                         
  -3  10   1        120.56        122.11         2.08 o                         
  -2  10   1         78.33         73.40         1.91 o                         
  -1  10   1        218.33        206.68         2.83 o                         
   0  10   1          4.89          8.25         1.10 o                         
   1  10   1        216.64        213.54         3.58 o                         
   2  10   1         77.92         71.76         1.67 o                         
   3  10   1        120.51        121.68         2.06 o                         
   4  10   1        144.49        133.78         2.22 o                         
   5  10   1          1.73          1.75         0.64 o                         
   6  10   1          6.72          7.82         0.69 o                         
  -5  11   1         17.39         16.02         1.05 o                         
  -4  11   1         47.79         56.89         1.33 o                         
  -3  11   1        111.18        118.17         1.93 o                         
  -2  11   1          6.84          9.02         0.97 o                         
  -1  11   1       1166.34       1121.71         7.12 o                         
   0  11   1        206.40        173.99         2.67 o                         
   1  11   1       1164.02       1134.13         9.44 o                         
   2  11   1          7.09          8.62         0.93 o                         
   3  11   1        111.24        113.19         1.88 o                         
   4  11   1         47.76         54.34         1.30 o                         
   5  11   1         16.84         16.33         0.73 o                         
  -4  12   1         85.67         85.96         1.69 o                         
  -3  12   1        104.87        111.95         1.90 o                         
  -2  12   1        128.79        141.74         2.44 o                         
  -1  12   1        137.33        137.79         2.12 o                         
   0  12   1         87.77         88.03         1.85 o                         
   1  12   1        135.43        137.81         2.38 o                         
   2  12   1        129.35        145.03         2.35 o                         
   3  12   1        104.77        111.22         1.88 o                         
   4  12   1         85.76         87.45         1.82 o                         
  -4  13   1         37.72         42.80         1.30 o                         
  -3  13   1          6.84          9.86         0.78 o                         
  -2  13   1         77.47         90.20         1.65 o                         
  -1  13   1         43.56         41.80         1.26 o                         
   0  13   1        383.19        374.64         4.04 o                         
   1  13   1         44.15         41.77         1.27 o                         
   2  13   1         78.11         87.50         1.62 o                         
   3  13   1          6.86          9.64         1.01 o                         
   4  13   1         37.64         42.87         2.60 o                         
  -3  14   1          6.51          8.95         0.72 o                         
  -2  14   1        233.92        244.43         2.52 o                         
  -1  14   1        136.36        139.40         1.74 o                         
   0  14   1         15.01         14.37         1.30 o                         
   1  14   1        136.71        142.29         1.79 o                         
   2  14   1        234.42        239.78         2.49 o                         
   3  14   1          6.52          7.58         0.71 o                         
  -1  15   1          5.41          6.20         0.54 o                         
   0  15   1         30.11         28.82         1.10 o                         
   1  15   1          5.40          3.58         0.94 o                         
   0   0   2         58.70         71.79         1.31 o                         
   1   0   2       1094.49       1090.94         6.54 o                         
   2   0   2         98.80         77.50         2.63 o                         
   3   0   2        369.11        482.78         4.53 o                         
   4   0   2        838.13        921.20        10.47 o                         
   5   0   2          6.89          8.77         0.68 o                         
   6   0   2          7.64         11.43         0.74 o                         
   7   0   2         33.51         40.92         1.38 o                         
  -7   1   2         42.94         42.51         1.99 o                         
  -6   1   2         21.52         18.73         0.87 o                         
  -5   1   2        174.66        180.94         2.74 o                         
  -4   1   2         51.12         56.89         2.62 o                         
  -3   1   2        169.86        197.96         6.65 o                         
  -2   1   2       1059.20       1149.99         9.72 o                         
  -1   1   2      23843.34      23162.79        97.77 o                         
   0   1   2       3713.48       3583.37        15.90 o                         
   1   1   2      23850.24      22928.94       103.93 o                         
   2   1   2       1065.56       1142.94         8.20 o                         
   3   1   2        171.02        206.67         8.40 o                         
   4   1   2         50.77         51.76         2.20 o                         
   5   1   2        175.75        181.69         2.13 o                         
   6   1   2         21.51         18.02         0.84 o                         
   7   1   2         43.76         43.17         1.50 o                         
  -7   2   2         59.91         64.25         1.70 o                         
  -6   2   2         16.50         15.18         0.88 o                         
  -5   2   2        722.61        677.28         4.18 o                         
  -4   2   2        238.20        228.76         5.17 o                         
  -3   2   2        917.44        969.05        17.67 o                         
  -2   2   2       1840.33       1872.88        12.11 o                         
  -1   2   2        472.51        504.67         3.93 o                         
   0   2   2         98.87         81.08         1.03 o                         
   1   2   2        477.97        517.88         7.22 o                         
   2   2   2       1842.53       1825.11        17.41 o                         
   3   2   2        918.79        949.02         8.15 o                         
   4   2   2        239.13        228.39         5.19 o                         
   5   2   2        723.20        675.95         4.43 o                         
   6   2   2         17.17         15.76         0.82 o                         
   7   2   2         60.20         67.08         1.58 o                         
  -7   3   2         76.43         81.58         2.03 o                         
  -6   3   2         41.25         37.23         1.13 o                         
  -5   3   2        629.28        615.95         6.09 o                         
  -4   3   2        448.67        411.89         9.11 o                         
  -3   3   2        318.15        397.82         5.76 o                         
  -2   3   2       1714.37       1756.78        16.39 o                         
  -1   3   2        346.93        326.34         4.30 o                         
   0   3   2       9992.88       9771.75        69.65 o                         
   1   3   2        350.22        323.44         4.21 o                         
   2   3   2       1719.34       1810.45        14.26 o                         
   3   3   2        319.52        384.37         5.89 o                         
   4   3   2        445.02        420.06         7.22 o                         
   5   3   2        630.98        625.27         7.59 o                         
   6   3   2         41.91         37.24         1.24 o                         
   7   3   2         77.22         81.44         2.09 o                         
  -7   4   2         52.87         52.51         1.61 o                         
  -6   4   2         30.53         31.66         1.39 o                         
  -5   4   2       1089.45       1069.31         6.62 o                         
  -4   4   2         19.05         14.63         1.85 o                         
  -3   4   2       1051.58       1186.71        11.92 o                         
  -2   4   2       2137.48       2172.24        14.84 o                         
  -1   4   2         55.20         50.93         1.75 o                         
   0   4   2        139.03        155.54         1.91 o                         
   1   4   2         53.71         50.29         1.58 o                         
   2   4   2       2139.96       2194.50        16.93 o                         
   3   4   2       1051.51       1169.29        11.20 o                         
   4   4   2         18.71         16.37         1.94 o                         
   5   4   2       1089.07       1076.29         7.38 o                         
   6   4   2         30.36         33.20         1.15 o                         
   7   4   2         52.37         50.51         1.57 o                         
  -7   5   2         87.69         90.89         1.46 o                         
  -6   5   2          9.24         10.77         1.04 o                         
  -5   5   2        475.89        459.00         4.45 o                         
  -4   5   2        529.15        524.63         4.45 o                         
  -3   5   2        827.11        791.84        13.09 o                         
  -2   5   2       4890.92       5213.22        29.17 o                         
  -1   5   2       3014.07       3183.16        18.89 o                         
   0   5   2        717.96        818.78         6.60 o                         
   1   5   2       3017.63       3184.28        16.84 o                         
   2   5   2       4877.90       5294.63        34.90 o                         
   3   5   2        822.94        796.05        13.04 o                         
   4   5   2        529.93        528.49         4.49 o                         
   5   5   2        478.26        463.60         5.64 o                         
   6   5   2          9.48         12.30         0.99 o                         
   7   5   2         88.19         93.38         3.04 o                         
  -7   6   2         47.95         52.93         1.13 o                         
  -6   6   2         13.34         14.65         1.07 o                         
  -5   6   2        371.79        352.14         3.95 o                         
  -4   6   2        238.89        209.02         2.57 o                         
  -3   6   2        746.18        731.65        13.10 o                         
  -2   6   2        173.67        163.44         3.93 o                         
  -1   6   2        104.46        128.80         3.16 o                         
   0   6   2       1662.62       1697.35        15.96 o                         
   1   6   2        104.78        129.12         2.77 o                         
   2   6   2        174.58        165.70         5.27 o                         
   3   6   2        750.69        731.02        16.18 o                         
   4   6   2        240.79        211.87         2.62 o                         
   5   6   2        369.97        353.46         4.93 o                         
   6   6   2         13.23         13.74         1.07 o                         
   7   6   2         47.69         51.37         1.19 o                         
  -7   7   2        172.50        179.05         3.61 o                         
  -6   7   2         30.96         39.97         1.69 o                         
  -5   7   2        194.69        198.89         2.89 o                         
  -4   7   2         16.67         13.38         0.82 o                         
  -3   7   2        144.84        150.95         2.09 o                         
  -2   7   2        308.54        315.44         5.81 o                         
  -1   7   2        214.90        252.42         4.39 o                         
   0   7   2          0.00          3.81         1.06 o                         
   1   7   2        214.13        249.00         6.32 o                         
   2   7   2        303.46        322.62         8.29 o                         
   3   7   2        143.91        145.29         2.18 o                         
   4   7   2         16.39         13.07         0.83 o                         
   5   7   2        195.54        194.03         3.16 o                         
   6   7   2         30.15         36.19         1.34 o                         
   7   7   2        172.40        179.00         2.60 o                         
  -6   8   2         55.72         72.15         1.88 o                         
  -5   8   2        227.46        221.81         2.96 o                         
  -4   8   2        150.06        134.97         2.20 o                         
  -3   8   2        118.24        118.98         1.80 o                         
  -2   8   2        132.95        136.21         2.35 o                         
  -1   8   2        533.43        523.38         7.75 o                         
   0   8   2        888.86        917.53        11.63 o                         
   1   8   2        534.21        506.39        20.26 o                         
   2   8   2        134.38        140.50         2.77 o                         
   3   8   2        116.73        115.41         1.92 o                         
   4   8   2        150.47        137.45         2.47 o                         
   5   8   2        227.43        226.93         4.11 o                         
   6   8   2         55.15         70.56         1.59 o                         
  -6   9   2        120.50        139.41         2.20 o                         
  -5   9   2         24.92         25.37         1.20 o                         
  -4   9   2        187.33        170.86         2.64 o                         
  -3   9   2        146.71        127.23         2.34 o                         
  -2   9   2        197.13        194.74         2.24 o                         
  -1   9   2       1669.14       1579.82         8.14 o                         
   0   9   2        311.21        309.05         3.97 o                         
   1   9   2       1674.69       1580.87        15.00 o                         
   2   9   2        198.71        197.59         3.78 o                         
   3   9   2        148.28        130.39         2.15 o                         
   4   9   2        188.10        176.81         2.75 o                         
   5   9   2         24.98         25.06         1.04 o                         
   6   9   2        119.51        137.52         2.18 o                         
  -6  10   2         23.53         24.73         0.99 o                         
  -5  10   2          2.13          3.09         0.67 o                         
  -4  10   2         41.16         40.53         1.47 o                         
  -3  10   2        204.82        200.42         2.66 o                         
  -2  10   2        990.48        952.75         6.95 o                         
  -1  10   2        195.15        190.99         2.34 o                         
   0  10   2        288.42        292.54         3.14 o                         
   1  10   2        194.97        196.20         3.45 o                         
   2  10   2        990.81        944.06         7.85 o                         
   3  10   2        203.49        197.85         2.61 o                         
   4  10   2         41.10         40.54         1.55 o                         
   5  10   2          2.20          2.99         0.66 o                         
   6  10   2         23.96         24.75         2.74 o                         
  -5  11   2          8.84          6.34         0.55 o                         
  -4  11   2         38.45         33.98         1.09 o                         
  -3  11   2         66.98         72.10         1.56 o                         
  -2  11   2        263.36        264.28         2.78 o                         
  -1  11   2        627.06        578.12         4.98 o                         
   0  11   2        164.38        151.99         2.81 o                         
   1  11   2        629.31        587.46         9.51 o                         
   2  11   2        264.57        263.10         3.80 o                         
   3  11   2         67.40         72.48         1.54 o                         
   4  11   2         38.12         31.50         1.24 o                         
   5  11   2          8.79          5.62         0.55 o                         
  -4  12   2         98.47        109.24         1.71 o                         
  -3  12   2         37.50         39.82         1.21 o                         
  -2  12   2        366.36        357.63         3.73 o                         
  -1  12   2         22.22         25.60         1.05 o                         
   0  12   2         38.36         47.06         1.43 o                         
   1  12   2         21.83         24.98         1.50 o                         
   2  12   2        367.98        356.97         3.74 o                         
   3  12   2         37.53         36.62         1.16 o                         
   4  12   2         98.85        109.15         2.27 o                         
  -4  13   2          3.63          2.66         1.10 o                         
  -3  13   2        147.77        153.19         2.57 o                         
  -2  13   2         82.46         87.10         1.61 o                         
  -1  13   2         73.73         76.91         1.43 o                         
   0  13   2          3.22          3.57         0.73 o                         
   1  13   2         73.00         76.66         1.62 o                         
   2  13   2         82.75         85.98         1.60 o                         
   3  13   2        147.56        149.20         2.43 o                         
   4  13   2          3.91          2.22         0.60 o                         
  -3  14   2         34.51         39.72         1.16 o                         
  -2  14   2         68.40         72.81         2.09 o                         
  -1  14   2         37.39         37.09         1.25 o                         
   0  14   2          7.08          4.53         0.61 o                         
   1  14   2         37.11         42.67         1.04 o                         
   2  14   2         68.12         72.74         1.69 o                         
   3  14   2         35.05         37.07         1.15 o                         
  -1  15   2         13.47         13.20         0.97 o                         
   0  15   2          0.89          0.46         0.41 o                         
   1  15   2         13.60         13.32         1.23 o                         
   1   0   3        618.74        589.40         5.82 o                         
   2   0   3        706.59        924.99        12.97 o                         
   3   0   3       1057.34        982.19         6.81 o                         
   4   0   3       1243.24       1336.87        11.55 o                         
   5   0   3         77.98         75.33         1.37 o                         
   6   0   3        176.14        174.97         2.10 o                         
   7   0   3         21.28         20.70         0.96 o                         
  -7   1   3         32.74         35.64         1.09 o                         
  -6   1   3        358.77        376.39         3.16 o                         
  -5   1   3         97.92         91.34         1.45 o                         
  -4   1   3        463.11        461.06         7.31 o                         
  -3   1   3       1249.16       1446.25        11.54 o                         
  -2   1   3       3773.64       3830.90        20.28 o                         
  -1   1   3       9766.51       9572.75        47.49 o                         
   0   1   3        321.27        312.89         2.58 o                         
   1   1   3       9750.34       9438.35        49.47 o                         
   2   1   3       3789.02       3847.00        20.20 o                         
   3   1   3       1246.44       1420.71        10.54 o                         
   4   1   3        463.16        471.04         7.22 o                         
   5   1   3         96.36         89.01         1.60 o                         
   6   1   3        355.57        375.75         3.52 o                         
   7   1   3         32.79         37.52         1.05 o                         
  -7   2   3          7.02          7.34         0.77 o                         
  -6   2   3        205.47        199.18         2.41 o                         
  -5   2   3        221.59        243.66         2.36 o                         
  -4   2   3        202.92        205.81         4.90 o                         
  -3   2   3       1111.91       1181.60        16.31 o                         
  -2   2   3        931.34       1077.95        10.91 o                         
  -1   2   3        319.14        323.64         3.12 o                         
   0   2   3       7302.34       7295.93        28.87 o                         
   1   2   3        318.80        328.59         2.46 o                         
   2   2   3        933.70       1115.75        10.53 o                         
   3   2   3       1122.38       1196.61         9.43 o                         
   4   2   3        201.94        210.92         5.58 o                         
   5   2   3        219.85        242.61         2.50 o                         
   6   2   3        206.86        208.67         2.65 o                         
   7   2   3          6.99          8.64         0.78 o                         
  -7   3   3         67.27         66.70         2.01 o                         
  -6   3   3        451.62        428.13         4.28 o                         
  -5   3   3        174.83        205.52         3.41 o                         
  -4   3   3        293.70        288.68         6.93 o                         
  -3   3   3        345.58        371.18         7.97 o                         
  -2   3   3         56.21         71.39         1.92 o                         
  -1   3   3        281.09        263.77         3.56 o                         
   0   3   3         43.62         38.37         0.95 o                         
   1   3   3        278.57        262.17         1.93 o                         
   2   3   3         54.34         65.74         2.29 o                         
   3   3   3        341.13        356.61         5.87 o                         
   4   3   3        295.71        291.22         6.00 o                         
   5   3   3        173.34        204.43         5.01 o                         
   6   3   3        448.71        420.95         3.55 o                         
   7   3   3         67.22         66.39         1.76 o                         
  -7   4   3         61.54         57.11         1.38 o                         
  -6   4   3        101.91        107.04         2.47 o                         
  -5   4   3        125.46        129.59         2.07 o                         
  -4   4   3        102.27         97.85         4.20 o                         
  -3   4   3       1117.21       1058.55        20.11 o                         
  -2   4   3       2148.34       2209.00        15.20 o                         
  -1   4   3       2901.98       3035.77        16.07 o                         
   0   4   3         28.12         40.68         1.22 o                         
   1   4   3       2895.41       2971.82        32.87 o                         
   2   4   3       2159.68       2213.26        17.04 o                         
   3   4   3       1117.19       1058.06        10.57 o                         
   4   4   3        102.53         99.42         4.18 o                         
   5   4   3        125.00        129.68         3.00 o                         
   6   4   3        102.97        110.54         3.24 o                         
   7   4   3         61.80         58.51         1.63 o                         
  -7   5   3         33.54         37.09         0.95 o                         
  -6   5   3          7.92          7.70         0.97 o                         
  -5   5   3        196.64        193.46         2.44 o                         
  -4   5   3        611.72        665.71         6.10 o                         
  -3   5   3        227.96        222.91         6.80 o                         
  -2   5   3       4280.36       4500.69        37.75 o                         
  -1   5   3        479.02        523.82         6.12 o                         
   0   5   3         45.72         43.54         1.52 o                         
   1   5   3        486.30        539.23         5.25 o                         
   2   5   3       4277.71       4513.75        34.42 o                         
   3   5   3        226.03        229.12         6.82 o                         
   4   5   3        613.19        663.07         7.00 o                         
   5   5   3        197.18        194.83         3.34 o                         
   6   5   3          8.03          7.88         0.89 o                         
   7   5   3         34.03         38.42         1.58 o                         
  -7   6   3         29.26         31.14         0.90 o                         
  -6   6   3        163.13        169.26         3.36 o                         
  -5   6   3         24.21         25.21         1.22 o                         
  -4   6   3        746.58        734.90         5.07 o                         
  -3   6   3        621.40        659.35        10.61 o                         
  -2   6   3        973.89        977.08        14.14 o                         
  -1   6   3       1883.85       2015.57        14.70 o                         
   0   6   3        217.61        184.89         3.62 o                         
   1   6   3       1882.53       2027.32        12.81 o                         
   2   6   3        984.03        969.00        11.63 o                         
   3   6   3        619.65        656.03        12.26 o                         
   4   6   3        744.75        737.31         5.26 o                         
   5   6   3         24.51         26.29         1.45 o                         
   6   6   3        163.85        167.08         2.75 o                         
   7   6   3         29.36         30.79         0.93 o                         
  -7   7   3         57.05         49.81         2.95 o                         
  -6   7   3         57.34         58.13         2.02 o                         
  -5   7   3        168.83        167.55         2.67 o                         
  -4   7   3        165.61        164.90         2.27 o                         
  -3   7   3        141.63        152.44         1.95 o                         
  -2   7   3         61.81         67.55         2.78 o                         
  -1   7   3        728.59        751.26         7.97 o                         
   0   7   3          4.13          1.40         0.92 o                         
   1   7   3        734.98        766.69        11.43 o                         
   2   7   3         61.63         63.71         4.73 o                         
   3   7   3        141.47        157.91         2.32 o                         
   4   7   3        168.58        173.07         2.58 o                         
   5   7   3        169.79        169.15         2.95 o                         
   6   7   3         57.44         60.32         1.66 o                         
   7   7   3         57.77         53.72         2.79 o                         
  -6   8   3        107.83        108.19         2.71 o                         
  -5   8   3        107.19        109.77         2.09 o                         
  -4   8   3         34.34         35.30         1.70 o                         
  -3   8   3         64.36         60.90         1.31 o                         
  -2   8   3         53.17         52.53         1.26 o                         
  -1   8   3         50.87         52.22         2.57 o                         
   0   8   3       1042.60       1001.00        15.79 o                         
   1   8   3         51.24         51.89         7.15 o                         
   2   8   3         53.69         52.70         1.76 o                         
   3   8   3         64.99         59.80         1.56 o                         
   4   8   3         34.08         31.96         1.35 o                         
   5   8   3        107.04        112.67         3.62 o                         
   6   8   3        108.36        111.62         2.12 o                         
  -6   9   3         54.88         52.96         1.39 o                         
  -5   9   3         35.14         32.05         1.28 o                         
  -4   9   3         24.46         28.14         1.22 o                         
  -3   9   3        279.96        244.09         2.91 o                         
  -2   9   3         76.13         69.35         1.30 o                         
  -1   9   3        648.33        654.94         4.43 o                         
   0   9   3        151.41        153.58         2.78 o                         
   1   9   3        651.99        642.90         6.42 o                         
   2   9   3         75.42         68.83         1.49 o                         
   3   9   3        278.29        242.68         2.92 o                         
   4   9   3         24.52         29.80         1.31 o                         
   5   9   3         35.72         32.22         1.13 o                         
   6   9   3         55.12         51.48         1.14 o                         
  -6  10   3          3.69          4.89         0.61 o                         
  -5  10   3         32.08         33.10         1.14 o                         
  -4  10   3        195.68        193.68         2.94 o                         
  -3  10   3        112.08        120.11         2.08 o                         
  -2  10   3         96.72         87.80         1.67 o                         
  -1  10   3         17.37         13.39         0.77 o                         
   0  10   3       5096.78       4785.63        20.41 o                         
   1  10   3         17.70         16.44         1.62 o                         
   2  10   3         96.18         90.74         1.98 o                         
   3  10   3        113.97        121.20         2.04 o                         
   4  10   3        195.75        197.68         3.09 o                         
   5  10   3         32.52         34.97         1.37 o                         
   6  10   3          3.72          4.45         0.58 o                         
  -5  11   3         33.19         29.76         0.98 o                         
  -4  11   3        100.57        112.95         1.80 o                         
  -3  11   3        235.87        227.93         2.68 o                         
  -2  11   3         57.03         58.71         1.37 o                         
  -1  11   3        272.04        265.80         3.04 o                         
   0  11   3         79.63         75.12         2.05 o                         
   1  11   3        272.98        262.68         4.37 o                         
   2  11   3         57.46         56.25         1.62 o                         
   3  11   3        235.50        227.59         3.20 o                         
   4  11   3        100.44        114.75         2.09 o                         
   5  11   3         33.64         31.26         0.92 o                         
  -4  12   3        139.53        144.47         2.52 o                         
  -3  12   3        128.15        129.56         2.02 o                         
  -2  12   3          9.21          6.84         0.74 o                         
  -1  12   3         44.77         43.28         1.16 o                         
   0  12   3        512.41        492.90         4.54 o                         
   1  12   3         44.61         39.65         1.39 o                         
   2  12   3          9.06          9.22         0.89 o                         
   3  12   3        129.86        130.33         1.99 o                         
   4  12   3        139.96        144.63         2.84 o                         
  -4  13   3         17.13         19.18         1.11 o                         
  -3  13   3        107.61        121.15         2.14 o                         
  -2  13   3         24.13         24.54         0.96 o                         
  -1  13   3        129.65        125.29         1.86 o                         
   0  13   3         42.50         41.29         2.16 o                         
   1  13   3        129.73        122.80         2.01 o                         
   2  13   3         24.37         25.10         0.98 o                         
   3  13   3        108.12        130.56         2.28 o                         
   4  13   3         17.37         20.06         1.26 o                         
  -3  14   3         82.51         94.63         2.50 o                         
  -2  14   3        165.79        175.07         2.24 o                         
  -1  14   3         60.30         58.97         1.61 o                         
   0  14   3          2.36          4.05         0.58 o                         
   1  14   3         60.54         61.11         1.19 o                         
   2  14   3        166.15        173.43         2.02 o                         
   3  14   3         82.84         90.59         1.72 o                         
  -1  15   3         76.83         80.83         1.33 o                         
   0  15   3         31.47         26.82         1.07 o                         
   1  15   3         76.81         74.07         3.98 o                         
   0   0   4          0.03          0.97         0.52 o                         
   1   0   4        325.56        316.91         3.44 o                         
   2   0   4       1871.67       2223.89        15.06 o                         
   3   0   4       1079.76       1125.70         9.89 o                         
   4   0   4        431.96        462.86         9.44 o                         
   5   0   4         12.02         10.99         0.70 o                         
   6   0   4         19.98          8.05         0.69 o                         
   7   0   4         43.88         52.05         1.34 o                         
  -7   1   4          7.80          6.10         0.67 o                         
  -6   1   4         31.90         43.27         1.19 o                         
  -5   1   4        197.20        216.64         2.85 o                         
  -4   1   4        570.70        612.48         7.55 o                         
  -3   1   4       2811.11       3108.81        23.49 o                         
  -2   1   4       1939.85       1830.31        11.78 o                         
  -1   1   4       3812.11       3782.96        26.43 o                         
   0   1   4       1977.12       2004.60        11.04 o                         
   1   1   4       3817.99       3801.02        20.88 o                         
   2   1   4       1936.29       1846.61        12.16 o                         
   3   1   4       2800.89       3071.64        24.00 o                         
   4   1   4        572.84        626.78         8.49 o                         
   5   1   4        199.18        216.68         3.00 o                         
   6   1   4         32.94         43.35         1.34 o                         
   7   1   4          7.84          6.03         0.66 o                         
  -7   2   4         45.30         61.67         2.05 o                         
  -6   2   4         75.60         70.69         1.58 o                         
  -5   2   4         57.78         66.43         1.28 o                         
  -4   2   4        345.58        347.28         8.70 o                         
  -3   2   4       2663.63       2885.17        18.66 o                         
  -2   2   4        743.71        691.07        12.56 o                         
  -1   2   4       3361.70       3207.17        19.22 o                         
   0   2   4        155.61        147.83         1.49 o                         
   1   2   4       3358.13       3224.33        16.71 o                         
   2   2   4        748.35        689.17         8.56 o                         
   3   2   4       2666.69       2913.81        20.53 o                         
   4   2   4        346.27        349.81         7.23 o                         
   5   2   4         58.35         67.39         2.03 o                         
   6   2   4         75.46         71.98         1.49 o                         
   7   2   4         44.43         57.30         1.30 o                         
  -7   3   4         67.75         62.78         1.48 o                         
  -6   3   4         27.95         39.40         1.37 o                         
  -5   3   4        207.92        184.86         2.24 o                         
  -4   3   4         48.69         60.28         3.30 o                         
  -3   3   4        108.80        124.72         3.84 o                         
  -2   3   4        405.54        353.28         4.16 o                         
  -1   3   4        446.66        425.18         4.69 o                         
   0   3   4        387.53        356.93         2.87 o                         
   1   3   4        442.81        415.42         2.88 o                         
   2   3   4        402.77        351.54         4.68 o                         
   3   3   4        108.78        131.96         4.99 o                         
   4   3   4         49.28         60.17         3.12 o                         
   5   3   4        208.52        184.54         2.26 o                         
   6   3   4         28.16         38.17         1.12 o                         
   7   3   4         67.62         61.16         1.58 o                         
  -7   4   4          2.73          1.92         0.62 o                         
  -6   4   4         16.58         13.81         0.99 o                         
  -5   4   4         96.28         90.97         1.74 o                         
  -4   4   4        205.50        235.62         6.51 o                         
  -3   4   4        883.89        936.75        12.36 o                         
  -2   4   4        349.04        346.67         7.04 o                         
  -1   4   4       6219.62       6508.09        29.56 o                         
   0   4   4          5.32          2.07         0.70 o                         
   1   4   4       6198.43       6492.87        27.25 o                         
   2   4   4        355.62        356.89         4.19 o                         
   3   4   4        882.10        929.89        10.84 o                         
   4   4   4        204.11        229.22         7.21 o                         
   5   4   4         95.93         90.33         1.91 o                         
   6   4   4         16.15         13.86         0.89 o                         
   7   4   4          2.48          1.60         0.71 o                         
  -7   5   4          7.28          5.96         0.56 o                         
  -6   5   4        142.60        144.49         3.39 o                         
  -5   5   4        168.57        174.00         2.48 o                         
  -4   5   4        498.01        464.54         3.97 o                         
  -3   5   4       1429.33       1586.43        16.47 o                         
  -2   5   4        112.74        140.49         3.57 o                         
  -1   5   4       1030.46       1053.06         9.30 o                         
   0   5   4       1545.81       1595.04        13.75 o                         
   1   5   4       1026.73       1056.51         8.49 o                         
   2   5   4        113.49        143.30         4.66 o                         
   3   5   4       1425.54       1587.03        19.39 o                         
   4   5   4        497.48        473.98         5.03 o                         
   5   5   4        168.97        184.21         4.34 o                         
   6   5   4        141.99        145.33         3.70 o                         
   7   5   4          7.15          5.79         0.80 o                         
  -7   6   4         69.48         70.32         1.26 o                         
  -6   6   4         96.48         89.21         2.22 o                         
  -5   6   4        127.58        127.07         2.34 o                         
  -4   6   4         66.26         71.95         1.72 o                         
  -3   6   4        755.22        771.65        11.69 o                         
  -2   6   4        894.16        920.55        10.11 o                         
  -1   6   4       2329.95       2541.85        17.35 o                         
   0   6   4         76.80        103.42         2.72 o                         
   1   6   4       2319.39       2495.67        25.15 o                         
   2   6   4        888.70        906.68        11.21 o                         
   3   6   4        757.20        755.88        13.15 o                         
   4   6   4         66.55         72.97         1.75 o                         
   5   6   4        127.02        125.03         2.70 o                         
   6   6   4         97.67         91.61         3.18 o                         
   7   6   4         69.51         69.50         1.46 o                         
  -7   7   4          4.34          3.24         0.64 o                         
  -6   7   4         85.19         84.90         1.88 o                         
  -5   7   4        381.98        376.95         4.05 o                         
  -4   7   4        108.62        111.32         2.05 o                         
  -3   7   4        319.29        318.76         3.33 o                         
  -2   7   4         34.61         34.72         2.13 o                         
  -1   7   4        476.73        499.64         6.45 o                         
   0   7   4        399.55        395.01         6.81 o                         
   1   7   4        475.66        492.52        12.13 o                         
   2   7   4         34.79         36.11         3.70 o                         
   3   7   4        314.78        319.22         4.49 o                         
   4   7   4        108.77        113.46         1.98 o                         
   5   7   4        382.92        382.44         4.07 o                         
   6   7   4         84.90         81.84         1.85 o                         
   7   7   4          4.38          3.16         0.50 o                         
  -6   8   4        143.54        144.31         3.02 o                         
  -5   8   4         22.11         19.19         1.08 o                         
  -4   8   4        182.59        164.29         2.42 o                         
  -3   8   4          1.25          1.34         0.56 o                         
  -2   8   4         26.19         18.11         0.86 o                         
  -1   8   4        414.01        396.53         6.79 o                         
   0   8   4          3.32          2.51         1.24 o                         
   1   8   4        411.92        407.65        12.34 o                         
   2   8   4         26.57         23.60         1.63 o                         
   3   8   4          1.27          1.78         0.77 o                         
   4   8   4        184.55        164.28         2.69 o                         
   5   8   4         21.99         18.44         1.15 o                         
   6   8   4        144.15        134.19         2.07 o                         
  -6   9   4         11.33         15.81         1.14 o                         
  -5   9   4         11.42         16.29         0.89 o                         
  -4   9   4          7.31          8.83         0.88 o                         
  -3   9   4        121.38        131.78         2.01 o                         
  -2   9   4        150.75        143.92         1.83 o                         
  -1   9   4        505.93        491.10         3.68 o                         
   0   9   4       1058.05        983.05         8.29 o                         
   1   9   4        506.87        490.23         5.50 o                         
   2   9   4        151.35        138.43         2.04 o                         
   3   9   4        122.46        132.07         2.18 o                         
   4   9   4          7.24         10.73         0.85 o                         
   5   9   4         11.47         16.88         1.02 o                         
   6   9   4         11.22         15.00         0.74 o                         
  -6  10   4         11.13         15.81         1.09 o                         
  -5  10   4        109.63        121.07         1.98 o                         
  -4  10   4        119.05        110.82         1.82 o                         
  -3  10   4         74.20         81.47         1.59 o                         
  -2  10   4        323.76        311.18         3.11 o                         
  -1  10   4         22.54         31.36         1.06 o                         
   0  10   4          2.47          6.72         0.88 o                         
   1  10   4         21.55         31.80         1.54 o                         
   2  10   4        324.21        320.44         3.67 o                         
   3  10   4         74.35         81.28         1.71 o                         
   4  10   4        121.99        110.66         2.67 o                         
   5  10   4        109.32        121.53         2.00 o                         
   6  10   4         11.28         12.47         1.01 o                         
  -5  11   4         79.90         91.94         1.71 o                         
  -4  11   4         70.78         68.66         1.65 o                         
  -3  11   4         53.86         59.98         1.43 o                         
  -2  11   4         19.01         16.89         0.89 o                         
  -1  11   4        213.36        201.98         2.63 o                         
   0  11   4        564.67        518.74         4.39 o                         
   1  11   4        213.37        210.34         3.87 o                         
   2  11   4         18.86         17.30         1.07 o                         
   3  11   4         54.63         59.88         1.38 o                         
   4  11   4         70.33         64.82         1.65 o                         
   5  11   4         81.37         91.53         1.45 o                         
  -4  12   4         82.74         80.13         2.02 o                         
  -3  12   4        105.93        124.92         2.22 o                         
  -2  12   4         23.49         26.04         1.00 o                         
  -1  12   4        194.76        180.27         3.01 o                         
   0  12   4         25.85         20.87         1.25 o                         
   1  12   4        196.70        189.68         2.75 o                         
   2  12   4         23.49         29.10         1.32 o                         
   3  12   4        105.72        122.68         2.19 o                         
   4  12   4         82.40         80.45         1.47 o                         
  -4  13   4         14.37         14.82         0.83 o                         
  -3  13   4         64.54         58.05         1.30 o                         
  -2  13   4         16.20         16.56         0.84 o                         
  -1  13   4         62.78         62.39         1.45 o                         
   0  13   4         22.10         22.87         1.11 o                         
   1  13   4         63.13         62.95         1.73 o                         
   2  13   4         16.30         15.66         0.83 o                         
   3  13   4         63.95         61.21         2.17 o                         
   4  13   4         14.06         13.63         1.54 o                         
  -3  14   4         16.55         17.64         1.24 o                         
  -2  14   4         15.88         18.05         0.76 o                         
  -1  14   4         65.48         63.64         1.35 o                         
   0  14   4         15.00         13.97         0.79 o                         
   1  14   4         65.26         62.12         1.19 o                         
   2  14   4         15.57         18.10         0.66 o                         
   3  14   4         16.36         16.75         0.83 o                         
  -1  15   4         44.34         47.88         1.28 o                         
   0  15   4         80.41         82.31         1.71 o                         
   1   0   5       1022.03        924.34         5.94 o                         
   2   0   5        374.65        434.17         7.44 o                         
   3   0   5         89.78        117.98         3.04 o                         
   4   0   5        589.28        748.67         8.46 o                         
   5   0   5        217.32        218.02         2.43 o                         
   6   0   5         33.94         31.78         1.06 o                         
   7   0   5        153.87        151.65         1.94 o                         
  -7   1   5         67.23         60.48         1.67 o                         
  -6   1   5        136.83        121.26         2.02 o                         
  -5   1   5        202.73        169.38         2.09 o                         
  -4   1   5       1938.39       1890.99        14.54 o                         
  -3   1   5        189.11        233.94         4.25 o                         
  -2   1   5       2368.65       2413.87        23.00 o                         
  -1   1   5         91.51         91.70         1.54 o                         
   0   1   5         49.46         58.84         1.25 o                         
   1   1   5         93.08         92.73         3.86 o                         
   2   1   5       2372.21       2384.84        18.61 o                         
   3   1   5        187.56        230.01         5.57 o                         
   4   1   5       1939.39       1894.68        16.10 o                         
   5   1   5        202.03        174.80         2.22 o                         
   6   1   5        136.64        119.98         2.05 o                         
   7   1   5         67.71         61.57         1.36 o                         
  -7   2   5         90.48         93.70         2.00 o                         
  -6   2   5        429.71        442.10         4.38 o                         
  -5   2   5        391.37        434.37         3.23 o                         
  -4   2   5         48.87         53.25         3.17 o                         
  -3   2   5        303.52        311.67         4.99 o                         
  -2   2   5       1890.75       1835.62        27.36 o                         
  -1   2   5       3564.72       3305.78        17.45 o                         
   0   2   5       6192.32       5967.11        24.94 o                         
   1   2   5       3559.23       3313.80        23.73 o                         
   2   2   5       1886.06       1860.03        18.86 o                         
   3   2   5        305.08        310.02         5.78 o                         
   4   2   5         48.75         47.63         2.78 o                         
   5   2   5        392.64        439.68         3.72 o                         
   6   2   5        430.04        447.32         3.71 o                         
   7   2   5         89.94         93.08         1.86 o                         
  -7   3   5         15.20         13.51         0.84 o                         
  -6   3   5         65.64         65.07         2.09 o                         
  -5   3   5       1651.98       1573.82         7.73 o                         
  -4   3   5       2223.04       2288.17        25.45 o                         
  -3   3   5        204.63        207.76         5.04 o                         
  -2   3   5        253.16        270.66         4.24 o                         
  -1   3   5        246.04        257.88         3.68 o                         
   0   3   5       1329.19       1300.88         8.56 o                         
   1   3   5        246.36        256.15         2.28 o                         
   2   3   5        251.39        266.75         3.54 o                         
   3   3   5        203.81        206.22         4.33 o                         
   4   3   5       2219.36       2256.88        20.76 o                         
   5   3   5       1651.39       1594.72         8.49 o                         
   6   3   5         65.71         65.17         1.51 o                         
   7   3   5         15.13         13.08         0.82 o                         
  -7   4   5         22.75         22.99         0.96 o                         
  -6   4   5        227.91        243.01         4.29 o                         
  -5   4   5        101.53        107.05         1.99 o                         
  -4   4   5        689.94        661.31        11.10 o                         
  -3   4   5        770.28        746.92        10.34 o                         
  -2   4   5        842.33       1028.67         9.66 o                         
  -1   4   5       4551.08       4909.83        23.73 o                         
   0   4   5        229.93        213.13         3.25 o                         
   1   4   5       4545.26       4891.93        24.92 o                         
   2   4   5        844.67       1017.82        11.61 o                         
   3   4   5        772.23        735.57        10.26 o                         
   4   4   5        688.52        660.33        12.57 o                         
   5   4   5        100.88        102.96         2.18 o                         
   6   4   5        226.43        245.05         2.88 o                         
   7   4   5         22.57         24.10         1.12 o                         
  -7   5   5         93.23         99.32         1.54 o                         
  -6   5   5         96.09         96.92         2.16 o                         
  -5   5   5       1036.69        992.81         6.64 o                         
  -4   5   5         56.76         55.83         1.57 o                         
  -3   5   5         71.14         91.20         4.18 o                         
  -2   5   5        437.76        440.94         6.42 o                         
  -1   5   5         45.34         40.21         1.82 o                         
   0   5   5       1579.69       1569.83        11.29 o                         
   1   5   5         45.49         41.90         1.49 o                         
   2   5   5        441.27        435.32         8.69 o                         
   3   5   5         71.73         89.29         6.45 o                         
   4   5   5         56.82         57.14         1.50 o                         
   5   5   5       1037.77        991.15         8.33 o                         
   6   5   5         95.61         96.10         1.95 o                         
   7   5   5         93.95        103.84         1.94 o                         
  -7   6   5         23.07         26.94         0.99 o                         
  -6   6   5         61.09         64.31         1.75 o                         
  -5   6   5        233.85        229.87         3.14 o                         
  -4   6   5        712.23        695.01         4.90 o                         
  -3   6   5        494.97        499.94        10.06 o                         
  -2   6   5        893.58        979.40        10.59 o                         
  -1   6   5        894.28        973.92         9.66 o                         
   0   6   5        590.68        603.46         6.84 o                         
   1   6   5        895.59        990.73        12.13 o                         
   2   6   5        897.14        964.00        13.28 o                         
   3   6   5        498.33        484.62        10.39 o                         
   4   6   5        711.10        689.57         4.93 o                         
   5   6   5        232.67        232.09         3.61 o                         
   6   6   5         61.07         63.87         1.73 o                         
   7   6   5         22.81         26.08         0.97 o                         
  -7   7   5         11.04          8.68         0.73 o                         
  -6   7   5         29.86         34.59         1.29 o                         
  -5   7   5        344.73        345.15         3.85 o                         
  -4   7   5        515.48        495.13         4.11 o                         
  -3   7   5        297.61        285.37         2.58 o                         
  -2   7   5        520.96        501.36         8.64 o                         
  -1   7   5         86.73         80.63         2.85 o                         
   0   7   5         77.83         76.65         3.00 o                         
   1   7   5         87.28         88.35         9.88 o                         
   2   7   5        518.34        497.22        13.24 o                         
   3   7   5        299.08        289.98         4.76 o                         
   4   7   5        517.20        507.81         4.29 o                         
   5   7   5        344.71        347.48         3.84 o                         
   6   7   5         29.58         38.54         1.34 o                         
   7   7   5         11.11          8.59         0.56 o                         
  -6   8   5         49.67         50.32         1.25 o                         
  -5   8   5         18.56         22.42         1.11 o                         
  -4   8   5         80.41         80.80         1.73 o                         
  -3   8   5         84.42         82.17         1.51 o                         
  -2   8   5        268.46        258.50         2.56 o                         
  -1   8   5        672.08        659.98        10.59 o                         
   0   8   5         69.83         67.61         3.64 o                         
   1   8   5        671.61        648.33        15.32 o                         
   2   8   5        270.96        260.15         3.89 o                         
   3   8   5         84.93         83.51         2.01 o                         
   4   8   5         80.03         80.67         1.93 o                         
   5   8   5         18.84         24.58         1.27 o                         
   6   8   5         49.68         51.61         1.21 o                         
  -6   9   5         78.74         77.82         1.59 o                         
  -5   9   5         24.96         24.32         1.18 o                         
  -4   9   5        121.80        137.55         2.35 o                         
  -3   9   5          6.03          2.33         0.64 o                         
  -2   9   5        179.71        189.92         2.26 o                         
  -1   9   5        925.82        871.51         5.55 o                         
   0   9   5       1138.76       1126.73         7.29 o                         
   1   9   5        930.38        866.59         7.72 o                         
   2   9   5        177.56        185.19         2.61 o                         
   3   9   5          6.01          0.58         0.69 o                         
   4   9   5        122.47        140.45         2.20 o                         
   5   9   5         24.97         27.09         1.78 o                         
   6   9   5         79.50         79.64         1.60 o                         
  -5  10   5         11.79         18.96         0.81 o                         
  -4  10   5          2.53          2.48         0.63 o                         
  -3  10   5        466.55        468.45         3.82 o                         
  -2  10   5        176.92        184.87         2.38 o                         
  -1  10   5        779.46        749.41         5.17 o                         
   0  10   5         64.61         72.08         1.71 o                         
   1  10   5        778.53        752.60         7.27 o                         
   2  10   5        180.20        188.78         2.77 o                         
   3  10   5        464.76        455.92         4.49 o                         
   4  10   5          2.46          1.16         0.81 o                         
   5  10   5         12.14         18.06         1.39 o                         
  -5  11   5         54.58         60.09         1.37 o                         
  -4  11   5         17.53         20.63         1.04 o                         
  -3  11   5         17.91         15.81         0.80 o                         
  -2  11   5        106.34         99.27         1.72 o                         
  -1  11   5        240.88        253.89         2.77 o                         
   0  11   5         42.65         47.99         1.52 o                         
   1  11   5        240.54        247.91         6.05 o                         
   2  11   5        105.72         95.80         2.22 o                         
   3  11   5         17.73         14.67         0.94 o                         
   4  11   5         17.51         19.82         1.05 o                         
   5  11   5         54.43         56.66         1.22 o                         
  -4  12   5          6.15          8.09         0.64 o                         
  -3  12   5         45.60         52.21         1.50 o                         
  -2  12   5         20.49         18.87         0.91 o                         
  -1  12   5         65.07         63.13         1.55 o                         
   0  12   5         19.39         17.62         1.35 o                         
   1  12   5         65.45         62.91         1.90 o                         
   2  12   5         19.38         18.29         1.00 o                         
   3  12   5         45.56         53.28         1.49 o                         
   4  12   5          6.20          7.48         0.68 o                         
  -4  13   5         87.77         80.87         2.45 o                         
  -3  13   5         18.76         18.20         0.82 o                         
  -2  13   5         71.13         68.11         1.37 o                         
  -1  13   5         10.82         10.65         0.68 o                         
   0  13   5        155.03        158.40         2.08 o                         
   1  13   5         10.43         10.92         0.82 o                         
   2  13   5         71.13         68.09         1.39 o                         
   3  13   5         18.60         19.31         1.03 o                         
   4  13   5         87.17         81.85         2.33 o                         
  -2  14   5         56.34         53.66         1.11 o                         
  -1  14   5         61.72         63.84         1.34 o                         
   0  14   5          1.12          0.59         0.55 o                         
   1  14   5         61.97         64.04         1.20 o                         
   2  14   5         55.70         53.80         0.97 o                         
   3  14   5        112.47        114.25         2.69 o                         
  -1  15   5        109.77        110.69         1.90 o                         
   0  15   5          0.25          0.66         0.45 o                         
   0   0   6       1516.39       1529.14        14.94 o                         
   1   0   6       5460.69       5282.82        32.26 o                         
   2   0   6        858.32        856.66         9.22 o                         
   3   0   6         21.62         24.04         1.91 o                         
   4   0   6         40.61         35.01         2.11 o                         
   5   0   6         49.31         27.75         0.94 o                         
   6   0   6         16.46          9.57         0.74 o                         
   7   0   6         45.63         40.08         1.21 o                         
  -7   1   6          9.44          8.81         0.70 o                         
  -6   1   6         56.96         60.42         2.82 o                         
  -5   1   6         55.08         46.20         1.15 o                         
  -4   1   6        171.74        182.75         4.15 o                         
  -3   1   6        302.72        320.98         5.05 o                         
  -2   1   6       6760.36       6930.30        44.43 o                         
  -1   1   6       2381.31       2320.73        12.66 o                         
   0   1   6       2007.39       1881.62        14.89 o                         
   1   1   6       2379.09       2314.96        12.37 o                         
   2   1   6       6755.07       6833.27        42.74 o                         
   3   1   6        310.62        334.83         5.73 o                         
   4   1   6        171.39        184.34         4.58 o                         
   5   1   6         55.26         48.09         1.16 o                         
   6   1   6         56.91         58.49         1.35 o                         
   7   1   6          9.56          9.84         0.95 o                         
  -7   2   6         48.52         45.36         1.17 o                         
  -6   2   6        207.27        202.33         2.63 o                         
  -5   2   6        140.62        114.86         1.72 o                         
  -4   2   6         52.64         42.78         2.41 o                         
  -3   2   6         52.74         74.18         2.48 o                         
  -2   2   6        969.10        946.15         7.76 o                         
  -1   2   6       1310.91       1260.76         8.80 o                         
   0   2   6        434.37        453.13         3.71 o                         
   1   2   6       1293.75       1256.75         9.05 o                         
   2   2   6        967.99        944.94         8.52 o                         
   3   2   6         53.29         73.95         2.44 o                         
   4   2   6         51.89         43.02         2.65 o                         
   5   2   6        139.17        115.91         2.23 o                         
   6   2   6        207.24        200.35         2.64 o                         
   7   2   6         49.10         47.50         1.39 o                         
  -7   3   6         36.20         34.34         1.13 o                         
  -6   3   6         58.27         71.45         1.73 o                         
  -5   3   6         30.19         28.90         1.10 o                         
  -4   3   6        685.01        728.24        13.38 o                         
  -3   3   6        887.14        885.02        10.98 o                         
  -2   3   6        596.17        640.77         7.09 o                         
  -1   3   6       1022.87       1058.08         8.37 o                         
   0   3   6       1951.18       1994.31        18.32 o                         
   1   3   6       1026.82       1051.25         6.43 o                         
   2   3   6        594.39        653.82         9.63 o                         
   3   3   6        892.99        887.72        10.42 o                         
   4   3   6        683.80        732.29        10.87 o                         
   5   3   6         31.01         28.19         1.65 o                         
   6   3   6         58.29         72.53         1.59 o                         
   7   3   6         35.78         36.21         1.61 o                         
  -7   4   6         70.57         75.72         1.31 o                         
  -6   4   6        270.81        262.94         3.22 o                         
  -5   4   6        102.20         91.67         1.68 o                         
  -4   4   6        691.51        677.25         7.42 o                         
  -3   4   6        232.95        250.46         5.90 o                         
  -2   4   6       1851.34       1945.94        14.53 o                         
  -1   4   6       6768.62       7012.46        31.96 o                         
   0   4   6        264.06        251.97         3.61 o                         
   1   4   6       6772.09       6901.25        31.36 o                         
   2   4   6       1849.52       1953.74        18.61 o                         
   3   4   6        233.22        244.92         6.64 o                         
   4   4   6        693.09        668.23         9.93 o                         
   5   4   6        102.28         93.55         2.63 o                         
   6   4   6        271.21        261.19         2.93 o                         
   7   4   6         71.07         77.50         1.75 o                         
  -7   5   6         92.89         90.86         1.58 o                         
  -6   5   6          8.84          9.08         0.99 o                         
  -5   5   6         47.09         55.05         1.46 o                         
  -4   5   6        447.78        445.44         3.74 o                         
  -3   5   6         98.96        109.81         4.16 o                         
  -2   5   6        824.60        802.91         9.03 o                         
  -1   5   6        770.13        798.88         8.16 o                         
   0   5   6          8.88          6.52         0.97 o                         
   1   5   6        776.47        816.29         9.18 o                         
   2   5   6        828.09        809.16        11.55 o                         
   3   5   6         99.56        114.50         4.82 o                         
   4   5   6        446.43        442.55         4.04 o                         
   5   5   6         47.59         56.46         2.80 o                         
   6   5   6          8.69          7.70         0.89 o                         
   7   5   6         92.14         94.53         1.82 o                         
  -7   6   6         34.30         28.29         0.83 o                         
  -6   6   6         39.96         43.85         1.77 o                         
  -5   6   6        309.13        309.52         7.33 o                         
  -4   6   6        243.65        224.76         2.45 o                         
  -3   6   6         29.21         32.58         2.58 o                         
  -2   6   6        528.92        525.39         7.65 o                         
  -1   6   6       1644.84       1764.19        14.03 o                         
   0   6   6          1.87          6.48         0.94 o                         
   1   6   6       1649.45       1785.73        23.88 o                         
   2   6   6        527.48        538.78        13.75 o                         
   3   6   6         29.35         31.99         2.89 o                         
   4   6   6        245.68        229.05         2.67 o                         
   5   6   6        309.18        324.97         4.30 o                         
   6   6   6         39.62         41.27         1.35 o                         
   7   6   6         33.76         28.91         1.17 o                         
  -7   7   6         27.52         31.85         1.50 o                         
  -6   7   6         33.31         32.45         1.05 o                         
  -5   7   6        127.89        121.22         2.25 o                         
  -4   7   6          6.00          5.83         0.75 o                         
  -3   7   6         25.48         27.37         0.86 o                         
  -2   7   6        105.86        106.31         3.61 o                         
  -1   7   6         37.39         37.53         2.05 o                         
   0   7   6        807.12        830.83        16.52 o                         
   1   7   6         39.13         41.66         3.88 o                         
   2   7   6        104.41        105.88         6.20 o                         
   3   7   6         25.47         26.45         1.09 o                         
   4   7   6          5.76          5.69         0.78 o                         
   5   7   6        129.84        124.41         2.62 o                         
   6   7   6         33.00         34.28         1.26 o                         
   7   7   6         27.13         27.49         1.43 o                         
  -6   8   6         25.76         27.27         0.99 o                         
  -5   8   6        253.37        252.32         3.10 o                         
  -4   8   6         68.29         76.65         1.68 o                         
  -3   8   6        133.80        128.77         1.88 o                         
  -2   8   6        295.47        283.24         2.76 o                         
  -1   8   6       1012.73       1012.39        13.55 o                         
   0   8   6         89.50         71.80         3.81 o                         
   1   8   6       1010.47        992.41        29.15 o                         
   2   8   6        293.54        282.90         3.45 o                         
   3   8   6        131.93        127.61         2.23 o                         
   4   8   6         68.75         76.54         1.86 o                         
   5   8   6        254.92        261.04         3.47 o                         
   6   8   6         25.57         28.06         0.95 o                         
  -6   9   6         38.82         39.17         1.15 o                         
  -5   9   6        223.79        233.29         2.72 o                         
  -4   9   6        155.49        166.87         2.32 o                         
  -3   9   6         25.98         17.88         0.83 o                         
  -2   9   6        944.30        941.61         6.09 o                         
  -1   9   6        191.87        186.24         2.34 o                         
   0   9   6       1133.99       1100.01         7.22 o                         
   1   9   6        193.84        189.92         2.89 o                         
   2   9   6        941.40        941.36        10.14 o                         
   3   9   6         27.03         19.62         1.44 o                         
   4   9   6        154.40        164.66         2.37 o                         
   5   9   6        223.92        229.54         3.01 o                         
   6   9   6         38.37         38.01         1.12 o                         
  -5  10   6         83.82         79.55         1.38 o                         
  -4  10   6        127.49        126.38         2.10 o                         
  -3  10   6        175.79        171.42         2.42 o                         
  -2  10   6        161.88        166.98         2.43 o                         
  -1  10   6       1177.90       1130.89         6.57 o                         
   0  10   6          1.11          1.13         0.68 o                         
   1  10   6       1173.03       1149.28         8.32 o                         
   2  10   6        160.71        165.32         2.59 o                         
   3  10   6        173.08        174.75         2.68 o                         
   4  10   6        127.70        129.76         2.46 o                         
   5  10   6         85.02         82.77         1.63 o                         
  -5  11   6          1.74          2.56         0.61 o                         
  -4  11   6         84.77         99.93         1.91 o                         
  -3  11   6         22.87         18.15         0.86 o                         
  -2  11   6         29.15         28.45         1.04 o                         
  -1  11   6         40.58         43.62         1.29 o                         
   0  11   6        371.80        369.64         4.04 o                         
   1  11   6         40.63         41.69         1.83 o                         
   2  11   6         29.41         30.72         1.40 o                         
   3  11   6         23.30         18.73         1.40 o                         
   4  11   6         85.80         99.74         1.94 o                         
   5  11   6          1.63          1.88         0.45 o                         
  -4  12   6         13.61         12.07         0.85 o                         
  -3  12   6         54.39         53.77         1.49 o                         
  -2  12   6        108.19        111.83         2.08 o                         
  -1  12   6         39.36         36.94         1.07 o                         
   0  12   6          6.22          8.08         0.92 o                         
   1  12   6         38.46         38.85         1.53 o                         
   2  12   6        108.11        109.05         1.99 o                         
   3  12   6         53.89         53.73         1.45 o                         
   4  12   6         13.56         12.49         0.67 o                         
  -4  13   6        157.54        162.83         3.30 o                         
  -3  13   6          1.37          0.86         0.53 o                         
  -2  13   6         24.56         24.01         0.92 o                         
  -1  13   6         20.86         17.72         0.88 o                         
   0  13   6         66.85         73.00         1.44 o                         
   1  13   6         21.04         19.64         0.94 o                         
   2  13   6         24.30         23.32         0.90 o                         
   3  13   6          1.26          1.66         0.69 o                         
   4  13   6        159.00        167.47         3.34 o                         
  -2  14   6         16.22         16.91         0.69 o                         
  -1  14   6          0.37          0.64         0.50 o                         
   0  14   6         16.27         13.52         0.99 o                         
   1  14   6          0.38          0.95         0.43 o                         
   2  14   6         16.46         18.16         0.72 o                         
   0  15   6          4.59          4.46         0.84 o                         
   1   0   7       5793.70       5937.96        28.61 o                         
   2   0   7        195.23        220.99        10.58 o                         
   3   0   7       1318.00       1197.16        11.09 o                         
   4   0   7        190.86        183.98         4.15 o                         
   5   0   7        423.29        453.17         3.52 o                         
   6   0   7         28.23         29.96         1.03 o                         
   7   0   7         95.67         92.24         2.08 o                         
  -7   1   7         44.65         43.90         1.34 o                         
  -6   1   7         66.20         80.31         1.66 o                         
  -5   1   7        107.78        104.58         1.66 o                         
  -4   1   7         87.97         80.87         3.16 o                         
  -3   1   7        664.72        717.67         7.87 o                         
  -2   1   7       1221.18       1232.31         8.63 o                         
  -1   1   7        331.33        333.34         3.13 o                         
   0   1   7       3687.73       3511.34        20.22 o                         
   1   1   7        328.51        325.80         3.85 o                         
   2   1   7       1221.27       1247.12        12.11 o                         
   3   1   7        664.08        713.52         8.75 o                         
   4   1   7         88.74         83.61         3.13 o                         
   5   1   7        106.80        105.39         1.79 o                         
   6   1   7         67.00         80.33         1.68 o                         
   7   1   7         44.98         45.33         1.40 o                         
  -7   2   7         65.88         62.72         1.32 o                         
  -6   2   7        616.46        572.92         5.58 o                         
  -5   2   7        158.51        158.30         2.17 o                         
  -4   2   7        705.01        659.19        10.34 o                         
  -3   2   7        698.73        779.55        19.70 o                         
  -2   2   7       1383.76       1395.98         9.97 o                         
  -1   2   7       3762.44       3775.33        22.30 o                         
   0   2   7        339.39        357.96         3.35 o                         
   1   2   7       3759.04       3806.99        21.50 o                         
   2   2   7       1386.44       1416.95        31.84 o                         
   3   2   7        698.36        800.36         8.39 o                         
   4   2   7        701.30        661.92         9.08 o                         
   5   2   7        158.07        160.90         3.47 o                         
   6   2   7        616.24        570.70         4.65 o                         
   7   2   7         65.92         62.42         1.55 o                         
  -7   3   7          7.73          8.39         0.73 o                         
  -6   3   7        282.21        306.11         3.50 o                         
  -5   3   7        383.91        360.22         4.45 o                         
  -4   3   7        152.93        171.39         5.37 o                         
  -3   3   7        546.62        521.23         8.33 o                         
  -2   3   7        703.96        747.78         7.86 o                         
  -1   3   7       2795.02       2796.36        16.49 o                         
   0   3   7        147.25        189.93         3.43 o                         
   1   3   7       2797.77       2837.54        21.05 o                         
   2   3   7        707.31        740.49         6.19 o                         
   3   3   7        547.21        517.87         7.76 o                         
   4   3   7        153.08        164.48         6.14 o                         
   5   3   7        379.94        355.80         4.73 o                         
   6   3   7        283.05        304.30         3.17 o                         
   7   3   7          7.84          8.13         0.78 o                         
  -7   4   7         50.64         48.01         1.04 o                         
  -6   4   7        321.91        295.36         3.44 o                         
  -5   4   7        644.54        642.05         4.64 o                         
  -4   4   7       1262.18       1236.44        11.21 o                         
  -3   4   7         91.52         73.89         3.32 o                         
  -2   4   7        351.58        317.86         6.34 o                         
  -1   4   7        387.67        382.85         4.76 o                         
   0   4   7        323.28        260.96         3.74 o                         
   1   4   7        389.39        380.39         3.97 o                         
   2   4   7        354.22        320.75         5.80 o                         
   3   4   7         91.51         82.47         5.47 o                         
   4   4   7       1260.23       1228.05         8.77 o                         
   5   4   7        642.75        640.80         5.33 o                         
   6   4   7        319.71        290.93         3.08 o                         
   7   4   7         50.50         47.37         1.17 o                         
  -7   5   7          3.57          4.24         0.58 o                         
  -6   5   7         97.42         98.74         2.13 o                         
  -5   5   7        379.37        349.65         3.56 o                         
  -4   5   7        101.28        105.12         2.01 o                         
  -3   5   7        368.48        385.85         7.86 o                         
  -2   5   7        752.47        807.37         9.21 o                         
  -1   5   7       4512.86       4846.29        27.97 o                         
   0   5   7       4541.67       5443.52        31.87 o                         
   1   5   7       4517.10       4903.67        43.63 o                         
   2   5   7        751.92        810.23        11.61 o                         
   3   5   7        366.75        383.14         8.86 o                         
   4   5   7        100.01        103.43         2.27 o                         
   5   5   7        376.85        352.62         4.17 o                         
   6   5   7         98.00         98.40         1.73 o                         
   7   5   7          3.51          3.36         0.66 o                         
  -7   6   7        101.80        104.72         1.66 o                         
  -6   6   7         73.39         78.05         1.84 o                         
  -5   6   7          1.23          2.69         0.81 o                         
  -4   6   7        663.18        595.67         4.51 o                         
  -3   6   7        434.33        417.32         8.74 o                         
  -2   6   7         33.30         43.77         2.32 o                         
  -1   6   7        802.89        804.05        10.23 o                         
   0   6   7        342.58        308.58         4.81 o                         
   1   6   7        805.63        808.88        17.32 o                         
   2   6   7         32.06         42.83         3.87 o                         
   3   6   7        432.80        430.92         9.80 o                         
   4   6   7        663.04        598.06         4.52 o                         
   5   6   7          1.15          2.03         0.94 o                         
   6   6   7         72.08         75.50         2.08 o                         
   7   6   7        101.74        103.07         1.48 o                         
  -7   7   7         80.54         77.21         2.19 o                         
  -6   7   7         75.41         72.61         1.60 o                         
  -5   7   7         58.06         67.22         1.71 o                         
  -4   7   7        229.67        222.91         2.71 o                         
  -3   7   7        343.85        318.49         2.89 o                         
  -2   7   7        160.47        133.45         4.10 o                         
  -1   7   7         85.42         81.18         2.97 o                         
   0   7   7         93.88         80.61         3.76 o                         
   1   7   7         85.30         87.23         5.28 o                         
   2   7   7        161.80        141.16         7.23 o                         
   3   7   7        342.21        329.13         5.21 o                         
   4   7   7        227.00        217.44         2.98 o                         
   5   7   7         57.47         65.46         1.95 o                         
   6   7   7         74.72         75.09         1.71 o                         
  -6   8   7        156.43        164.24         2.15 o                         
  -5   8   7         17.56         20.98         1.20 o                         
  -4   8   7        118.31        109.58         1.97 o                         
  -3   8   7        927.79        912.41         5.30 o                         
  -2   8   7         36.43         27.00         1.41 o                         
  -1   8   7         51.41         46.90         2.82 o                         
   0   8   7          0.57         -0.42         1.74 o                         
   1   8   7         51.27         42.17         4.31 o                         
   2   8   7         37.49         29.25         1.31 o                         
   3   8   7        927.36        916.63         6.56 o                         
   4   8   7        118.59        114.55         2.04 o                         
   5   8   7         17.67         21.69         1.15 o                         
   6   8   7        154.86        156.74         2.20 o                         
  -6   9   7         68.38         66.41         1.28 o                         
  -5   9   7         86.88         99.83         2.25 o                         
  -4   9   7        122.55        105.28         1.85 o                         
  -3   9   7         42.96         43.85         1.35 o                         
  -2   9   7        595.88        549.35         4.12 o                         
  -1   9   7        145.12        160.96         2.18 o                         
   0   9   7        496.17        506.44         4.52 o                         
   1   9   7        144.96        155.93         2.62 o                         
   2   9   7        595.26        555.27         5.62 o                         
   3   9   7         42.28         46.53         1.83 o                         
   4   9   7        121.25        104.90         1.89 o                         
   5   9   7         86.75         98.92         1.94 o                         
   6   9   7         68.59         69.77         1.69 o                         
  -5  10   7          5.38          6.03         0.57 o                         
  -4  10   7         16.09         13.49         0.87 o                         
  -3  10   7         22.67         24.93         1.05 o                         
  -2  10   7         68.37         64.41         1.48 o                         
  -1  10   7        231.41        216.48         2.57 o                         
   0  10   7        220.39        217.80         2.93 o                         
   1  10   7        231.72        221.28         3.24 o                         
   2  10   7         69.26         64.10         1.65 o                         
   3  10   7         22.89         24.89         1.32 o                         
   4  10   7         16.07         14.49         1.07 o                         
   5  10   7          5.35          5.57         0.74 o                         
  -5  11   7         86.76         86.14         2.54 o                         
  -4  11   7          7.37          7.81         0.79 o                         
  -3  11   7         60.66         54.15         1.32 o                         
  -2  11   7        325.69        310.08         3.33 o                         
  -1  11   7         84.28         83.73         1.51 o                         
   0  11   7          3.78          4.83         0.81 o                         
   1  11   7         84.23         86.00         1.91 o                         
   2  11   7        323.07        300.13         4.99 o                         
   3  11   7         60.52         52.76         1.66 o                         
   4  11   7          7.33          9.09         0.84 o                         
   5  11   7         86.92         88.36         1.33 o                         
  -4  12   7         19.45         15.77         0.87 o                         
  -3  12   7         13.01         15.95         0.84 o                         
  -2  12   7        143.55        142.61         1.88 o                         
  -1  12   7         51.20         51.88         1.22 o                         
   0  12   7         85.56         82.14         2.02 o                         
   1  12   7         50.67         54.72         1.71 o                         
   2  12   7        144.61        146.71         2.56 o                         
   3  12   7         13.09         13.78         0.92 o                         
   4  12   7         19.58         17.13         0.74 o                         
  -3  13   7         49.74         49.34         1.16 o                         
  -2  13   7        147.14        148.69         2.18 o                         
  -1  13   7         10.62         10.63         1.08 o                         
   0  13   7         17.09         17.11         0.83 o                         
   1  13   7         10.60          9.41         0.77 o                         
   2  13   7        148.00        148.89         3.22 o                         
   3  13   7         49.77         49.61         1.39 o                         
  -2  14   7         27.55         27.85         1.00 o                         
  -1  14   7         36.68         37.12         0.95 o                         
   0  14   7         23.62         18.99         1.04 o                         
   1  14   7         35.90         39.90         0.94 o                         
   2  14   7         27.76         28.49         1.41 o                         
   0   0   8       1604.22       1583.70        15.33 o                         
   1   0   8         93.37         73.19         1.35 o                         
   2   0   8         68.68         93.58         2.44 o                         
   3   0   8       2210.04       2118.41        16.07 o                         
   4   0   8          8.89          3.96         0.90 o                         
   5   0   8        154.92        121.73         2.08 o                         
   6   0   8        135.66        129.55         2.45 o                         
   7   0   8         48.51         50.04         1.14 o                         
  -7   1   8        197.14        207.06         2.72 o                         
  -6   1   8        240.35        258.57         2.92 o                         
  -5   1   8        161.66        154.76         2.01 o                         
  -4   1   8         40.03         32.37         2.35 o                         
  -3   1   8        719.13        819.76        13.35 o                         
  -2   1   8        515.94        560.67         5.75 o                         
  -1   1   8       1221.74       1156.66         6.60 o                         
   0   1   8       1409.24       1382.76         9.33 o                         
   1   1   8       1220.73       1159.03         7.68 o                         
   2   1   8        515.89        566.61         6.24 o                         
   3   1   8        720.30        806.90        13.51 o                         
   4   1   8         40.24         31.58         2.08 o                         
   5   1   8        162.49        159.56         2.37 o                         
   6   1   8        239.83        257.19         2.97 o                         
   7   1   8        196.32        206.67         2.78 o                         
  -7   2   8         34.49         33.71         1.21 o                         
  -6   2   8        131.25        135.99         1.95 o                         
  -5   2   8        670.52        644.20         4.34 o                         
  -4   2   8         30.91         29.35         2.36 o                         
  -3   2   8        213.74        179.25         5.22 o                         
  -2   2   8        404.02        347.92         4.40 o                         
  -1   2   8       1727.39       1799.85        19.36 o                         
   0   2   8       3832.65       3781.80        26.32 o                         
   1   2   8       1730.00       1820.66        23.67 o                         
   2   2   8        404.01        369.41         5.71 o                         
   3   2   8        215.91        177.81         6.94 o                         
   4   2   8         31.10         31.73         2.05 o                         
   5   2   8        667.24        642.91         5.67 o                         
   6   2   8        130.98        138.36         2.16 o                         
   7   2   8         35.04         35.46         1.31 o                         
  -7   3   8        199.09        195.60         2.43 o                         
  -6   3   8         15.81         15.95         1.01 o                         
  -5   3   8        503.69        450.48         3.56 o                         
  -4   3   8         17.26         16.74         2.13 o                         
  -3   3   8        956.86        983.96        11.98 o                         
  -2   3   8        119.83        111.56         3.02 o                         
  -1   3   8        294.94        276.54         4.10 o                         
   0   3   8         10.43          9.32         0.57 o                         
   1   3   8        289.53        279.80         6.73 o                         
   2   3   8        120.85        113.66         2.30 o                         
   3   3   8        960.52        983.49         9.94 o                         
   4   3   8         17.26         16.02         1.81 o                         
   5   3   8        501.11        445.79         3.86 o                         
   6   3   8         15.74         17.90         1.06 o                         
   7   3   8        199.71        197.33         2.96 o                         
  -7   4   8         10.96         10.06         0.60 o                         
  -6   4   8          6.84          9.53         0.89 o                         
  -5   4   8        461.30        453.15         4.00 o                         
  -4   4   8         63.44         74.55         1.97 o                         
  -3   4   8        145.85        162.01         4.90 o                         
  -2   4   8       1607.39       1756.68        14.01 o                         
  -1   4   8       1093.38       1104.27         9.88 o                         
   0   4   8       3603.39       3927.07        22.40 o                         
   1   4   8       1084.40       1090.09        10.63 o                         
   2   4   8       1601.84       1756.24        15.39 o                         
   3   4   8        144.58        154.81         4.64 o                         
   4   4   8         63.22         70.77         1.65 o                         
   5   4   8        458.41        452.75         5.46 o                         
   6   4   8          6.77         10.34         0.82 o                         
   7   4   8         11.34          9.78         0.65 o                         
  -7   5   8         19.62         22.17         0.81 o                         
  -6   5   8        146.07        155.39         2.92 o                         
  -5   5   8        722.27        694.13         6.66 o                         
  -4   5   8        470.46        425.83         4.33 o                         
  -3   5   8        738.97        749.47        11.30 o                         
  -2   5   8        703.76        707.35         8.69 o                         
  -1   5   8        418.79        501.77         6.03 o                         
   0   5   8        550.97        568.74         7.02 o                         
   1   5   8        415.17        494.98         7.77 o                         
   2   5   8        703.33        719.10        10.91 o                         
   3   5   8        737.09        750.14        12.71 o                         
   4   5   8        469.95        414.39         3.59 o                         
   5   5   8        720.96        686.68         7.75 o                         
   6   5   8        146.11        155.76         2.14 o                         
   7   5   8         20.03         21.00         0.81 o                         
  -7   6   8         27.37         30.31         0.81 o                         
  -6   6   8         72.35         66.27         1.70 o                         
  -5   6   8        108.50         96.06         2.12 o                         
  -4   6   8        267.88        270.49         3.54 o                         
  -3   6   8         78.35         89.45         4.13 o                         
  -2   6   8        468.74        511.78         7.80 o                         
  -1   6   8       1194.74       1277.46        11.99 o                         
   0   6   8         97.81        128.50         3.67 o                         
   1   6   8       1192.75       1284.20        25.27 o                         
   2   6   8        466.98        514.98        12.90 o                         
   3   6   8         76.73         88.25         4.47 o                         
   4   6   8        268.47        266.66         3.56 o                         
   5   6   8        109.09         96.04         2.33 o                         
   6   6   8         72.06         64.82         1.69 o                         
   7   6   8         27.59         29.89         0.83 o                         
  -6   7   8         93.71         92.47         3.61 o                         
  -5   7   8        124.70        129.15         3.84 o                         
  -4   7   8       1206.13       1161.34         8.35 o                         
  -3   7   8         69.20         61.53         1.14 o                         
  -2   7   8        146.79        147.40         4.37 o                         
  -1   7   8          4.01          2.31         0.98 o                         
   0   7   8        183.24        219.52         6.16 o                         
   1   7   8          4.05          1.27         1.78 o                         
   2   7   8        147.83        145.89         7.40 o                         
   3   7   8         67.53         58.52         1.50 o                         
   4   7   8       1206.30       1171.89         7.45 o                         
   5   7   8        123.72        134.41         2.65 o                         
   6   7   8         93.65         93.18         1.66 o                         
  -6   8   8        102.08        101.02         1.87 o                         
  -5   8   8         69.42         64.14         1.75 o                         
  -4   8   8         23.04         14.53         1.00 o                         
  -3   8   8        255.13        235.88         3.37 o                         
  -2   8   8        187.55        188.39         2.11 o                         
  -1   8   8        115.99        118.34         4.39 o                         
   0   8   8        400.44        426.23        12.33 o                         
   1   8   8        117.26        119.32         6.77 o                         
   2   8   8        187.90        187.46         2.55 o                         
   3   8   8        252.56        231.05         2.53 o                         
   4   8   8         23.38         15.91         0.95 o                         
   5   8   8         68.80         66.07         1.86 o                         
   6   8   8        102.02        106.16         1.99 o                         
  -6   9   8         17.47         20.99         1.44 o                         
  -5   9   8          6.85         11.38         0.88 o                         
  -4   9   8        103.51        103.86         2.07 o                         
  -3   9   8         60.36         61.64         1.53 o                         
  -2   9   8        196.23        191.55         2.38 o                         
  -1   9   8         74.52         72.10         1.53 o                         
   0   9   8         10.38         13.12         0.87 o                         
   1   9   8         75.39         76.88         1.70 o                         
   2   9   8        197.30        197.36         2.70 o                         
   3   9   8         59.18         66.54         3.84 o                         
   4   9   8        103.21        105.49         1.88 o                         
   5   9   8          7.08         11.35         0.86 o                         
   6   9   8         17.72         19.46         0.99 o                         
  -5  10   8          2.83          1.18         0.55 o                         
  -4  10   8         23.06         28.60         1.08 o                         
  -3  10   8         30.68         19.75         1.09 o                         
  -2  10   8        147.41        153.25         2.18 o                         
  -1  10   8         46.31         47.08         1.23 o                         
   0  10   8        516.32        483.73         4.53 o                         
   1  10   8         46.56         46.75         1.40 o                         
   2  10   8        147.33        147.96         2.48 o                         
   3  10   8         30.00         19.14         1.40 o                         
   4  10   8         22.82         27.88         1.12 o                         
   5  10   8          2.71          1.02         0.49 o                         
  -5  11   8         67.12         66.72         1.33 o                         
  -4  11   8         35.71         47.97         1.36 o                         
  -3  11   8         11.21          9.67         0.74 o                         
  -2  11   8         97.61         98.94         1.72 o                         
  -1  11   8         84.26         85.41         1.64 o                         
   0  11   8         96.85         93.06         2.02 o                         
   1  11   8         85.50         85.91         1.91 o                         
   2  11   8         98.53         95.00         2.75 o                         
   3  11   8         11.21         10.73         1.10 o                         
   4  11   8         34.74         45.46         1.46 o                         
   5  11   8         67.45         69.33         1.46 o                         
  -4  12   8          7.74          7.27         0.73 o                         
  -3  12   8        105.70        110.95         1.78 o                         
  -2  12   8         62.25         59.74         1.38 o                         
  -1  12   8         47.66         49.34         1.30 o                         
   0  12   8         68.32         66.32         1.84 o                         
   1  12   8         49.20         51.80         1.63 o                         
   2  12   8         62.11         61.21         1.48 o                         
   3  12   8        106.07        110.21         1.99 o                         
   4  12   8          7.73          8.24         0.66 o                         
  -3  13   8         74.97         73.00         1.59 o                         
  -2  13   8         28.24         29.91         0.97 o                         
  -1  13   8          3.78          2.66         0.64 o                         
   0  13   8          0.00          0.01         0.54 o                         
   1  13   8          3.61          2.63         0.62 o                         
   2  13   8         28.80         29.85         1.09 o                         
   3  13   8         75.71         77.27         1.66 o                         
  -2  14   8        243.07        242.70         2.65 o                         
  -1  14   8        113.57        114.65         1.71 o                         
   0  14   8         19.71         16.00         0.72 o                         
   1  14   8        112.19        112.45         1.48 o                         
   2  14   8        243.52        249.45         4.42 o                         
   1   0   9        381.18        433.51         3.96 o                         
   2   0   9       1149.24       1088.63         7.70 o                         
   3   0   9        637.58        626.67         7.64 o                         
   4   0   9        639.65        566.90         8.48 o                         
   5   0   9         38.44         53.56         1.46 o                         
   6   0   9        151.03        145.05         2.31 o                         
   7   0   9        398.96        411.91         3.97 o                         
  -7   1   9         36.01         44.75         1.57 o                         
  -6   1   9        128.11        135.50         2.35 o                         
  -5   1   9         96.21         91.63         2.17 o                         
  -4   1   9         73.47         89.72         3.77 o                         
  -3   1   9         49.18         69.33         2.43 o                         
  -2   1   9       1452.48       1492.14        10.73 o                         
  -1   1   9       2141.01       2226.97        10.46 o                         
   0   1   9        165.86        176.68         2.79 o                         
   1   1   9       2142.12       2250.09        12.70 o                         
   2   1   9       1452.86       1492.65        13.35 o                         
   3   1   9         50.39         68.61         3.11 o                         
   4   1   9         73.46         90.93         3.36 o                         
   5   1   9         95.90         92.54         1.84 o                         
   6   1   9        129.67        142.46         2.19 o                         
   7   1   9         35.81         43.70         1.34 o                         
  -7   2   9        336.78        359.31         4.77 o                         
  -6   2   9         25.34         27.64         0.99 o                         
  -5   2   9        184.45        191.18         2.23 o                         
  -4   2   9        122.76        121.41         4.51 o                         
  -3   2   9         22.06         26.94         2.63 o                         
  -2   2   9       1639.94       1776.72        15.87 o                         
  -1   2   9        346.03        355.52         4.50 o                         
   0   2   9        153.28        175.50         2.65 o                         
   1   2   9        347.14        359.10         4.45 o                         
   2   2   9       1638.15       1782.18        12.14 o                         
   3   2   9         21.81         23.25         1.42 o                         
   4   2   9        123.51        116.02         3.81 o                         
   5   2   9        185.16        198.07         2.51 o                         
   6   2   9         25.55         27.57         1.24 o                         
   7   2   9        336.24        357.77         4.84 o                         
  -7   3   9         10.36          9.59         0.90 o                         
  -6   3   9          6.59          6.37         0.80 o                         
  -5   3   9        172.58        170.21         1.99 o                         
  -4   3   9         77.14         98.69         4.23 o                         
  -3   3   9        125.53        158.37         4.91 o                         
  -2   3   9        721.82        757.84         9.99 o                         
  -1   3   9       1077.08       1228.97        11.12 o                         
   0   3   9       2636.62       2887.84        16.41 o                         
   1   3   9       1073.49       1217.70        15.68 o                         
   2   3   9        720.26        755.66         8.54 o                         
   3   3   9        126.72        162.63         4.56 o                         
   4   3   9         77.95         92.22         4.09 o                         
   5   3   9        171.68        172.87         2.50 o                         
   6   3   9          6.31          6.11         0.90 o                         
   7   3   9         10.10          8.64         1.14 o                         
  -7   4   9         70.69         75.31         1.41 o                         
  -6   4   9         34.26         33.50         1.21 o                         
  -5   4   9        306.86        307.27         3.29 o                         
  -4   4   9       1144.79       1112.64         6.70 o                         
  -3   4   9        787.05        778.88        13.22 o                         
  -2   4   9        192.44        194.25         5.74 o                         
  -1   4   9        843.60        902.88         7.97 o                         
   0   4   9       1795.08       1851.24        11.46 o                         
   1   4   9        841.39        890.85         8.69 o                         
   2   4   9        195.13        196.43         6.33 o                         
   3   4   9        784.62        787.59        14.24 o                         
   4   4   9       1144.73       1121.87         7.47 o                         
   5   4   9        307.80        313.22         3.74 o                         
   6   4   9         34.78         33.23         1.11 o                         
   7   4   9         70.16         71.90         1.85 o                         
  -7   5   9          9.92         11.98         0.86 o                         
  -6   5   9         63.57         52.54         1.66 o                         
  -5   5   9         96.26         86.94         1.77 o                         
  -4   5   9        458.29        442.49         3.74 o                         
  -3   5   9         17.85         25.19         2.30 o                         
  -2   5   9        553.05        539.43         7.62 o                         
  -1   5   9       2559.42       2756.90        17.02 o                         
   0   5   9        596.48        656.18         9.84 o                         
   1   5   9       2554.34       2721.93        22.93 o                         
   2   5   9        549.46        547.31         9.49 o                         
   3   5   9         17.46         28.04         2.61 o                         
   4   5   9        460.52        446.33         3.75 o                         
   5   5   9         95.33         87.80         2.11 o                         
   6   5   9         63.48         53.48         1.30 o                         
   7   5   9         10.13         13.06         0.91 o                         
  -7   6   9        293.14        281.84         3.41 o                         
  -6   6   9         11.23         12.64         0.90 o                         
  -5   6   9         29.15         28.90         1.13 o                         
  -4   6   9        428.07        400.83         3.92 o                         
  -3   6   9        257.06        260.73         3.06 o                         
  -2   6   9         77.16         80.61         3.15 o                         
  -1   6   9        158.73        183.71         4.22 o                         
   0   6   9        200.79        209.94         4.76 o                         
   1   6   9        156.35        176.66         7.14 o                         
   2   6   9         77.64         74.96         5.11 o                         
   3   6   9        257.55        259.49         5.80 o                         
   4   6   9        426.41        396.06         3.64 o                         
   5   6   9         29.17         27.41         1.43 o                         
   6   6   9         11.21         14.22         0.89 o                         
   7   6   9        292.10        293.76         3.75 o                         
  -6   7   9         30.68         32.59         1.15 o                         
  -5   7   9         94.74         79.99         1.81 o                         
  -4   7   9       1353.55       1297.96         7.95 o                         
  -3   7   9         85.88         79.98         1.30 o                         
  -2   7   9         32.63         32.48         2.20 o                         
  -1   7   9        315.65        300.79         6.68 o                         
   0   7   9         32.04         32.86         3.58 o                         
   1   7   9        316.55        296.29        10.00 o                         
   2   7   9         33.31         29.50         3.66 o                         
   3   7   9         86.22         80.40         2.13 o                         
   4   7   9       1360.79       1308.93         7.99 o                         
   5   7   9         93.66         83.10         2.11 o                         
   6   7   9         30.30         30.07         1.01 o                         
  -6   8   9          2.28          1.96         0.54 o                         
  -5   8   9         26.85         33.24         1.33 o                         
  -4   8   9         25.77         29.66         1.39 o                         
  -3   8   9         32.34         29.10         1.14 o                         
  -2   8   9        197.12        196.47         2.20 o                         
  -1   8   9        188.60        189.32         2.99 o                         
   0   8   9        280.52        301.15        10.53 o                         
   1   8   9        191.41        190.39         5.20 o                         
   2   8   9        198.81        195.47         2.63 o                         
   3   8   9         32.37         30.07         1.03 o                         
   4   8   9         24.82         29.64         0.98 o                         
   5   8   9         26.59         31.83         1.51 o                         
   6   8   9          2.29          1.95         0.51 o                         
  -6   9   9        179.69        178.68         2.16 o                         
  -5   9   9          8.88         12.48         0.98 o                         
  -4   9   9        199.81        182.90         4.37 o                         
  -3   9   9        111.27        113.44         2.22 o                         
  -2   9   9       1013.61        922.56         7.43 o                         
  -1   9   9         51.06         44.79         1.37 o                         
   0   9   9         83.88         78.48         1.75 o                         
   1   9   9         51.70         43.45         1.33 o                         
   2   9   9       1013.82        922.75         6.47 o                         
   3   9   9        112.39        114.24         2.17 o                         
   4   9   9        201.59        185.94         2.45 o                         
   5   9   9          8.56         11.38         0.88 o                         
   6   9   9        180.07        174.21         5.62 o                         
  -5  10   9         11.10         10.58         0.62 o                         
  -4  10   9        129.66        150.42         2.51 o                         
  -3  10   9        143.74        155.49         2.28 o                         
  -2  10   9        156.16        116.83         1.90 o                         
  -1  10   9         18.55         27.72         1.17 o                         
   0  10   9          0.97          1.73         0.74 o                         
   1  10   9         18.93         26.27         1.16 o                         
   2  10   9        156.83        114.81         2.14 o                         
   3  10   9        143.71        157.85         3.57 o                         
   4  10   9        129.30        147.16         2.22 o                         
   5  10   9         11.03         10.60         0.68 o                         
  -5  11   9         39.76         40.16         1.02 o                         
  -4  11   9         26.52         26.46         1.05 o                         
  -3  11   9        166.10        165.07         2.43 o                         
  -2  11   9         54.38         51.45         1.28 o                         
  -1  11   9         13.74         12.79         0.86 o                         
   0  11   9        142.39        157.94         2.62 o                         
   1  11   9         14.21         12.36         0.89 o                         
   2  11   9         54.32         52.19         1.43 o                         
   3  11   9        167.24        166.36         2.73 o                         
   4  11   9         26.58         25.21         1.05 o                         
   5  11   9         39.36         40.14         1.03 o                         
  -4  12   9         32.68         31.02         1.57 o                         
  -3  12   9         92.53         99.86         1.67 o                         
  -2  12   9         17.33         13.60         0.82 o                         
  -1  12   9         24.63         23.25         0.98 o                         
   0  12   9          8.69          6.15         0.90 o                         
   1  12   9         23.99         23.95         1.07 o                         
   2  12   9         17.15         14.78         0.87 o                         
   3  12   9         92.46         98.85         1.85 o                         
   4  12   9         32.97         30.15         1.03 o                         
  -3  13   9         55.03         54.05         1.99 o                         
  -2  13   9         21.56         21.03         0.83 o                         
  -1  13   9         12.45         11.85         0.80 o                         
   0  13   9        229.30        220.23         2.35 o                         
   1  13   9         12.77         14.30         0.80 o                         
   2  13   9         21.66         20.24         0.94 o                         
   3  13   9         55.05         53.86         1.36 o                         
  -2  14   9         28.60         28.81         0.94 o                         
  -1  14   9        132.12        136.07         1.92 o                         
   0  14   9         17.55         18.59         0.73 o                         
   1  14   9        133.22        135.60         2.00 o                         
   2  14   9         28.32         27.48         0.91 o                         
   0   0  10       7309.85       8046.17        69.12 o                         
   1   0  10        231.71        201.90         2.36 o                         
   2   0  10         12.67          8.96         1.19 o                         
   3   0  10        765.39        828.15         8.85 o                         
   4   0  10        253.95        239.32         5.53 o                         
   5   0  10        563.63        497.93         4.38 o                         
   6   0  10         34.58         33.05         1.17 o                         
   7   0  10          0.90          2.43         0.69 o                         
  -7   1  10          9.73          9.21         0.69 o                         
  -6   1  10        118.06        111.03         2.12 o                         
  -5   1  10        529.98        472.81         3.96 o                         
  -4   1  10        266.42        245.39         6.29 o                         
  -3   1  10        416.50        440.17         7.46 o                         
  -2   1  10       1269.81       1457.21        10.67 o                         
  -1   1  10       1725.91       1749.74        12.03 o                         
   0   1  10       1842.13       1781.76        13.59 o                         
   1   1  10       1718.54       1766.97        10.83 o                         
   2   1  10       1265.15       1463.45        10.62 o                         
   3   1  10        418.87        448.77         5.59 o                         
   4   1  10        265.07        246.60         5.49 o                         
   5   1  10        527.38        468.68         4.34 o                         
   6   1  10        118.71        109.92         1.93 o                         
   7   1  10          9.82          9.75         0.84 o                         
  -7   2  10         34.96         32.27         1.13 o                         
  -6   2  10         19.41         17.23         1.02 o                         
  -5   2  10        119.72        100.20         1.76 o                         
  -4   2  10        746.04        715.93        11.25 o                         
  -3   2  10        280.11        291.75         6.20 o                         
  -2   2  10        213.80        217.72         4.66 o                         
  -1   2  10       1142.43       1102.06         8.87 o                         
   0   2  10        888.95        944.41         7.25 o                         
   1   2  10       1139.84       1071.70        10.88 o                         
   2   2  10        215.09        217.54         3.63 o                         
   3   2  10        282.25        296.34         4.94 o                         
   4   2  10        744.61        725.07         9.77 o                         
   5   2  10        119.40        101.35         1.90 o                         
   6   2  10         19.66         14.98         1.16 o                         
   7   2  10         35.55         33.28         1.67 o                         
  -7   3  10         47.10         46.78         1.42 o                         
  -6   3  10        280.72        261.51         3.13 o                         
  -5   3  10        501.82        465.36         3.39 o                         
  -4   3  10        435.79        424.17         6.33 o                         
  -3   3  10        321.06        355.41         7.16 o                         
  -2   3  10        492.79        480.69         8.03 o                         
  -1   3  10       4070.30       4326.05        31.88 o                         
   0   3  10          0.04          1.20         0.60 o                         
   1   3  10       4074.72       4347.88        38.30 o                         
   2   3  10        492.74        480.85         6.72 o                         
   3   3  10        322.03        365.43         6.94 o                         
   4   3  10        430.76        426.97         5.86 o                         
   5   3  10        499.72        476.71         4.09 o                         
   6   3  10        282.45        258.02         3.18 o                         
   7   3  10         46.28         44.41         1.22 o                         
  -7   4  10          4.57          6.11         0.61 o                         
  -6   4  10         28.59         32.68         1.18 o                         
  -5   4  10        180.45        171.09         2.42 o                         
  -4   4  10        290.73        278.13         2.97 o                         
  -3   4  10         77.91         70.30         3.40 o                         
  -2   4  10        120.94        167.54         4.04 o                         
  -1   4  10        599.85        593.62         6.41 o                         
   0   4  10         96.60        109.86         3.05 o                         
   1   4  10        602.00        594.11         7.02 o                         
   2   4  10        120.83        167.00         4.35 o                         
   3   4  10         77.04         68.01         3.22 o                         
   4   4  10        290.03        276.40         3.03 o                         
   5   4  10        181.59        167.30         2.70 o                         
   6   4  10         29.08         31.28         1.07 o                         
   7   4  10          4.81          5.96         0.55 o                         
  -7   5  10         48.81         47.06         1.03 o                         
  -6   5  10          3.91          3.32         0.77 o                         
  -5   5  10        176.68        158.26         3.01 o                         
  -4   5  10         22.93         18.38         0.87 o                         
  -3   5  10        489.71        469.02        10.93 o                         
  -2   5  10        254.78        267.47         5.37 o                         
  -1   5  10       2817.09       2825.76        17.56 o                         
   0   5  10       1877.92       2071.99        27.84 o                         
   1   5  10       2823.51       2797.95        23.87 o                         
   2   5  10        255.77        276.89         8.04 o                         
   3   5  10        488.62        478.22        10.14 o                         
   4   5  10         23.34         18.91         0.98 o                         
   5   5  10        177.04        169.07         3.34 o                         
   6   5  10          4.00          3.20         0.64 o                         
   7   5  10         48.09         45.23         0.98 o                         
  -7   6  10         75.59         81.78         1.76 o                         
  -6   6  10         27.65         23.26         1.03 o                         
  -5   6  10        399.35        365.53         3.55 o                         
  -4   6  10         36.44         33.81         1.73 o                         
  -3   6  10        172.35        171.40         2.48 o                         
  -2   6  10        127.98        111.30         3.43 o                         
  -1   6  10        103.38        102.48         3.22 o                         
   0   6  10        106.96         99.13         4.40 o                         
   1   6  10        104.72        112.90         5.89 o                         
   2   6  10        127.21        106.64         6.03 o                         
   3   6  10        174.66        170.26         4.69 o                         
   4   6  10         36.77         38.35         1.11 o                         
   5   6  10        402.87        371.63         3.98 o                         
   6   6  10         27.97         22.80         0.98 o                         
   7   6  10         75.63         86.79         2.78 o                         
  -6   7  10         64.85         51.30         1.30 o                         
  -5   7  10         20.29         17.19         1.11 o                         
  -4   7  10        208.26        195.05         2.90 o                         
  -3   7  10        410.52        383.68         3.01 o                         
  -2   7  10         14.40         11.32         1.46 o                         
  -1   7  10        151.07        160.61         5.00 o                         
   0   7  10          0.09          2.30         1.84 o                         
   1   7  10        150.06        159.67         7.47 o                         
   2   7  10         14.70         12.99         3.81 o                         
   3   7  10        410.60        373.01         3.84 o                         
   4   7  10        209.35        187.56         2.57 o                         
   5   7  10         20.86         22.36         1.22 o                         
   6   7  10         65.24         54.34         1.25 o                         
  -6   8  10         55.34         53.55         1.44 o                         
  -5   8  10         47.80         46.30         1.72 o                         
  -4   8  10        161.47        159.80         3.59 o                         
  -3   8  10        925.48        844.93         5.68 o                         
  -2   8  10         21.36         17.72         0.79 o                         
  -1   8  10          4.54          3.30         0.68 o                         
   0   8  10          6.19          9.30         2.47 o                         
   1   8  10          4.44          2.59         1.25 o                         
   2   8  10         21.54         19.15         0.97 o                         
   3   8  10        930.87        850.10         5.31 o                         
   4   8  10        163.12        171.92         2.30 o                         
   5   8  10         48.25         50.37         1.56 o                         
   6   8  10         55.59         55.27         1.25 o                         
  -6   9  10         19.25         15.39         2.86 o                         
  -5   9  10         51.72         54.15         1.24 o                         
  -4   9  10         46.32         45.62         1.58 o                         
  -3   9  10        174.22        174.58         3.64 o                         
  -2   9  10         11.40          5.72         0.78 o                         
  -1   9  10         35.05         28.40         1.18 o                         
   0   9  10        209.90        218.56         2.92 o                         
   1   9  10         33.76         28.45         1.13 o                         
   2   9  10         11.25          5.09         0.90 o                         
   3   9  10        173.89        169.26         2.94 o                         
   4   9  10         46.33         49.52         1.70 o                         
   5   9  10         51.78         54.77         1.40 o                         
   6   9  10         19.18         17.73         0.89 o                         
  -5  10  10          3.67          5.87         0.53 o                         
  -4  10  10        160.81        156.85         2.54 o                         
  -3  10  10        256.27        235.43         2.82 o                         
  -2  10  10         42.88         49.22         1.29 o                         
  -1  10  10         97.42         92.27         2.03 o                         
   0  10  10        257.81        230.45         3.05 o                         
   1  10  10         97.70         89.64         2.22 o                         
   2  10  10         43.18         52.63         1.51 o                         
   3  10  10        257.39        233.64         3.34 o                         
   4  10  10        162.47        160.13         2.28 o                         
   5  10  10          3.64          4.73         0.55 o                         
  -5  11  10         22.28         26.93         1.01 o                         
  -4  11  10         45.29         47.61         1.35 o                         
  -3  11  10          2.01          4.16         0.74 o                         
  -2  11  10         26.79         34.61         1.22 o                         
  -1  11  10        381.83        361.52         3.35 o                         
   0  11  10         44.06         43.02         1.47 o                         
   1  11  10        375.96        361.52         3.52 o                         
   2  11  10         27.40         35.70         1.89 o                         
   3  11  10          1.95          1.80         0.72 o                         
   4  11  10         44.97         48.66         1.32 o                         
   5  11  10         22.22         27.70         1.09 o                         
  -4  12  10         69.27         64.93         2.19 o                         
  -3  12  10         40.98         38.54         1.09 o                         
  -2  12  10         64.61         62.94         1.37 o                         
  -1  12  10         42.37         42.50         1.19 o                         
   0  12  10         56.58         53.86         1.50 o                         
   1  12  10         42.29         45.12         1.32 o                         
   2  12  10         65.18         66.58         1.69 o                         
   3  12  10         41.50         42.29         1.25 o                         
   4  12  10         69.88         66.38         1.16 o                         
  -3  13  10         12.29         14.18         0.98 o                         
  -2  13  10         79.09         86.16         1.44 o                         
  -1  13  10         19.58         21.23         0.91 o                         
   0  13  10          2.69          3.32         0.55 o                         
   1  13  10         20.31         20.36         0.87 o                         
   2  13  10         79.91         85.09         1.58 o                         
   3  13  10         12.61         15.09         1.03 o                         
  -2  14  10         29.14         29.29         1.16 o                         
  -1  14  10         24.02         22.98         0.72 o                         
   0  14  10         18.80         17.56         0.77 o                         
   1  14  10         23.82         22.49         0.73 o                         
   2  14  10         29.74         30.38         1.17 o                         
   1   0  11        470.73        549.59        11.43 o                         
   2   0  11        665.43        698.41         6.03 o                         
   3   0  11          0.04          6.15         1.05 o                         
   4   0  11          6.78          6.92         1.29 o                         
   5   0  11         30.48         31.66         1.26 o                         
   6   0  11         23.32         21.11         1.02 o                         
   7   0  11        115.49        123.77         2.02 o                         
  -7   1  11         28.13         22.98         0.87 o                         
  -6   1  11         56.32         55.42         1.54 o                         
  -5   1  11         76.44         73.36         1.56 o                         
  -4   1  11        294.35        300.72         7.08 o                         
  -3   1  11        352.70        334.79         6.57 o                         
  -2   1  11        257.00        213.70         3.85 o                         
  -1   1  11        650.06        661.52         4.80 o                         
   0   1  11       1642.41       1668.19        14.53 o                         
   1   1  11        648.12        647.08         5.79 o                         
   2   1  11        260.40        224.73         3.67 o                         
   3   1  11        354.52        340.37         5.58 o                         
   4   1  11        293.57        296.55         6.97 o                         
   5   1  11         76.38         74.56         3.58 o                         
   6   1  11         56.09         54.34         1.39 o                         
   7   1  11         28.11         25.79         1.03 o                         
  -7   2  11         85.43         90.58         1.68 o                         
  -6   2  11         56.99         58.90         1.55 o                         
  -5   2  11         60.58         65.65         1.46 o                         
  -4   2  11         59.25         64.20         3.41 o                         
  -3   2  11        150.82        139.63         4.40 o                         
  -2   2  11        752.38        828.40        13.81 o                         
  -1   2  11        281.73        312.35         3.72 o                         
   0   2  11        302.32        250.29         3.79 o                         
   1   2  11        283.46        326.44         5.83 o                         
   2   2  11        749.71        814.43         8.81 o                         
   3   2  11        151.79        139.80         6.51 o                         
   4   2  11         58.98         62.90         3.39 o                         
   5   2  11         61.48         66.20         1.53 o                         
   6   2  11         56.13         57.83         1.56 o                         
   7   2  11         86.55         90.32         1.51 o                         
  -7   3  11          8.14          9.46         0.82 o                         
  -6   3  11         52.15         53.86         1.49 o                         
  -5   3  11        675.72        668.37         4.75 o                         
  -4   3  11        139.39        152.03         2.46 o                         
  -3   3  11        338.40        339.21         7.10 o                         
  -2   3  11         30.74         26.18         1.73 o                         
  -1   3  11        702.66        824.73         8.03 o                         
   0   3  11        291.29        226.97         3.40 o                         
   1   3  11        700.78        796.27        18.85 o                         
   2   3  11         31.18         23.35         1.67 o                         
   3   3  11        342.31        347.03         6.83 o                         
   4   3  11        138.20        148.96         2.49 o                         
   5   3  11        673.24        671.20         5.16 o                         
   6   3  11         51.08         55.42         1.52 o                         
   7   3  11          8.17          8.97         0.64 o                         
  -7   4  11         20.53         22.63         0.81 o                         
  -6   4  11         27.79         30.78         1.14 o                         
  -5   4  11         31.09         37.60         1.15 o                         
  -4   4  11         62.84         61.61         1.27 o                         
  -3   4  11         70.20         80.62         3.66 o                         
  -2   4  11        481.14        530.96         7.89 o                         
  -1   4  11        219.23        262.50         4.25 o                         
   0   4  11       2424.94       2525.88        19.15 o                         
   1   4  11        218.97        263.08         4.62 o                         
   2   4  11        482.27        520.53         9.06 o                         
   3   4  11         71.47         78.11         3.47 o                         
   4   4  11         62.74         63.71         1.53 o                         
   5   4  11         30.01         37.33         1.39 o                         
   6   4  11         27.40         30.65         1.03 o                         
   7   4  11         20.79         25.04         0.94 o                         
  -7   5  11         48.93         49.09         1.17 o                         
  -6   5  11         23.34         22.31         0.94 o                         
  -5   5  11        533.97        519.33         4.37 o                         
  -4   5  11         26.71         26.35         1.06 o                         
  -3   5  11        176.23        155.31         5.25 o                         
  -2   5  11         53.06         61.15         2.73 o                         
  -1   5  11        414.33        438.98         5.92 o                         
   0   5  11        173.23        219.44         5.85 o                         
   1   5  11        413.67        435.59         7.98 o                         
   2   5  11         53.25         61.61         4.42 o                         
   3   5  11        179.32        165.03         5.92 o                         
   4   5  11         26.49         27.78         1.09 o                         
   5   5  11        531.89        515.91         4.88 o                         
   6   5  11         22.62         21.82         0.98 o                         
   7   5  11         48.81         50.19         2.06 o                         
  -7   6  11          2.48          3.60         0.59 o                         
  -6   6  11          6.82          5.50         0.73 o                         
  -5   6  11         38.57         40.03         1.24 o                         
  -4   6  11         88.07         86.66         2.22 o                         
  -3   6  11         40.34         39.18         1.00 o                         
  -2   6  11        726.98        700.68         8.85 o                         
  -1   6  11          1.40          1.08         1.17 o                         
   0   6  11       1084.93       1220.37        15.86 o                         
   1   6  11          1.25          1.96         1.68 o                         
   2   6  11        725.66        695.09        15.71 o                         
   3   6  11         39.98         39.19         1.53 o                         
   4   6  11         86.43         86.39         2.14 o                         
   5   6  11         39.67         41.79         1.40 o                         
   6   6  11          6.58          4.97         0.73 o                         
   7   6  11          2.55          4.00         0.87 o                         
  -6   7  11          8.11          7.69         0.69 o                         
  -5   7  11         24.71         30.35         1.52 o                         
  -4   7  11        106.08         98.27         2.09 o                         
  -3   7  11        176.96        178.22         2.13 o                         
  -2   7  11        156.80        152.99         2.34 o                         
  -1   7  11        367.24        382.75         7.85 o                         
   0   7  11        172.14        166.11         7.56 o                         
   1   7  11        369.38        369.05        11.49 o                         
   2   7  11        156.73        152.23         7.71 o                         
   3   7  11        176.41        177.43         2.34 o                         
   4   7  11        105.76        104.75         1.90 o                         
   5   7  11         24.92         31.35         1.22 o                         
   6   7  11          7.87          7.83         0.66 o                         
  -6   8  11         40.41         37.13         1.41 o                         
  -5   8  11        256.97        252.04         3.24 o                         
  -4   8  11        177.36        189.41         3.09 o                         
  -3   8  11        165.03        164.35         2.31 o                         
  -2   8  11        118.36        123.87         1.77 o                         
  -1   8  11        630.79        592.81         4.76 o                         
   0   8  11         18.90         18.87         1.46 o                         
   1   8  11        634.34        589.69         6.53 o                         
   2   8  11        117.84        127.66         2.15 o                         
   3   8  11        164.29        159.07         2.25 o                         
   4   8  11        175.98        185.84         2.43 o                         
   5   8  11        258.91        253.95         3.28 o                         
   6   8  11         40.41         39.97         1.42 o                         
  -6   9  11         10.14         15.58         1.23 o                         
  -5   9  11          6.42          5.43         0.62 o                         
  -4   9  11        230.55        237.11         4.59 o                         
  -3   9  11         15.83         16.60         1.05 o                         
  -2   9  11        210.76        205.81         2.43 o                         
  -1   9  11        513.25        477.67         4.47 o                         
   0   9  11        644.04        582.69         5.02 o                         
   1   9  11        517.88        466.23         4.35 o                         
   2   9  11        210.83        205.32         2.79 o                         
   3   9  11         15.72         18.30         1.05 o                         
   4   9  11        229.67        236.80         2.68 o                         
   5   9  11          6.39          4.48         0.81 o                         
   6   9  11         10.02         14.35         1.06 o                         
  -5  10  11         36.41         35.27         1.13 o                         
  -4  10  11         45.81         44.06         1.41 o                         
  -3  10  11         59.23         57.73         1.45 o                         
  -2  10  11         58.78         60.79         1.40 o                         
  -1  10  11        753.87        708.34         5.04 o                         
   0  10  11         38.21         35.81         1.24 o                         
   1  10  11        755.64        697.11         6.55 o                         
   2  10  11         58.92         61.47         1.60 o                         
   3  10  11         59.01         57.20         1.74 o                         
   4  10  11         45.99         46.03         1.27 o                         
   5  10  11         36.21         34.55         1.11 o                         
  -5  11  11          4.19          2.73         0.74 o                         
  -4  11  11         77.60         71.29         1.35 o                         
  -3  11  11         33.03         38.57         1.25 o                         
  -2  11  11        398.86        416.78         4.39 o                         
  -1  11  11        346.68        347.98         3.26 o                         
   0  11  11        315.75        297.04         3.61 o                         
   1  11  11        350.90        345.00         3.42 o                         
   2  11  11        399.30        407.02         3.91 o                         
   3  11  11         32.54         38.06         1.37 o                         
   4  11  11         77.39         69.13         1.47 o                         
   5  11  11          4.22          4.90         0.62 o                         
  -4  12  11         24.49         24.80         0.88 o                         
  -3  12  11         99.67        104.29         1.64 o                         
  -2  12  11         90.00         83.90         1.53 o                         
  -1  12  11         14.73         15.00         0.99 o                         
   0  12  11        226.64        222.30         2.62 o                         
   1  12  11         14.95         16.93         0.93 o                         
   2  12  11         91.24         83.50         2.07 o                         
   3  12  11         99.74        106.85         1.83 o                         
   4  12  11         24.27         22.07         0.70 o                         
  -3  13  11         69.16         67.84         1.78 o                         
  -2  13  11          5.07          4.11         0.54 o                         
  -1  13  11         30.52         32.79         0.96 o                         
   0  13  11          9.14          5.83         0.61 o                         
   1  13  11         29.42         33.95         1.01 o                         
   2  13  11          4.95          4.47         0.76 o                         
   3  13  11         69.34         69.18         1.38 o                         
  -2  14  11         20.56         18.67         1.33 o                         
  -1  14  11         39.52         42.83         0.99 o                         
   0  14  11        170.13        167.67         2.88 o                         
   1  14  11         39.07         41.24         0.92 o                         
   2  14  11         20.83         18.95         0.98 o                         
   0   0  12         28.79         23.16         1.87 o                         
   1   0  12       3558.99       3700.99        16.51 o                         
   2   0  12         61.07         87.97         2.47 o                         
   3   0  12        892.51       1013.16        11.88 o                         
   4   0  12         46.87         54.49         3.09 o                         
   5   0  12        386.48        379.81         4.02 o                         
   6   0  12          1.09          0.64         0.68 o                         
   7   0  12         15.86         17.18         0.90 o                         
  -7   1  12         28.58         23.83         0.98 o                         
  -6   1  12         25.52         27.83         1.17 o                         
  -5   1  12          3.12          4.96         0.80 o                         
  -4   1  12        135.96        136.91         4.83 o                         
  -3   1  12         87.87        103.44         3.75 o                         
  -2   1  12        575.75        629.85        11.07 o                         
  -1   1  12        387.04        463.29         4.56 o                         
   0   1  12        855.39       1001.41         8.44 o                         
   1   1  12        384.69        461.92         4.92 o                         
   2   1  12        572.90        639.99         6.62 o                         
   3   1  12         87.97         96.72         3.76 o                         
   4   1  12        137.06        145.24         4.94 o                         
   5   1  12          3.14          6.01         0.77 o                         
   6   1  12         25.68         26.97         1.07 o                         
   7   1  12         28.89         23.90         0.97 o                         
  -7   2  12         46.77         42.90         1.17 o                         
  -6   2  12         88.10         86.54         1.84 o                         
  -5   2  12        276.70        250.22         2.77 o                         
  -4   2  12        932.69        889.20         7.38 o                         
  -3   2  12        112.69        124.80         4.25 o                         
  -2   2  12        143.46        163.12         4.87 o                         
  -1   2  12        384.60        416.00         4.51 o                         
   0   2  12         19.90         23.70         1.39 o                         
   1   2  12        386.50        413.56         5.77 o                         
   2   2  12        144.19        170.50         3.37 o                         
   3   2  12        113.23        120.38         3.22 o                         
   4   2  12        932.81        894.28         8.39 o                         
   5   2  12        278.22        254.93         3.37 o                         
   6   2  12         88.03         84.74         1.82 o                         
   7   2  12         46.58         41.56         1.44 o                         
  -7   3  12          1.46          1.72         0.65 o                         
  -6   3  12         37.17         43.64         1.36 o                         
  -5   3  12         62.96         62.64         1.53 o                         
  -4   3  12        245.80        237.72         2.88 o                         
  -3   3  12         33.58         26.68         2.67 o                         
  -2   3  12        203.71        223.40         4.62 o                         
  -1   3  12        357.64        329.49         4.97 o                         
   0   3  12       1348.39       1383.88        13.42 o                         
   1   3  12        357.27        341.23         8.13 o                         
   2   3  12        202.21        218.74         4.69 o                         
   3   3  12         33.72         31.27         2.23 o                         
   4   3  12        246.79        237.85         2.80 o                         
   5   3  12         63.16         65.84         1.55 o                         
   6   3  12         37.81         40.29         1.30 o                         
   7   3  12          1.45          2.23         0.51 o                         
  -7   4  12         25.97         25.01         1.05 o                         
  -6   4  12         52.34         46.19         1.49 o                         
  -5   4  12        106.29        108.03         1.79 o                         
  -4   4  12        990.44        947.44         5.43 o                         
  -3   4  12        352.10        372.41         7.90 o                         
  -2   4  12        168.13        162.42         4.14 o                         
  -1   4  12        459.40        437.43         6.16 o                         
   0   4  12       1400.79       1520.83        14.11 o                         
   1   4  12        460.98        438.70         6.70 o                         
   2   4  12        167.42        159.94         6.09 o                         
   3   4  12        353.15        362.35         7.46 o                         
   4   4  12        989.09        955.11         6.43 o                         
   5   4  12        105.47        107.33         2.16 o                         
   6   4  12         52.34         45.52         1.19 o                         
   7   4  12         25.70         24.91         0.74 o                         
  -7   5  12         10.05          7.20         1.47 o                         
  -6   5  12         55.11         57.14         1.33 o                         
  -5   5  12         15.08         15.71         0.99 o                         
  -4   5  12          0.84          1.95         0.62 o                         
  -3   5  12        113.51        111.86         4.55 o                         
  -2   5  12        305.11        303.90         5.50 o                         
  -1   5  12        293.81        325.74         5.14 o                         
   0   5  12          0.33          0.76         1.31 o                         
   1   5  12        291.82        328.73         7.11 o                         
   2   5  12        302.25        286.73         9.33 o                         
   3   5  12        113.46        112.59         7.26 o                         
   4   5  12          0.91          1.16         0.68 o                         
   5   5  12         14.88         17.96         1.09 o                         
   6   5  12         55.82         57.56         1.38 o                         
   7   5  12         10.43          8.26         0.77 o                         
  -7   6  12         12.62         15.22         1.41 o                         
  -6   6  12         67.27         64.23         1.49 o                         
  -5   6  12        422.44        419.48         3.76 o                         
  -4   6  12        664.96        627.92         4.58 o                         
  -3   6  12        391.05        376.85         3.01 o                         
  -2   6  12        133.50        119.80         3.68 o                         
  -1   6  12         75.94         70.50         3.33 o                         
   0   6  12        453.75        518.86         9.93 o                         
   1   6  12         76.37         63.44         4.72 o                         
   2   6  12        132.97        117.59         6.45 o                         
   3   6  12        390.87        385.37         4.23 o                         
   4   6  12        662.87        621.74         5.30 o                         
   5   6  12        421.03        414.42         4.17 o                         
   6   6  12         68.09         65.35         1.29 o                         
   7   6  12         12.85         17.09         1.21 o                         
  -6   7  12         74.90         71.77         1.68 o                         
  -5   7  12         12.76         16.27         1.11 o                         
  -4   7  12         46.49         47.10         1.67 o                         
  -3   7  12        107.10        102.67         1.63 o                         
  -2   7  12        118.37        109.17         2.09 o                         
  -1   7  12        247.71        242.54         6.41 o                         
   0   7  12        436.60        444.46        12.63 o                         
   1   7  12        248.83        238.43         9.39 o                         
   2   7  12        119.27        105.58         2.14 o                         
   3   7  12        106.82        104.09         1.79 o                         
   4   7  12         46.70         48.91         1.46 o                         
   5   7  12         12.90         17.34         1.01 o                         
   6   7  12         75.86         72.80         1.32 o                         
  -6   8  12         62.89         63.23         1.39 o                         
  -5   8  12         90.94         97.24         1.97 o                         
  -4   8  12         66.31         76.11         1.98 o                         
  -3   8  12        296.43        293.07         3.27 o                         
  -2   8  12        485.79        485.99         3.64 o                         
  -1   8  12        744.37        683.82         5.18 o                         
   0   8  12          7.84         15.09         1.02 o                         
   1   8  12        745.31        694.34         5.35 o                         
   2   8  12        486.21        482.73         5.65 o                         
   3   8  12        297.11        290.74         3.72 o                         
   4   8  12         66.10         78.61         1.41 o                         
   5   8  12         90.62         95.47         1.72 o                         
   6   8  12         63.94         63.53         1.22 o                         
  -6   9  12         40.56         42.67         1.79 o                         
  -5   9  12         54.27         50.93         1.17 o                         
  -4   9  12        267.94        280.43         3.53 o                         
  -3   9  12         28.38         33.08         1.27 o                         
  -2   9  12       1252.30       1183.39         6.90 o                         
  -1   9  12        392.25        364.10         3.52 o                         
   0   9  12        158.18        140.69         2.38 o                         
   1   9  12        391.72        367.32         3.93 o                         
   2   9  12       1252.52       1179.50         8.07 o                         
   3   9  12         29.16         33.08         1.26 o                         
   4   9  12        268.29        281.43         2.91 o                         
   5   9  12         53.83         51.82         1.54 o                         
   6   9  12         40.10         43.97         1.27 o                         
  -5  10  12          6.95          5.09         0.56 o                         
  -4  10  12         65.24         70.33         1.68 o                         
  -3  10  12          7.37          8.85         0.88 o                         
  -2  10  12        189.59        201.05         2.68 o                         
  -1  10  12        794.67        750.24         5.20 o                         
   0  10  12        153.93        153.31         2.37 o                         
   1  10  12        795.21        761.04         6.83 o                         
   2  10  12        187.85        191.33         3.39 o                         
   3  10  12          7.24          8.11         0.80 o                         
   4  10  12         65.12         68.41         1.46 o                         
   5  10  12          7.10          7.31         0.67 o                         
  -5  11  12         12.33         11.43         1.01 o                         
  -4  11  12         52.03         47.93         1.09 o                         
  -3  11  12         77.36         76.71         1.63 o                         
  -2  11  12        512.85        512.40         4.14 o                         
  -1  11  12         84.32         80.84         1.58 o                         
   0  11  12        101.80         90.62         2.00 o                         
   1  11  12         83.88         83.80         1.67 o                         
   2  11  12        510.61        500.55         6.07 o                         
   3  11  12         77.97         77.72         1.80 o                         
   4  11  12         52.52         49.99         1.24 o                         
   5  11  12         12.41         11.19         0.73 o                         
  -4  12  12         40.46         43.10         2.92 o                         
  -3  12  12         82.54         85.39         1.62 o                         
  -2  12  12         54.68         55.03         1.24 o                         
  -1  12  12        155.73        148.35         2.50 o                         
   0  12  12          5.40          5.19         0.67 o                         
   1  12  12        155.99        147.14         2.75 o                         
   2  12  12         53.80         54.65         2.24 o                         
   3  12  12         81.77         82.10         1.56 o                         
   4  12  12         40.49         40.28         1.58 o                         
  -3  13  12         18.97         15.59         0.89 o                         
  -2  13  12         25.01         25.50         0.81 o                         
  -1  13  12         46.61         54.65         1.24 o                         
   0  13  12          2.16          5.12         0.58 o                         
   1  13  12         46.86         53.82         1.14 o                         
   2  13  12         24.56         25.85         1.08 o                         
   3  13  12         19.31         17.24         1.01 o                         
  -2  14  12         29.03         29.32         1.51 o                         
  -1  14  12          1.65          2.16         0.56 o                         
   0  14  12        456.17        498.67         4.38 o                         
   1  14  12          1.68          3.20         1.18 o                         
   2  14  12         28.95         31.43         1.15 o                         
   1   0  13        144.90        140.03         2.24 o                         
   2   0  13         13.08          7.87         0.99 o                         
   3   0  13          1.94          0.53         1.07 o                         
   4   0  13          0.80          0.61         0.69 o                         
   5   0  13          0.89         -0.48         0.71 o                         
   6   0  13         20.33         21.12         0.97 o                         
   7   0  13         60.70         58.00         1.37 o                         
  -7   1  13         84.59         89.96         1.69 o                         
  -6   1  13         37.23         31.56         1.36 o                         
  -5   1  13        264.89        240.87         2.95 o                         
  -4   1  13         19.38         26.31         1.26 o                         
  -3   1  13        178.97        218.77         5.53 o                         
  -2   1  13         72.10         68.60         2.78 o                         
  -1   1  13          1.12          2.14         0.53 o                         
   0   1  13        946.70        921.03         7.52 o                         
   1   1  13          1.57          1.66         0.63 o                         
   2   1  13         72.26         74.35         2.45 o                         
   3   1  13        177.55        209.99         4.50 o                         
   4   1  13         19.72         23.25         1.19 o                         
   5   1  13        265.61        244.40         3.04 o                         
   6   1  13         37.52         31.74         1.11 o                         
   7   1  13         83.05         86.85         1.62 o                         
  -7   2  13          1.18          2.09         0.67 o                         
  -6   2  13         20.08         20.00         1.04 o                         
  -5   2  13         18.74         17.38         1.14 o                         
  -4   2  13         55.56         73.60         1.62 o                         
  -3   2  13        226.97        215.87         5.65 o                         
  -2   2  13        299.47        275.97         8.71 o                         
  -1   2  13       1267.96       1339.12         9.35 o                         
   0   2  13         83.02         62.19         2.07 o                         
   1   2  13       1272.93       1339.40        11.77 o                         
   2   2  13        299.82        273.88         4.65 o                         
   3   2  13        224.61        205.12         4.91 o                         
   4   2  13         56.84         75.46         1.79 o                         
   5   2  13         17.93         17.40         1.29 o                         
   6   2  13         20.36         19.37         1.01 o                         
   7   2  13          1.19          2.57         0.59 o                         
  -7   3  13        164.66        164.55         2.63 o                         
  -6   3  13         52.79         42.36         1.32 o                         
  -5   3  13         63.65         59.14         1.50 o                         
  -4   3  13        114.00         95.65         1.85 o                         
  -3   3  13        236.57        260.85         6.43 o                         
  -2   3  13        219.49        255.63         5.63 o                         
  -1   3  13       1518.92       1497.99        13.28 o                         
   0   3  13       3406.17       3481.07        23.69 o                         
   1   3  13       1520.25       1541.16        19.57 o                         
   2   3  13        218.86        255.96         5.23 o                         
   3   3  13        237.05        254.34         5.97 o                         
   4   3  13        113.25         97.77         1.81 o                         
   5   3  13         64.96         60.87         1.49 o                         
   6   3  13         53.20         44.75         1.53 o                         
   7   3  13        163.91        176.82         2.24 o                         
  -7   4  13         29.87         32.08         1.35 o                         
  -6   4  13         27.82         30.44         1.26 o                         
  -5   4  13         57.79         57.69         1.84 o                         
  -4   4  13        140.22        134.01         2.39 o                         
  -3   4  13        355.00        309.83         7.77 o                         
  -2   4  13         41.03         36.40         2.14 o                         
  -1   4  13        848.85        877.34         8.50 o                         
   0   4  13       1210.34       1328.02        13.27 o                         
   1   4  13        847.39        870.31        11.72 o                         
   2   4  13         40.51         36.37         2.54 o                         
   3   4  13        352.56        304.70         6.91 o                         
   4   4  13        138.88        131.90         2.18 o                         
   5   4  13         57.09         57.65         1.62 o                         
   6   4  13         27.60         28.85         0.98 o                         
   7   4  13         30.10         33.13         0.93 o                         
  -7   5  13         15.32         13.52         0.87 o                         
  -6   5  13         10.38          9.89         0.83 o                         
  -5   5  13        279.04        276.32         3.01 o                         
  -4   5  13        543.35        463.28         3.58 o                         
  -3   5  13        148.11        132.22         2.85 o                         
  -2   5  13        169.78        179.95         4.34 o                         
  -1   5  13       1011.29       1075.80        15.52 o                         
   0   5  13        165.23        188.20         5.67 o                         
   1   5  13       1011.27       1073.96        13.93 o                         
   2   5  13        169.65        180.65         7.49 o                         
   3   5  13        150.61        138.10         4.16 o                         
   4   5  13        543.03        470.96         4.47 o                         
   5   5  13        281.37        279.28         4.67 o                         
   6   5  13         10.39          8.52         0.69 o                         
   7   5  13         15.57         13.96         0.86 o                         
  -6   6  13         38.64         37.99         1.33 o                         
  -5   6  13         41.64         44.14         1.57 o                         
  -4   6  13        115.09        101.39         2.39 o                         
  -3   6  13        104.96         95.97         1.55 o                         
  -2   6  13         94.33         68.15         2.84 o                         
  -1   6  13        322.48        344.54         7.38 o                         
   0   6  13        504.09        588.04        14.82 o                         
   1   6  13        321.41        336.41        10.53 o                         
   2   6  13         95.62         67.36         5.01 o                         
   3   6  13        107.23         98.74         2.11 o                         
   4   6  13        114.99        107.06         3.18 o                         
   5   6  13         42.18         46.31         1.41 o                         
   6   6  13         37.99         37.07         0.96 o                         
  -6   7  13         59.23         59.53         1.27 o                         
  -5   7  13         94.28         83.53         2.21 o                         
  -4   7  13         86.15         88.82         2.17 o                         
  -3   7  13        183.60        154.84         2.03 o                         
  -2   7  13        189.32        165.98         2.58 o                         
  -1   7  13        274.18        245.57         7.75 o                         
   0   7  13         27.47         25.38         3.56 o                         
   1   7  13        276.68        238.39         9.53 o                         
   2   7  13        189.78        175.35         2.76 o                         
   3   7  13        184.13        158.34         2.23 o                         
   4   7  13         85.97         91.23         1.62 o                         
   5   7  13         94.30         88.38         2.07 o                         
   6   7  13         59.23         56.60         1.14 o                         
  -6   8  13         34.12         36.90         1.05 o                         
  -5   8  13         14.90         17.20         0.99 o                         
  -4   8  13        261.94        257.59         4.24 o                         
  -3   8  13         56.09         44.78         1.37 o                         
  -2   8  13         53.67         51.48         1.98 o                         
  -1   8  13        381.75        385.51         4.47 o                         
   0   8  13        440.80        460.78         4.77 o                         
   1   8  13        380.52        378.76         3.47 o                         
   2   8  13         53.47         51.46         1.33 o                         
   3   8  13         56.08         43.64         1.43 o                         
   4   8  13        261.78        259.46         2.50 o                         
   5   8  13         14.82         18.14         0.88 o                         
   6   8  13         33.87         36.62         1.14 o                         
  -6   9  13        185.15        180.57         3.61 o                         
  -5   9  13         13.87         15.49         0.74 o                         
  -4   9  13         55.65         58.76         1.74 o                         
  -3   9  13         54.98         61.05         1.53 o                         
  -2   9  13        716.57        708.70         5.45 o                         
  -1   9  13          7.33          8.22         0.72 o                         
   0   9  13       1002.60        918.74         6.68 o                         
   1   9  13          6.98          5.61         0.76 o                         
   2   9  13        716.43        712.19         5.83 o                         
   3   9  13         54.25         59.59         1.59 o                         
   4   9  13         55.75         59.48         1.35 o                         
   5   9  13         14.40         16.94         0.98 o                         
   6   9  13        184.90        177.58         3.52 o                         
  -5  10  13        114.12        113.37         2.37 o                         
  -4  10  13         80.58         91.09         1.85 o                         
  -3  10  13         32.36         25.40         1.08 o                         
  -2  10  13         40.25         42.47         1.33 o                         
  -1  10  13        377.55        387.47         3.53 o                         
   0  10  13        541.76        549.55         4.69 o                         
   1  10  13        374.66        375.28         4.05 o                         
   2  10  13         39.74         46.99         2.07 o                         
   3  10  13         32.37         26.46         1.14 o                         
   4  10  13         80.74         87.07         1.59 o                         
   5  10  13        114.45        114.23         2.34 o                         
  -4  11  13         77.20         79.81         1.33 o                         
  -3  11  13         66.03         66.15         1.50 o                         
  -2  11  13        163.70        174.83         2.21 o                         
  -1  11  13        166.41        151.12         2.23 o                         
   0  11  13        465.06        460.77         4.10 o                         
   1  11  13        166.42        153.58         2.19 o                         
   2  11  13        163.43        165.24         2.67 o                         
   3  11  13         67.58         67.80         1.46 o                         
   4  11  13         77.38         78.85         1.66 o                         
  -4  12  13         17.27         18.54         1.28 o                         
  -3  12  13         57.81         53.59         1.27 o                         
  -2  12  13          3.88          3.61         0.58 o                         
  -1  12  13         97.64        100.73         1.88 o                         
   0  12  13         32.79         33.63         1.15 o                         
   1  12  13         97.57         99.18         1.47 o                         
   2  12  13          3.85          3.32         0.71 o                         
   3  12  13         57.97         53.70         1.23 o                         
   4  12  13         17.37         18.97         1.27 o                         
  -3  13  13        103.22         97.93         2.89 o                         
  -2  13  13         11.10          6.99         0.81 o                         
  -1  13  13        117.65        119.08         2.14 o                         
   0  13  13         42.57         41.99         0.97 o                         
   1  13  13        116.78        121.95         2.38 o                         
   2  13  13         10.62          6.27         0.93 o                         
   3  13  13        104.35        101.13         2.56 o                         
  -1  14  13        192.62        200.24         2.39 o                         
   0  14  13         63.62         64.84         1.75 o                         
   1  14  13        195.25        201.98        10.18 o                         
   2  14  13         21.99         22.26         1.28 o                         
   0   0  14       9450.68       9502.76        69.56 o                         
   1   0  14       7913.32       8449.12        39.94 o                         
   2   0  14         95.74         93.14         2.67 o                         
   3   0  14         31.61         34.42         2.32 o                         
   4   0  14          0.66          1.04         0.68 o                         
   5   0  14         10.05          3.74         0.88 o                         
   6   0  14         62.30         58.65         1.40 o                         
   7   0  14        196.44        204.85         2.81 o                         
  -7   1  14         22.29         21.61         0.90 o                         
  -6   1  14         39.93         37.96         1.32 o                         
  -5   1  14         21.57         24.56         1.12 o                         
  -4   1  14         42.33         53.61         1.74 o                         
  -3   1  14          3.42          1.43         1.17 o                         
  -2   1  14       2789.41       2953.98        22.05 o                         
  -1   1  14        339.01        354.61         3.76 o                         
   0   1  14       6897.58       7505.84        40.78 o                         
   1   1  14        342.91        346.43         4.17 o                         
   2   1  14       2789.18       2930.28        16.78 o                         
   3   1  14          3.40          2.11         1.11 o                         
   4   1  14         42.57         50.68         1.65 o                         
   5   1  14         21.54         22.09         1.02 o                         
   6   1  14         39.95         37.63         1.31 o                         
   7   1  14         21.66         21.33         1.08 o                         
  -7   2  14         38.65         38.34         1.27 o                         
  -6   2  14         13.94         14.14         0.91 o                         
  -5   2  14        169.08        158.89         2.53 o                         
  -4   2  14         38.05         36.29         1.22 o                         
  -3   2  14        973.68        992.56        12.84 o                         
  -2   2  14        294.79        313.70         6.15 o                         
  -1   2  14       2267.50       2349.69        16.38 o                         
   0   2  14       1286.59       1205.76        10.49 o                         
   1   2  14       2266.38       2385.11        28.90 o                         
   2   2  14        290.55        305.11         4.76 o                         
   3   2  14        975.26        999.51        12.32 o                         
   4   2  14         39.27         36.96         1.19 o                         
   5   2  14        169.59        154.84         2.29 o                         
   6   2  14         14.61         15.35         0.94 o                         
   7   2  14         38.41         46.38         1.33 o                         
  -7   3  14         72.80         64.68         1.85 o                         
  -6   3  14         61.07         66.68         1.56 o                         
  -5   3  14        254.76        273.56         3.10 o                         
  -4   3  14         76.68         83.04         1.76 o                         
  -3   3  14        349.45        356.68         7.70 o                         
  -2   3  14       1320.16       1395.60        14.49 o                         
  -1   3  14         48.27         56.92         1.97 o                         
   0   3  14          0.08          5.67         1.32 o                         
   1   3  14         48.94         58.42         6.83 o                         
   2   3  14       1323.02       1375.96        13.57 o                         
   3   3  14        347.92        354.06         7.14 o                         
   4   3  14         76.58         82.66         1.73 o                         
   5   3  14        255.50        279.54         3.19 o                         
   6   3  14         61.23         67.00         1.78 o                         
   7   3  14         72.25         61.57         1.27 o                         
  -7   4  14          0.44         -0.43         0.66 o                         
  -6   4  14         20.55         19.52         0.93 o                         
  -5   4  14        373.68        361.71         3.59 o                         
  -4   4  14        347.73        322.00         3.48 o                         
  -3   4  14         76.23         89.02         4.04 o                         
  -2   4  14        189.97        174.44         4.44 o                         
  -1   4  14          6.47          9.92         1.16 o                         
   0   4  14        341.88        322.94         6.25 o                         
   1   4  14          6.53         10.23         2.20 o                         
   2   4  14        187.10        173.93         5.37 o                         
   3   4  14         76.02         93.87         3.88 o                         
   4   4  14        347.61        321.77         3.38 o                         
   5   4  14        373.27        354.07         3.89 o                         
   6   4  14         21.23         18.77         0.78 o                         
   7   4  14          0.44          0.70         0.44 o                         
  -7   5  14          3.69          5.77         0.64 o                         
  -6   5  14         54.20         57.68         1.43 o                         
  -5   5  14        100.21         88.51         1.72 o                         
  -4   5  14        288.29        288.80         4.11 o                         
  -3   5  14       1118.34       1077.80        11.64 o                         
  -2   5  14        623.75        658.94         8.56 o                         
  -1   5  14          5.27          4.59         1.30 o                         
   0   5  14        612.61        560.11        10.23 o                         
   1   5  14          5.08          5.81         1.51 o                         
   2   5  14        619.44        658.19        14.78 o                         
   3   5  14       1116.01       1091.48         8.96 o                         
   4   5  14        287.74        287.09         3.89 o                         
   5   5  14        100.52         87.57         1.89 o                         
   6   5  14         54.45         55.92         1.20 o                         
   7   5  14          3.63          5.81         0.99 o                         
  -6   6  14         33.79         35.12         1.13 o                         
  -5   6  14         20.86         19.33         1.14 o                         
  -4   6  14        509.78        482.41         4.19 o                         
  -3   6  14         61.39         53.25         1.20 o                         
  -2   6  14          0.27          0.94         1.18 o                         
  -1   6  14         13.82          8.51         1.59 o                         
   0   6  14        852.71        855.16        13.67 o                         
   1   6  14         13.90          6.00         2.21 o                         
   2   6  14          0.22          1.31         1.74 o                         
   3   6  14         62.11         54.36         1.66 o                         
   4   6  14        508.73        478.77         5.29 o                         
   5   6  14         20.66         22.09         0.98 o                         
   6   6  14         33.96         37.12         1.04 o                         
  -6   7  14         79.38         81.42         1.72 o                         
  -5   7  14         92.46         80.98         2.74 o                         
  -4   7  14         43.00         41.81         1.56 o                         
  -3   7  14        367.21        353.92         3.37 o                         
  -2   7  14        397.80        406.39         3.81 o                         
  -1   7  14        561.42        546.97         8.19 o                         
   0   7  14        706.34        704.62        16.73 o                         
   1   7  14        560.81        554.67        14.88 o                         
   2   7  14        394.93        395.24         4.27 o                         
   3   7  14        367.34        354.83         4.83 o                         
   4   7  14         43.62         44.16         1.30 o                         
   5   7  14         92.29         84.88         1.56 o                         
   6   7  14         78.06         83.81         1.55 o                         
  -6   8  14         64.94         61.63         1.27 o                         
  -5   8  14         17.43         21.02         1.01 o                         
  -4   8  14         12.43         11.22         1.10 o                         
  -3   8  14        491.22        499.32         4.39 o                         
  -2   8  14         20.20         25.41         1.00 o                         
  -1   8  14        312.94        280.92         3.26 o                         
   0   8  14       1416.34       1372.91         9.39 o                         
   1   8  14        312.63        285.43         3.31 o                         
   2   8  14         20.01         23.15         1.09 o                         
   3   8  14        492.62        504.17         5.43 o                         
   4   8  14         12.21         11.55         0.70 o                         
   5   8  14         17.46         21.18         0.89 o                         
   6   8  14         64.93         63.39         1.40 o                         
  -5   9  14         35.71         43.09         1.06 o                         
  -4   9  14         89.13         95.58         2.38 o                         
  -3   9  14          4.17          5.30         0.79 o                         
  -2   9  14        575.38        519.70         4.51 o                         
  -1   9  14        306.90        313.16         3.27 o                         
   0   9  14         87.88         94.82         1.83 o                         
   1   9  14        305.91        303.99         3.16 o                         
   2   9  14        574.64        524.09         4.42 o                         
   3   9  14          4.21          4.52         0.79 o                         
   4   9  14         89.59         92.43         1.60 o                         
   5   9  14         35.90         44.40         1.79 o                         
  -5  10  14        100.37         99.32         1.78 o                         
  -4  10  14         20.12         21.56         1.01 o                         
  -3  10  14        671.71        740.35         5.21 o                         
  -2  10  14         25.77         18.23         1.00 o                         
  -1  10  14        117.59        100.28         1.64 o                         
   0  10  14       1751.74       1681.20         9.59 o                         
   1  10  14        117.60        105.37         2.10 o                         
   2  10  14         26.44         21.52         1.25 o                         
   3  10  14        672.19        733.34         5.78 o                         
   4  10  14         19.28         20.41         0.85 o                         
   5  10  14        100.75        103.25         2.17 o                         
  -4  11  14        147.96        155.85         2.46 o                         
  -3  11  14        219.97        225.46         3.95 o                         
  -2  11  14        280.19        287.68         2.80 o                         
  -1  11  14        139.64        137.78         2.17 o                         
   0  11  14          1.36          1.53         0.61 o                         
   1  11  14        139.30        141.79         1.91 o                         
   2  11  14        280.29        285.97         3.77 o                         
   3  11  14        219.97        223.50         2.56 o                         
   4  11  14        146.64        155.82         6.50 o                         
  -4  12  14         27.24         25.82         1.03 o                         
  -3  12  14         15.92         17.97         1.00 o                         
  -2  12  14          7.75          6.34         0.62 o                         
  -1  12  14         20.05         19.31         0.97 o                         
   0  12  14        248.71        256.53         2.68 o                         
   1  12  14         20.01         21.68         0.86 o                         
   2  12  14          8.10          7.53         0.77 o                         
   3  12  14         15.75         16.83         0.91 o                         
   4  12  14         28.14         21.15         1.36 o                         
  -3  13  14         68.90         77.09         2.48 o                         
  -2  13  14         80.35         82.77         1.76 o                         
  -1  13  14         76.30         78.22         1.59 o                         
   0  13  14        180.87        176.94         2.80 o                         
   1  13  14         76.62         77.78         1.63 o                         
   2  13  14         81.18         81.06         2.19 o                         
   3  13  14         68.97         75.39         2.46 o                         
  -1  14  14        158.76        159.79         2.00 o                         
   0  14  14        163.25        160.69         5.15 o                         
   1  14  14        158.49        157.02        10.22 o                         
   1   0  15       3050.22       3603.54        31.10 o                         
   2   0  15        165.42        206.36         4.82 o                         
   3   0  15         27.52         28.69         2.21 o                         
   4   0  15        491.72        450.49         4.35 o                         
   5   0  15         18.54         17.95         1.52 o                         
   6   0  15        212.08        222.38         3.35 o                         
   7   0  15         26.26         24.24         0.92 o                         
  -7   1  15         52.89         49.82         1.20 o                         
  -6   1  15        202.11        210.85         3.24 o                         
  -5   1  15        112.04        111.58         2.48 o                         
  -4   1  15        194.97        176.27         2.51 o                         
  -3   1  15        106.49        109.40         4.60 o                         
  -2   1  15        244.75        241.50         5.36 o                         
  -1   1  15        281.75        304.09         4.60 o                         
   0   1  15       7262.75       7763.90        42.48 o                         
   1   1  15        284.22        306.24         4.48 o                         
   2   1  15        244.31        237.63         3.87 o                         
   3   1  15        109.74        111.23         3.93 o                         
   4   1  15        194.33        174.53         3.15 o                         
   5   1  15        114.98        110.16         2.91 o                         
   6   1  15        202.34        215.04         3.51 o                         
   7   1  15         52.56         50.01         1.44 o                         
  -7   2  15         14.35         11.14         0.67 o                         
  -6   2  15         78.55         82.30         2.01 o                         
  -5   2  15        194.27        178.16         3.15 o                         
  -4   2  15        567.45        530.77         4.55 o                         
  -3   2  15        992.16        977.78        12.95 o                         
  -2   2  15        676.88        717.84         9.77 o                         
  -1   2  15       1690.30       1836.28        14.71 o                         
   0   2  15       1063.72       1026.74        10.38 o                         
   1   2  15       1689.20       1853.19        17.24 o                         
   2   2  15        674.11        699.62         7.66 o                         
   3   2  15        988.86        980.37        12.39 o                         
   4   2  15        570.56        537.26         4.56 o                         
   5   2  15        195.69        181.64         3.20 o                         
   6   2  15         77.59         81.23         1.98 o                         
   7   2  15         14.13         10.84         0.73 o                         
  -7   3  15         14.38         16.52         1.04 o                         
  -6   3  15         64.13         60.66         2.24 o                         
  -5   3  15         86.84         89.87         2.23 o                         
  -4   3  15         22.58         28.09         1.14 o                         
  -3   3  15        123.22        141.25         4.95 o                         
  -2   3  15          7.42          5.70         1.31 o                         
  -1   3  15        832.63        843.82         9.84 o                         
   0   3  15       4601.77       4765.97        30.92 o                         
   1   3  15        835.71        868.49        14.48 o                         
   2   3  15          7.47          6.15         1.39 o                         
   3   3  15        125.18        135.36         6.93 o                         
   4   3  15         22.82         26.85         1.21 o                         
   5   3  15         88.00         91.78         2.00 o                         
   6   3  15         63.71         56.31         1.48 o                         
   7   3  15         14.29         15.92         0.81 o                         
  -7   4  15         28.37         31.63         1.21 o                         
  -6   4  15         10.80         10.56         0.90 o                         
  -5   4  15         66.92         57.88         2.91 o                         
  -4   4  15        799.28        765.05         5.70 o                         
  -3   4  15        239.40        247.20         6.73 o                         
  -2   4  15        203.17        197.29         4.84 o                         
  -1   4  15        824.81        881.30         9.33 o                         
   0   4  15         22.18         21.59         1.90 o                         
   1   4  15        828.25        866.98        12.89 o                         
   2   4  15        204.36        203.28         5.91 o                         
   3   4  15        237.22        251.78         7.27 o                         
   4   4  15        804.27        774.24         6.07 o                         
   5   4  15         68.41         63.92         1.70 o                         
   6   4  15         10.60         10.24         0.71 o                         
   7   4  15         28.13         30.92         1.13 o                         
  -7   5  15          2.60          1.19         0.79 o                         
  -6   5  15          9.89          9.01         1.28 o                         
  -5   5  15         22.53         23.76         1.12 o                         
  -4   5  15        152.94        151.10         3.45 o                         
  -3   5  15        406.33        376.23         3.35 o                         
  -2   5  15         15.15         10.13         1.37 o                         
  -1   5  15        590.05        598.27         8.76 o                         
   0   5  15        581.01        625.06        11.12 o                         
   1   5  15        588.97        601.21        10.60 o                         
   2   5  15         15.10         11.34         2.40 o                         
   3   5  15        406.28        373.67         3.80 o                         
   4   5  15        153.83        149.41         2.45 o                         
   5   5  15         22.50         26.89         1.21 o                         
   6   5  15          9.74          7.97         0.71 o                         
  -6   6  15         45.03         43.04         1.40 o                         
  -5   6  15          0.90          0.24         0.80 o                         
  -4   6  15        237.06        217.32         3.17 o                         
  -3   6  15         24.84         26.59         0.92 o                         
  -2   6  15         81.36         72.99         1.82 o                         
  -1   6  15        547.02        528.08        11.71 o                         
   0   6  15          9.86         12.57         2.04 o                         
   1   6  15        547.88        530.12        13.84 o                         
   2   6  15         81.36         74.76         2.43 o                         
   3   6  15         24.37         24.79         1.45 o                         
   4   6  15        237.79        216.26         3.09 o                         
   5   6  15          0.82          0.61         0.67 o                         
   6   6  15         44.72         43.03         0.99 o                         
  -6   7  15         25.05         24.86         1.02 o                         
  -5   7  15        147.93        153.72         2.99 o                         
  -4   7  15         41.67         42.93         1.85 o                         
  -3   7  15         25.82         18.33         1.48 o                         
  -2   7  15         76.10         66.41         1.45 o                         
  -1   7  15        549.14        545.64         4.98 o                         
   0   7  15       1590.35       1459.39        16.00 o                         
   1   7  15        547.20        561.53         5.26 o                         
   2   7  15         75.00         64.83         1.46 o                         
   3   7  15         25.79         20.32         1.30 o                         
   4   7  15         41.73         44.79         1.43 o                         
   5   7  15        147.71        147.85         2.36 o                         
   6   7  15         25.33         22.95         0.99 o                         
  -6   8  15        151.52        164.26         4.19 o                         
  -5   8  15         40.77         46.98         2.05 o                         
  -4   8  15        219.60        216.63         3.12 o                         
  -3   8  15         44.20         38.51         1.45 o                         
  -2   8  15         85.76         81.08         1.77 o                         
  -1   8  15        942.90        942.75         6.18 o                         
   0   8  15         31.35         37.24         1.33 o                         
   1   8  15        943.95        946.79         6.70 o                         
   2   8  15         85.91         81.67         1.66 o                         
   3   8  15         43.30         37.18         1.37 o                         
   4   8  15        218.97        218.40         2.62 o                         
   5   8  15         40.87         45.22         1.56 o                         
   6   8  15        151.32        167.30         2.19 o                         
  -5   9  15         18.24         18.52         1.14 o                         
  -4   9  15         66.92         68.58         2.92 o                         
  -3   9  15        191.56        186.03         2.82 o                         
  -2   9  15        301.36        334.97         3.57 o                         
  -1   9  15        432.09        419.18         3.90 o                         
   0   9  15        462.47        440.54         3.98 o                         
   1   9  15        433.23        423.17         3.94 o                         
   2   9  15        300.40        336.78         3.84 o                         
   3   9  15        192.29        179.85         3.29 o                         
   4   9  15         66.68         66.83         1.53 o                         
   5   9  15         18.15         20.47         1.31 o                         
  -5  10  15        169.45        182.83         2.36 o                         
  -4  10  15         33.92         39.44         1.46 o                         
  -3  10  15        451.52        462.18         3.85 o                         
  -2  10  15        135.84        141.21         2.47 o                         
  -1  10  15        224.55        229.88         3.05 o                         
   0  10  15         16.74         15.20         1.02 o                         
   1  10  15        225.23        238.70         3.55 o                         
   2  10  15        136.28        138.24         2.69 o                         
   3  10  15        447.77        446.48         4.96 o                         
   4  10  15         33.95         38.69         1.07 o                         
   5  10  15        170.11        181.22         2.82 o                         
  -4  11  15        102.48        100.41         1.73 o                         
  -3  11  15         37.37         30.72         1.43 o                         
  -2  11  15        103.09        109.74         1.69 o                         
  -1  11  15        148.11        145.81         2.18 o                         
   0  11  15         65.51         55.75         1.41 o                         
   1  11  15        148.48        146.04         2.33 o                         
   2  11  15        102.24        110.61         2.52 o                         
   3  11  15         37.59         30.12         1.17 o                         
   4  11  15        102.19        102.87         2.30 o                         
  -4  12  15         82.52         74.32         1.55 o                         
  -3  12  15         74.16         70.46         1.63 o                         
  -2  12  15         51.94         57.33         1.32 o                         
  -1  12  15         83.36         89.63         2.15 o                         
   0  12  15          6.64          7.31         0.78 o                         
   1  12  15         83.99         85.15         2.36 o                         
   2  12  15         52.20         55.18         1.85 o                         
   3  12  15         72.13         68.39         1.88 o                         
  -3  13  15         48.66         53.50         1.97 o                         
  -2  13  15          7.63         10.12         1.44 o                         
  -1  13  15        137.45        140.72         2.04 o                         
   0  13  15         45.37         39.58         1.12 o                         
   1  13  15        136.31        139.72         3.99 o                         
   2  13  15          7.68          9.32         1.69 o                         
   3  13  15         48.91         55.55         1.96 o                         
  -1  14  15         62.00         61.48         2.11 o                         
   0  14  15         15.60         19.53         1.42 o                         
   1  14  15         62.31         67.47         2.25 o                         
   0   0  16       5490.25       6239.55       206.54 o                         
   1   0  16          0.26          2.64         0.65 o                         
   2   0  16         21.45         37.95         2.24 o                         
   3   0  16        266.32        314.71         6.90 o                         
   4   0  16        112.69        120.82         2.23 o                         
   5   0  16          3.36          2.50         1.12 o                         
   6   0  16         78.32         69.90         1.91 o                         
   7   0  16         34.92         31.99         0.97 o                         
  -7   1  16          8.08         11.74         0.85 o                         
  -6   1  16        404.12        398.91         4.52 o                         
  -5   1  16         10.79         10.75         1.32 o                         
  -4   1  16        100.64         87.81         1.82 o                         
  -3   1  16        268.90        258.95         6.39 o                         
  -2   1  16       1258.38       1327.26        13.80 o                         
  -1   1  16        315.76        328.96         4.81 o                         
   0   1  16       4321.49       5125.89        30.73 o                         
   1   1  16        314.53        321.18         4.74 o                         
   2   1  16       1250.53       1314.03        11.66 o                         
   3   1  16        271.59        260.62         6.15 o                         
   4   1  16        101.21         87.90         2.38 o                         
   5   1  16         10.86          8.94         1.02 o                         
   6   1  16        404.33        400.40         3.95 o                         
   7   1  16          8.13         10.63         0.81 o                         
  -7   2  16         71.83         63.74         1.45 o                         
  -6   2  16         29.35         33.16         1.37 o                         
  -5   2  16        128.61        128.78         2.65 o                         
  -4   2  16         94.53         84.40         1.79 o                         
  -3   2  16        353.10        353.50         7.69 o                         
  -2   2  16        639.93        650.16         9.49 o                         
  -1   2  16       1913.26       2007.47        14.98 o                         
   0   2  16       3263.52       3457.52        24.74 o                         
   1   2  16       1905.57       2046.97        22.29 o                         
   2   2  16        643.04        654.30         8.54 o                         
   3   2  16        352.86        357.48         7.35 o                         
   4   2  16         92.99         81.93         1.74 o                         
   5   2  16        128.62        127.16         2.69 o                         
   6   2  16         28.62         30.45         1.16 o                         
   7   2  16         72.76         66.37         1.83 o                         
  -7   3  16         13.34         15.00         0.94 o                         
  -6   3  16          2.56          2.60         0.76 o                         
  -5   3  16        142.43        148.38         2.83 o                         
  -4   3  16        171.56        154.03         2.42 o                         
  -3   3  16       1039.63       1053.10        14.14 o                         
  -2   3  16         15.71         14.37         3.43 o                         
  -1   3  16        100.52         96.67         3.02 o                         
   0   3  16         80.53         44.57         2.46 o                         
   1   3  16         99.70        100.26         5.57 o                         
   2   3  16         15.32         13.60         1.64 o                         
   3   3  16       1043.07       1050.09        13.87 o                         
   4   3  16        171.33        147.95         2.32 o                         
   5   3  16        142.56        149.75         2.52 o                         
   6   3  16          2.42          2.74         0.68 o                         
   7   3  16         13.29         12.99         0.61 o                         
  -7   4  16         20.22         20.29         1.50 o                         
  -6   4  16         29.04         30.58         1.23 o                         
  -5   4  16         27.36         31.70         1.28 o                         
  -4   4  16        638.69        626.59         5.11 o                         
  -3   4  16        430.02        394.72         4.06 o                         
  -2   4  16        255.30        231.58         5.58 o                         
  -1   4  16        163.08        164.17         4.40 o                         
   0   4  16         15.92         18.55         1.86 o                         
   1   4  16        165.65        177.91         8.25 o                         
   2   4  16        260.43        243.78         8.10 o                         
   3   4  16        429.22        401.99         7.02 o                         
   4   4  16        638.09        628.27         5.22 o                         
   5   4  16         27.07         29.94         1.23 o                         
   6   4  16         28.07         27.55         0.94 o                         
   7   4  16         20.57         21.35         1.77 o                         
  -6   5  16         41.52         44.33         2.31 o                         
  -5   5  16         49.55         51.26         2.16 o                         
  -4   5  16        303.66        287.43         3.62 o                         
  -3   5  16        886.48        810.37         5.29 o                         
  -2   5  16        197.79        214.15         4.98 o                         
  -1   5  16         93.06        105.33         3.79 o                         
   0   5  16        277.42        280.72         7.52 o                         
   1   5  16         94.62        109.81         4.62 o                         
   2   5  16        197.71        203.01         8.28 o                         
   3   5  16        887.03        818.67         5.56 o                         
   4   5  16        303.24        290.84         4.02 o                         
   5   5  16         49.66         49.91         1.50 o                         
   6   5  16         41.95         43.06         1.05 o                         
  -6   6  16         64.48         73.94         1.99 o                         
  -5   6  16         59.05         64.11         2.07 o                         
  -4   6  16        133.80        133.17         2.51 o                         
  -3   6  16        502.52        455.67         3.73 o                         
  -2   6  16         34.83         31.22         1.01 o                         
  -1   6  16        194.15        184.58         5.91 o                         
   0   6  16          0.08         -0.13         1.37 o                         
   1   6  16        195.25        181.13         8.20 o                         
   2   6  16         35.83         33.68         1.31 o                         
   3   6  16        502.39        457.77         4.00 o                         
   4   6  16        134.08        132.62         2.77 o                         
   5   6  16         59.68         61.56         1.56 o                         
   6   6  16         65.34         71.12         1.17 o                         
  -6   7  16         29.39         31.64         1.36 o                         
  -5   7  16        139.32        140.92         2.82 o                         
  -4   7  16        224.35        214.87         3.34 o                         
  -3   7  16        185.80        166.01         2.50 o                         
  -2   7  16        175.00        167.89         2.28 o                         
  -1   7  16        100.91        116.46         1.75 o                         
   0   7  16       1077.79       1006.19         8.06 o                         
   1   7  16        100.53        111.60         1.89 o                         
   2   7  16        176.83        169.01         2.19 o                         
   3   7  16        184.83        172.88         3.03 o                         
   4   7  16        224.50        218.04         3.44 o                         
   5   7  16        138.73        134.27         1.90 o                         
   6   7  16         29.43         31.22         1.19 o                         
  -6   8  16         46.24         48.53         2.01 o                         
  -5   8  16         32.41         28.81         1.28 o                         
  -4   8  16        168.97        166.08         3.18 o                         
  -3   8  16        257.54        257.81         3.10 o                         
  -2   8  16        113.84         97.68         1.81 o                         
  -1   8  16        399.12        340.55         3.18 o                         
   0   8  16        460.71        498.78         4.60 o                         
   1   8  16        398.36        341.30         3.72 o                         
   2   8  16        113.76         95.28         1.80 o                         
   3   8  16        256.57        265.22         3.36 o                         
   4   8  16        167.61        164.77         2.48 o                         
   5   8  16         32.90         29.49         1.32 o                         
   6   8  16         46.30         46.40         1.08 o                         
  -5   9  16         85.81         93.42         1.92 o                         
  -4   9  16        164.55        175.21         8.12 o                         
  -3   9  16         55.91         56.10         1.62 o                         
  -2   9  16        391.03        414.51         4.01 o                         
  -1   9  16         85.85         91.36         1.84 o                         
   0   9  16        144.89        158.58         2.23 o                         
   1   9  16         85.77         86.58         1.98 o                         
   2   9  16        392.00        427.34         4.39 o                         
   3   9  16         56.64         57.66         1.76 o                         
   4   9  16        164.16        164.43         2.63 o                         
   5   9  16         84.96         81.94         2.25 o                         
  -5  10  16         28.69         31.80         0.95 o                         
  -4  10  16          4.64          3.57         0.87 o                         
  -3  10  16        155.00        163.13         2.74 o                         
  -2  10  16         94.49         87.02         1.96 o                         
  -1  10  16        314.74        287.98         3.28 o                         
   0  10  16         11.30         11.96         0.88 o                         
   1  10  16        314.60        290.58         3.91 o                         
   2  10  16         94.40         80.06         2.23 o                         
   3  10  16        155.44        168.04         2.70 o                         
   4  10  16          4.34          4.33         0.71 o                         
   5  10  16         28.28         30.93         1.72 o                         
  -4  11  16         17.09         18.83         1.15 o                         
  -3  11  16          0.04          1.61         1.06 o                         
  -2  11  16         64.84         57.06         1.38 o                         
  -1  11  16        116.22        124.19         2.26 o                         
   0  11  16         17.36         15.39         0.88 o                         
   1  11  16        115.85        119.77         2.09 o                         
   2  11  16         65.07         54.05         1.78 o                         
   3  11  16          0.06          0.21         0.60 o                         
   4  11  16         17.55         21.02         1.11 o                         
  -3  12  16         81.94         85.43         1.73 o                         
  -2  12  16        150.27        154.01         2.04 o                         
  -1  12  16         14.46         16.38         1.17 o                         
   0  12  16        163.58        167.93         2.31 o                         
   1  12  16         14.39         16.25         0.83 o                         
   2  12  16        150.53        154.55         2.62 o                         
   3  12  16         82.92         89.36         1.75 o                         
  -2  13  16         20.38         23.74         1.19 o                         
  -1  13  16         16.46         17.01         0.81 o                         
   0  13  16          0.06          0.16         0.93 o                         
   1  13  16         16.29         17.00         1.89 o                         
   2  13  16         20.18         22.32         2.27 o                         
   0  14  16          9.19          7.21         0.95 o                         
   1  14  16        162.98        160.94         3.34 o                         
   1   0  17         58.61         55.01         1.78 o                         
   2   0  17        354.34        364.36         6.80 o                         
   3   0  17        386.81        366.56         7.63 o                         
   4   0  17         63.14         55.74         1.80 o                         
   5   0  17        317.60        298.20         4.91 o                         
   6   0  17         88.69         80.72         2.01 o                         
   7   0  17         88.73         94.44         2.31 o                         
  -7   1  17         16.26         15.17         0.70 o                         
  -6   1  17        234.46        238.76         2.95 o                         
  -5   1  17         29.84         27.89         1.70 o                         
  -4   1  17        133.38        121.96         2.14 o                         
  -3   1  17        292.39        302.79         7.06 o                         
  -2   1  17         13.89         17.34         1.80 o                         
  -1   1  17       4512.32       4806.80        35.48 o                         
   0   1  17        978.26       1041.48         9.25 o                         
   1   1  17       4501.04       4825.03        29.04 o                         
   2   1  17         13.99         16.26         1.41 o                         
   3   1  17        292.58        303.80         6.78 o                         
   4   1  17        130.20        121.79         2.81 o                         
   5   1  17         29.48         25.48         1.39 o                         
   6   1  17        234.71        235.14         2.89 o                         
   7   1  17         15.89         15.45         1.29 o                         
  -7   2  17         89.03         90.56         1.64 o                         
  -6   2  17        155.90        157.10         2.66 o                         
  -5   2  17          8.07          6.92         0.99 o                         
  -4   2  17         71.93         75.94         1.74 o                         
  -3   2  17        119.94        109.50         4.41 o                         
  -2   2  17        374.50        395.24         7.46 o                         
  -1   2  17        202.81        255.24         7.31 o                         
   0   2  17         10.25         19.06         1.66 o                         
   1   2  17        203.79        269.56         5.29 o                         
   2   2  17        373.61        391.13         6.21 o                         
   3   2  17        117.05        103.76         5.25 o                         
   4   2  17         72.69         76.88         1.75 o                         
   5   2  17          8.05          5.56         1.05 o                         
   6   2  17        155.69        162.25         2.36 o                         
   7   2  17         89.17         90.45         1.67 o                         
  -7   3  17         15.18         15.35         1.79 o                         
  -6   3  17         56.88         42.80         1.42 o                         
  -5   3  17         67.11         60.29         1.97 o                         
  -4   3  17        674.04        663.13         5.76 o                         
  -3   3  17          5.99          7.06         1.00 o                         
  -2   3  17        398.41        422.95         7.99 o                         
  -1   3  17        613.25        635.35         7.41 o                         
   0   3  17        714.52        805.31        10.39 o                         
   1   3  17        615.01        637.27        12.71 o                         
   2   3  17        398.94        429.29         8.50 o                         
   3   3  17          6.15          6.47         1.03 o                         
   4   3  17        669.27        658.31         5.25 o                         
   5   3  17         66.91         60.55         1.51 o                         
   6   3  17         57.45         43.20         1.26 o                         
   7   3  17         15.21         15.07         1.04 o                         
  -7   4  17        110.09        106.21         3.85 o                         
  -6   4  17        189.26        193.77         3.02 o                         
  -5   4  17          8.90          8.14         0.85 o                         
  -4   4  17         86.81         81.48         1.80 o                         
  -3   4  17        327.74        374.26         4.00 o                         
  -2   4  17        254.40        243.88         6.25 o                         
  -1   4  17        323.72        323.88         6.34 o                         
   0   4  17       1725.58       1739.01        17.13 o                         
   1   4  17        324.47        319.19        10.49 o                         
   2   4  17        253.35        225.23         6.92 o                         
   3   4  17        325.25        364.41         3.86 o                         
   4   4  17         86.31         77.90         1.88 o                         
   5   4  17          8.12          6.90         0.76 o                         
   6   4  17        189.35        200.20         3.72 o                         
  -6   5  17         66.04         70.16         2.96 o                         
  -5   5  17         87.10         91.47         2.18 o                         
  -4   5  17        568.78        536.78         5.08 o                         
  -3   5  17        725.13        685.41         5.11 o                         
  -2   5  17        656.58        703.94        10.63 o                         
  -1   5  17        556.60        536.46         8.72 o                         
   0   5  17        147.68        178.62         6.16 o                         
   1   5  17        554.70        543.02        13.99 o                         
   2   5  17        659.69        700.83        15.82 o                         
   3   5  17        726.74        687.35         5.04 o                         
   4   5  17        566.43        547.74         5.20 o                         
   5   5  17         86.31         91.52         1.93 o                         
   6   5  17         66.37         68.82         1.23 o                         
  -6   6  17         33.03         38.86         1.61 o                         
  -5   6  17        136.71        139.68         2.53 o                         
  -4   6  17         94.43        104.99         2.45 o                         
  -3   6  17        390.94        358.78         3.40 o                         
  -2   6  17        223.38        231.62         2.59 o                         
  -1   6  17        368.89        374.14         8.59 o                         
   0   6  17        981.63        978.49        15.69 o                         
   1   6  17        371.95        369.61        11.83 o                         
   2   6  17        222.82        228.83         2.95 o                         
   3   6  17        388.24        359.79         3.82 o                         
   4   6  17         94.49        100.70         2.42 o                         
   5   6  17        137.09        138.00         2.24 o                         
   6   6  17         33.52         39.52         0.81 o                         
  -6   7  17         58.13         58.15         1.81 o                         
  -5   7  17        169.26        171.33         3.04 o                         
  -4   7  17        111.16        104.26         2.33 o                         
  -3   7  17        402.34        378.12         4.25 o                         
  -2   7  17        406.46        414.16         4.07 o                         
  -1   7  17        809.69        743.01         4.81 o                         
   0   7  17        628.16        615.16         4.69 o                         
   1   7  17        811.43        734.95         4.90 o                         
   2   7  17        408.95        395.29         3.44 o                         
   3   7  17        402.96        381.86         6.49 o                         
   4   7  17        111.34        105.01         2.38 o                         
   5   7  17        167.85        172.15         2.38 o                         
   6   7  17         58.76         55.92         3.11 o                         
  -6   8  17         83.54         75.96         2.33 o                         
  -5   8  17         82.41         78.03         1.85 o                         
  -4   8  17          3.96          4.05         0.91 o                         
  -3   8  17          0.53          1.15         0.68 o                         
  -2   8  17          3.21          3.81         0.69 o                         
  -1   8  17        618.96        624.61         4.50 o                         
   0   8  17          7.92         14.62         0.90 o                         
   1   8  17        620.42        628.35         5.29 o                         
   2   8  17          3.40          3.22         0.65 o                         
   3   8  17          0.57          1.55         0.76 o                         
   4   8  17          3.88          3.02         0.90 o                         
   5   8  17         82.42         75.66         1.92 o                         
   6   8  17         83.95         81.98         2.38 o                         
  -5   9  17         10.80         13.07         0.87 o                         
  -4   9  17         31.45         30.20         4.42 o                         
  -3   9  17         74.10         62.84         1.86 o                         
  -2   9  17        370.45        361.26         3.69 o                         
  -1   9  17         71.42         57.49         1.49 o                         
   0   9  17        231.11        243.25         2.77 o                         
   1   9  17         70.67         56.21         1.64 o                         
   2   9  17        371.84        353.37         3.58 o                         
   3   9  17         74.87         68.43         1.89 o                         
   4   9  17         31.50         31.04         1.24 o                         
   5   9  17         10.78         11.66         0.80 o                         
  -5  10  17         15.93         18.17         1.15 o                         
  -4  10  17         87.01         87.06         1.99 o                         
  -3  10  17          2.58          2.77         0.79 o                         
  -2  10  17         11.91          9.43         0.90 o                         
  -1  10  17        202.04        180.55         2.56 o                         
   0  10  17          0.13         -0.66         0.67 o                         
   1  10  17        200.03        180.60         3.11 o                         
   2  10  17         12.64         11.33         0.88 o                         
   3  10  17          2.62          2.43         0.75 o                         
   4  10  17         87.28         87.02         1.64 o                         
   5  10  17         16.27         21.41         1.38 o                         
  -4  11  17        165.27        180.96         2.68 o                         
  -3  11  17         14.38         13.75         1.36 o                         
  -2  11  17        155.00        142.06         2.57 o                         
  -1  11  17         79.08         77.16         1.59 o                         
   0  11  17         20.41         20.74         0.97 o                         
   1  11  17         78.06         73.44         1.90 o                         
   2  11  17        154.87        147.15         3.17 o                         
   3  11  17         14.92         13.47         0.73 o                         
   4  11  17        165.45        176.19         5.72 o                         
  -3  12  17         13.12         11.76         0.75 o                         
  -2  12  17          5.59          3.45         0.61 o                         
  -1  12  17        183.64        188.52         2.76 o                         
   0  12  17         28.94         26.76         0.90 o                         
   1  12  17        184.15        186.02         2.61 o                         
   2  12  17          6.02          4.47         0.81 o                         
   3  12  17         13.58         12.88         0.78 o                         
  -2  13  17         17.13         16.87         0.96 o                         
  -1  13  17          3.79          4.24         0.55 o                         
   0  13  17          0.01          1.26         0.71 o                         
   1  13  17          3.55          1.52         1.62 o                         
   2  13  17         17.46         15.82         1.15 o                         
   0   0  18       2544.00       2717.78        27.86 o                         
   1   0  18        517.05        630.35        14.58 o                         
   2   0  18         47.83         42.70         2.50 o                         
   3   0  18        234.54        252.96         6.46 o                         
   4   0  18        290.54        263.32         4.85 o                         
   5   0  18        264.12        256.31         4.52 o                         
   6   0  18        212.04        219.82         3.17 o                         
   7   0  18         52.82         47.44         1.29 o                         
  -7   1  18         97.02        119.71         2.34 o                         
  -6   1  18          2.92          4.80         0.73 o                         
  -5   1  18        250.32        237.13         4.30 o                         
  -4   1  18        219.63        201.45         2.77 o                         
  -3   1  18        436.71        436.10         8.70 o                         
  -2   1  18        193.04        201.17         5.30 o                         
  -1   1  18         84.60         79.19         5.66 o                         
   0   1  18        434.33        479.57         6.12 o                         
   1   1  18         84.34         75.02         3.43 o                         
   2   1  18        194.55        197.33         5.03 o                         
   3   1  18        434.70        415.53         9.86 o                         
   4   1  18        219.39        196.92         3.12 o                         
   5   1  18        251.83        236.16         3.21 o                         
   6   1  18          2.89          4.83         0.73 o                         
   7   1  18         96.60        120.92         1.90 o                         
  -7   2  18          6.43          8.84         0.77 o                         
  -6   2  18         77.34         81.44         1.69 o                         
  -5   2  18         37.25         36.58         2.08 o                         
  -4   2  18        841.73        829.02         6.78 o                         
  -3   2  18        609.25        626.19         7.01 o                         
  -2   2  18        172.73        173.59         5.05 o                         
  -1   2  18        988.64       1001.80        10.29 o                         
   0   2  18         88.62         69.02         2.79 o                         
   1   2  18        991.96       1033.05        11.24 o                         
   2   2  18        171.73        166.90         4.84 o                         
   3   2  18        605.01        640.38         9.74 o                         
   4   2  18        843.73        827.78         5.56 o                         
   5   2  18         37.60         38.92         1.40 o                         
   6   2  18         76.74         80.50         2.19 o                         
   7   2  18          6.33          9.46         0.75 o                         
  -7   3  18         90.43         90.64         1.79 o                         
  -6   3  18         23.39         23.08         1.14 o                         
  -5   3  18        317.53        305.45         4.05 o                         
  -4   3  18        168.85        154.20         2.46 o                         
  -3   3  18        228.23        199.01         2.86 o                         
  -2   3  18        111.44        113.47         4.21 o                         
  -1   3  18        237.60        238.67         5.28 o                         
   0   3  18       1563.65       1547.99        13.55 o                         
   1   3  18        235.19        245.01        12.06 o                         
   2   3  18        113.24        113.84         4.45 o                         
   3   3  18        228.68        202.27         2.66 o                         
   4   3  18        167.29        162.49         2.66 o                         
   5   3  18        318.58        311.70         3.32 o                         
   6   3  18         23.29         24.28         1.17 o                         
   7   3  18         89.65         93.47         1.91 o                         
  -6   4  18         53.22         53.55         1.59 o                         
  -5   4  18         38.47         36.86         1.74 o                         
  -4   4  18        424.78        439.64         5.23 o                         
  -3   4  18        453.43        423.51         4.34 o                         
  -2   4  18        124.81        131.90         4.70 o                         
  -1   4  18        726.74        758.70        10.16 o                         
   0   4  18        346.77        373.10         7.51 o                         
   1   4  18        725.56        761.39        12.33 o                         
   2   4  18        125.60        137.43        10.14 o                         
   3   4  18        451.51        430.93         4.17 o                         
   4   4  18        427.08        453.77         4.23 o                         
   5   4  18         38.32         33.46         1.15 o                         
   6   4  18         53.07         57.31         1.66 o                         
  -6   5  18         71.98         76.89         3.23 o                         
  -5   5  18        192.58        192.67         3.09 o                         
  -4   5  18         59.90         66.02         2.41 o                         
  -3   5  18        634.88        610.99         4.94 o                         
  -2   5  18        429.92        432.63         3.85 o                         
  -1   5  18        455.88        442.54         9.11 o                         
   0   5  18       1788.32       2008.97        36.69 o                         
   1   5  18        455.27        449.17         9.82 o                         
   2   5  18        426.17        416.52         3.99 o                         
   3   5  18        633.15        608.46         4.87 o                         
   4   5  18         59.97         64.16         1.78 o                         
   5   5  18        193.10        195.11         2.73 o                         
   6   5  18         71.13         75.98         1.23 o                         
  -6   6  18        126.44        117.64         2.59 o                         
  -5   6  18         83.04         86.10         1.99 o                         
  -4   6  18        153.57        169.27         3.08 o                         
  -3   6  18         19.32         16.51         0.90 o                         
  -2   6  18       1478.15       1399.01         7.46 o                         
  -1   6  18        832.08        897.56         5.62 o                         
   0   6  18        208.20        207.69         7.17 o                         
   1   6  18        830.84        867.78         8.44 o                         
   2   6  18       1479.63       1412.40         8.69 o                         
   3   6  18         19.32         19.05         1.09 o                         
   4   6  18        152.27        164.48         2.68 o                         
   5   6  18         83.47         91.29         2.09 o                         
   6   6  18        125.44        114.82         2.56 o                         
  -6   7  18         24.96         24.71         1.10 o                         
  -5   7  18        124.82        140.41         3.05 o                         
  -4   7  18         24.22         17.43         1.16 o                         
  -3   7  18        181.74        172.93         2.83 o                         
  -2   7  18        319.88        324.41         3.31 o                         
  -1   7  18        597.97        549.92         4.06 o                         
   0   7  18        212.88        226.36         2.50 o                         
   1   7  18        596.11        565.44         4.23 o                         
   2   7  18        316.94        310.58         3.04 o                         
   3   7  18        180.20        166.56         2.72 o                         
   4   7  18         24.10         18.27         1.19 o                         
   5   7  18        123.47        137.16         2.06 o                         
   6   7  18         24.56         23.26         0.85 o                         
  -5   8  18          9.81         12.60         1.24 o                         
  -4   8  18         20.80         19.26         1.73 o                         
  -3   8  18         65.60         60.33         1.55 o                         
  -2   8  18         93.68         72.28         1.57 o                         
  -1   8  18         42.94         44.65         1.39 o                         
   0   8  18        120.43        102.25         1.90 o                         
   1   8  18         43.61         40.25         1.75 o                         
   2   8  18         95.19         74.05         1.57 o                         
   3   8  18         65.54         62.68         2.31 o                         
   4   8  18         20.39         21.32         1.03 o                         
   5   8  18          9.55         11.46         0.99 o                         
  -5   9  18        310.68        319.10         3.49 o                         
  -4   9  18          8.51         12.15         1.08 o                         
  -3   9  18         28.20         27.20         1.43 o                         
  -2   9  18         10.00         13.19         0.95 o                         
  -1   9  18        141.51        139.43         2.08 o                         
   0   9  18        423.34        330.65         3.25 o                         
   1   9  18        141.56        145.77         2.55 o                         
   2   9  18          9.38         13.21         0.90 o                         
   3   9  18         27.75         26.16         1.28 o                         
   4   9  18          8.77         12.77         1.28 o                         
   5   9  18        307.96        318.03         4.27 o                         
  -5  10  18         44.55         52.04         1.81 o                         
  -4  10  18         64.65         69.21         2.03 o                         
  -3  10  18         34.50         33.34         1.76 o                         
  -2  10  18         32.30         29.01         1.10 o                         
  -1  10  18         29.59         38.88         1.28 o                         
   0  10  18         64.47         59.47         1.48 o                         
   1  10  18         29.09         39.39         1.25 o                         
   2  10  18         33.71         32.44         1.22 o                         
   3  10  18         34.71         33.59         1.25 o                         
   4  10  18         64.46         66.57         1.41 o                         
   5  10  18         44.20         45.83         1.93 o                         
  -4  11  18         83.81         90.35         1.62 o                         
  -3  11  18         77.15         92.13         2.05 o                         
  -2  11  18        111.57        113.14         1.80 o                         
  -1  11  18        127.38        148.42         2.12 o                         
   0  11  18        514.54        527.44         4.70 o                         
   1  11  18        127.23        146.61         2.60 o                         
   2  11  18        112.80        115.07         2.43 o                         
   3  11  18         76.06         88.03         1.47 o                         
   4  11  18         83.53         87.98         1.96 o                         
  -3  12  18        105.58        103.83         1.71 o                         
  -2  12  18        163.62        157.14         2.62 o                         
  -1  12  18        102.85        105.51         1.76 o                         
   0  12  18          0.24          1.00         0.51 o                         
   1  12  18        103.13        104.02         1.91 o                         
   2  12  18        160.99        156.03         3.67 o                         
   3  12  18        105.28        100.32         1.67 o                         
  -2  13  18         16.10         17.91         0.92 o                         
  -1  13  18         12.16         11.30         0.73 o                         
   0  13  18          1.78          1.03         2.42 o                         
   1  13  18         12.18         10.66         0.88 o                         
   2  13  18         16.35         18.12         0.94 o                         
   1   0  19        298.87        305.37        11.22 o                         
   2   0  19       1322.47       1375.10        14.83 o                         
   3   0  19         28.70         34.17         1.46 o                         
   4   0  19        106.87        112.91         2.78 o                         
   5   0  19        244.99        220.42         4.17 o                         
   6   0  19         93.56        101.45         2.10 o                         
   7   0  19          7.02          4.98         0.45 o                         
  -7   1  19         61.94         61.01         1.06 o                         
  -6   1  19        137.95        139.33         3.54 o                         
  -5   1  19         25.18         25.32         1.91 o                         
  -4   1  19        331.51        343.89         3.35 o                         
  -3   1  19         37.67         51.97         1.52 o                         
  -2   1  19        720.21        742.25        10.67 o                         
  -1   1  19         56.50         58.07         3.15 o                         
   0   1  19        290.45        316.42         5.06 o                         
   1   1  19         55.62         52.66         2.36 o                         
   2   1  19        724.57        732.39        10.25 o                         
   3   1  19         38.21         53.50         1.62 o                         
   4   1  19        331.07        343.21         4.86 o                         
   5   1  19         24.91         22.76         1.17 o                         
   6   1  19        136.18        131.67         2.36 o                         
   7   1  19         61.99         65.27         2.27 o                         
  -7   2  19          2.01          0.02         0.46 o                         
  -6   2  19         55.52         55.29         1.39 o                         
  -5   2  19        130.99        137.88         3.28 o                         
  -4   2  19        543.97        519.25         4.96 o                         
  -3   2  19        562.58        539.90         4.92 o                         
  -2   2  19        626.76        670.51        10.33 o                         
  -1   2  19        366.62        382.35         7.96 o                         
   0   2  19        110.00        148.18         3.76 o                         
   1   2  19        371.36        378.82         7.40 o                         
   2   2  19        630.00        666.20        10.08 o                         
   3   2  19        566.50        541.61         4.36 o                         
   4   2  19        548.33        514.50         4.63 o                         
   5   2  19        132.02        142.95         2.45 o                         
   6   2  19         56.06         57.67         1.38 o                         
   7   2  19          2.17          2.33         0.91 o                         
  -7   3  19         58.72         64.95         2.02 o                         
  -6   3  19        186.92        188.54         2.70 o                         
  -5   3  19         37.54         36.97         2.03 o                         
  -4   3  19         66.40         53.79         2.77 o                         
  -3   3  19        727.88        674.94         6.76 o                         
  -2   3  19        334.36        356.46         7.63 o                         
  -1   3  19        159.98        162.12         5.45 o                         
   0   3  19         16.81         19.21         1.64 o                         
   1   3  19        158.40        151.09         6.49 o                         
   2   3  19        336.42        364.90         9.41 o                         
   3   3  19        727.68        690.95         5.33 o                         
   4   3  19         67.02         55.24         1.90 o                         
   5   3  19         38.21         39.44         1.24 o                         
   6   3  19        185.02        189.64         2.75 o                         
   7   3  19         58.90         70.68         2.25 o                         
  -6   4  19         59.48         63.72         1.50 o                         
  -5   4  19         56.06         57.62         2.66 o                         
  -4   4  19        424.19        410.01         5.07 o                         
  -3   4  19       2002.96       1969.89        11.30 o                         
  -2   4  19        335.86        336.09         8.15 o                         
  -1   4  19        375.75        404.41         8.47 o                         
   0   4  19       1833.83       1699.52        15.35 o                         
   1   4  19        375.44        394.52         8.92 o                         
   2   4  19        336.96        337.37        10.31 o                         
   3   4  19       1999.53       1994.54        16.09 o                         
   4   4  19        425.16        402.05         4.54 o                         
   5   4  19         57.14         58.14         1.41 o                         
   6   4  19         59.69         64.59         1.50 o                         
  -6   5  19         96.41        100.17         2.53 o                         
  -5   5  19         39.45         39.37         1.73 o                         
  -4   5  19        196.54        202.40         3.45 o                         
  -3   5  19       1225.98       1151.98         7.41 o                         
  -2   5  19        430.17        396.64         3.29 o                         
  -1   5  19        257.69        266.04         7.18 o                         
   0   5  19        124.58        131.77         5.61 o                         
   1   5  19        256.92        269.03         7.70 o                         
   2   5  19        428.97        396.51         3.94 o                         
   3   5  19       1226.83       1178.04         7.39 o                         
   4   5  19        199.48        208.20         3.07 o                         
   5   5  19         40.31         39.07         1.34 o                         
   6   5  19         96.87         98.76         1.47 o                         
  -6   6  19         25.77         27.04         1.29 o                         
  -5   6  19        111.79        114.56         2.30 o                         
  -4   6  19        734.37        686.52         6.59 o                         
  -3   6  19       1147.02       1152.47         7.96 o                         
  -2   6  19         29.68         34.46         1.07 o                         
  -1   6  19        135.99        148.05         1.96 o                         
   0   6  19        269.93        235.17         2.71 o                         
   1   6  19        134.88        146.12         2.17 o                         
   2   6  19         28.14         34.46         1.29 o                         
   3   6  19       1143.67       1162.46         8.03 o                         
   4   6  19        733.80        709.63         5.94 o                         
   5   6  19        112.55        113.82         2.27 o                         
   6   6  19         25.73         25.25         0.67 o                         
  -6   7  19          0.82          1.87         0.48 o                         
  -5   7  19         59.83         67.13         1.84 o                         
  -4   7  19        239.09        236.43         3.41 o                         
  -3   7  19         18.10         20.88         1.22 o                         
  -2   7  19        231.55        232.71         2.80 o                         
  -1   7  19        130.03        135.89         1.94 o                         
   0   7  19         45.25         33.58         1.08 o                         
   1   7  19        128.60        130.80         1.97 o                         
   2   7  19        231.95        245.83         2.70 o                         
   3   7  19         18.55         22.01         1.21 o                         
   4   7  19        241.17        246.09         3.15 o                         
   5   7  19         60.57         67.11         1.44 o                         
   6   7  19          0.85          3.11         0.93 o                         
  -5   8  19        141.62        141.32         2.30 o                         
  -4   8  19         24.04         22.75         3.78 o                         
  -3   8  19         15.88         11.14         0.98 o                         
  -2   8  19        314.10        315.10         3.47 o                         
  -1   8  19         91.75         89.89         1.70 o                         
   0   8  19       1623.69       1496.25         8.46 o                         
   1   8  19         90.49         86.28         1.81 o                         
   2   8  19        314.05        316.49         3.19 o                         
   3   8  19         16.17         12.02         0.97 o                         
   4   8  19         23.65         24.01         1.21 o                         
   5   8  19        140.54        137.76         2.39 o                         
  -5   9  19         88.47         94.26         1.72 o                         
  -4   9  19         45.10         50.56         1.73 o                         
  -3   9  19         95.96         92.01         1.74 o                         
  -2   9  19         30.04         30.77         1.17 o                         
  -1   9  19         40.84         35.70         1.29 o                         
   0   9  19        214.88        171.91         2.52 o                         
   1   9  19         41.88         34.25         1.36 o                         
   2   9  19         30.09         34.71         1.20 o                         
   3   9  19         96.03         91.13         1.82 o                         
   4   9  19         46.01         54.69         2.11 o                         
   5   9  19         88.55         85.31         2.67 o                         
  -4  10  19         10.14         11.11         1.36 o                         
  -3  10  19         61.64         64.06         2.76 o                         
  -2  10  19        297.94        316.34         3.20 o                         
  -1  10  19         30.09         23.60         1.08 o                         
   0  10  19          5.72          5.92         0.68 o                         
   1  10  19         30.56         22.79         1.05 o                         
   2  10  19        297.25        316.04         3.91 o                         
   3  10  19         61.63         63.93         1.60 o                         
   4  10  19         10.22         10.34         0.68 o                         
  -4  11  19         28.55         30.07         1.40 o                         
  -3  11  19          0.35          0.88         0.88 o                         
  -2  11  19         54.31         58.65         1.51 o                         
  -1  11  19         29.88         24.69         0.98 o                         
   0  11  19          0.42          2.04         0.60 o                         
   1  11  19         29.16         25.34         1.24 o                         
   2  11  19         54.62         56.59         1.50 o                         
   3  11  19          0.32          0.62         0.45 o                         
   4  11  19         28.57         31.74         1.72 o                         
  -3  12  19          0.89          1.98         0.70 o                         
  -2  12  19         58.37         65.52         1.65 o                         
  -1  12  19         19.93         17.52         0.91 o                         
   0  12  19         11.54         10.13         0.70 o                         
   1  12  19         20.09         17.84         0.91 o                         
   2  12  19         58.01         61.75         1.52 o                         
   3  12  19          0.85          0.47         0.57 o                         
  -2  13  19         32.01         32.76         1.58 o                         
  -1  13  19          7.81          7.34         1.41 o                         
   0  13  19         39.29         38.11         1.43 o                         
   1  13  19          7.81          4.96         0.72 o                         
   2  13  19         31.53         33.14         1.64 o                         
   0   0  20        228.47        262.47         7.52 o                         
   1   0  20         25.30         62.24         4.34 o                         
   2   0  20        327.41        338.64         7.72 o                         
   3   0  20        180.82        168.46         2.42 o                         
   4   0  20        272.85        265.83         4.26 o                         
   5   0  20          0.08          1.82         0.96 o                         
   6   0  20         15.19         16.92         1.33 o                         
   7   0  20         76.90         66.77         1.58 o                         
  -7   1  20         12.97         13.76         1.10 o                         
  -6   1  20         24.45         25.34         1.00 o                         
  -5   1  20        269.49        286.02         4.71 o                         
  -4   1  20        202.38        185.49         2.46 o                         
  -3   1  20         39.18         37.31         1.24 o                         
  -2   1  20       1330.16       1321.73        15.10 o                         
  -1   1  20        635.13        613.59        10.49 o                         
   0   1  20        249.88        264.02         6.38 o                         
   1   1  20        636.44        629.31         8.72 o                         
   2   1  20       1333.96       1316.94        17.61 o                         
   3   1  20         38.90         37.66         1.14 o                         
   4   1  20        203.10        188.54         4.18 o                         
   5   1  20        270.16        286.73         3.47 o                         
   6   1  20         24.30         25.70         1.16 o                         
   7   1  20         13.30         12.33         0.81 o                         
  -6   2  20         26.16         30.71         1.07 o                         
  -5   2  20        331.44        310.26         4.84 o                         
  -4   2  20        158.16        151.76         2.50 o                         
  -3   2  20        232.07        216.70         2.77 o                         
  -2   2  20        189.94        196.91         5.61 o                         
  -1   2  20        157.79        180.06         7.36 o                         
   0   2  20        893.80        911.63        10.05 o                         
   1   2  20        158.32        185.34         4.74 o                         
   2   2  20        189.07        193.70         7.87 o                         
   3   2  20        234.81        219.45         2.69 o                         
   4   2  20        157.47        156.07         2.52 o                         
   5   2  20        329.82        312.38         4.77 o                         
   6   2  20         25.89         30.20         1.17 o                         
   7   2  20         55.53         50.12         1.55 o                         
  -6   3  20         71.20         75.03         1.68 o                         
  -5   3  20        112.01        114.31         2.99 o                         
  -4   3  20        300.31        300.25         3.79 o                         
  -3   3  20         32.36         30.32         1.27 o                         
  -2   3  20        334.34        356.00         8.77 o                         
  -1   3  20        964.46        997.27        13.97 o                         
   0   3  20          0.01          0.82         0.89 o                         
   1   3  20        959.56        996.53        14.24 o                         
   2   3  20        336.64        351.25         8.63 o                         
   3   3  20         33.32         33.17         1.24 o                         
   4   3  20        303.76        304.73         3.75 o                         
   5   3  20        113.36        109.04         1.89 o                         
   6   3  20         70.78         80.32         1.48 o                         
  -6   4  20         58.45         70.66         1.50 o                         
  -5   4  20        192.90        199.06         3.14 o                         
  -4   4  20        120.24        103.11         2.70 o                         
  -3   4  20        435.54        431.72         4.64 o                         
  -2   4  20       1168.72       1146.38         7.82 o                         
  -1   4  20        219.25        219.41         6.34 o                         
   0   4  20        803.57        817.27        10.31 o                         
   1   4  20        217.87        209.74         6.64 o                         
   2   4  20       1173.39       1167.08         7.89 o                         
   3   4  20        436.80        428.44         4.37 o                         
   4   4  20        120.02        105.78         2.02 o                         
   5   4  20        193.42        205.24         2.85 o                         
   6   4  20         57.57         72.82         1.87 o                         
  -6   5  20         90.71         99.68         2.65 o                         
  -5   5  20        267.06        273.60         3.62 o                         
  -4   5  20        555.95        524.42         5.73 o                         
  -3   5  20        490.05        454.45         5.28 o                         
  -2   5  20        319.87        316.79         3.17 o                         
  -1   5  20        731.87        722.23         5.87 o                         
   0   5  20        281.85        303.94         8.63 o                         
   1   5  20        738.26        708.93         5.82 o                         
   2   5  20        318.36        308.65         3.58 o                         
   3   5  20        488.94        461.89         7.66 o                         
   4   5  20        559.50        548.00         4.67 o                         
   5   5  20        268.53        278.28         3.84 o                         
   6   5  20         90.60        101.27         2.42 o                         
  -6   6  20         53.06         68.78         1.80 o                         
  -5   6  20        105.93        113.03         2.17 o                         
  -4   6  20        121.37        120.54         2.59 o                         
  -3   6  20        645.43        621.37         5.01 o                         
  -2   6  20        646.93        640.06         5.87 o                         
  -1   6  20        385.67        388.78         3.30 o                         
   0   6  20         67.36         49.26         1.14 o                         
   1   6  20        386.00        386.55         3.38 o                         
   2   6  20        651.64        637.50         5.37 o                         
   3   6  20        651.38        620.30         5.60 o                         
   4   6  20        120.94        117.99         2.60 o                         
   5   6  20        104.51        118.92         2.25 o                         
   6   6  20         52.64         62.73         1.32 o                         
  -6   7  20         32.21         37.54         1.69 o                         
  -5   7  20          5.82          7.56         0.89 o                         
  -4   7  20         50.29         54.64         1.66 o                         
  -3   7  20        647.71        647.89         6.48 o                         
  -2   7  20         16.49         14.74         0.96 o                         
  -1   7  20        578.80        523.55         4.00 o                         
   0   7  20        221.13        208.54         2.70 o                         
   1   7  20        578.52        528.71         4.13 o                         
   2   7  20         16.53         17.50         1.01 o                         
   3   7  20        646.39        641.48         5.14 o                         
   4   7  20         50.85         59.98         1.59 o                         
   5   7  20          5.93          8.24         0.69 o                         
   6   7  20         32.47         41.36         1.75 o                         
  -5   8  20        221.35        222.89         3.73 o                         
  -4   8  20          5.89          6.28         0.98 o                         
  -3   8  20         20.91         22.78         1.05 o                         
  -2   8  20        355.36        338.02         3.59 o                         
  -1   8  20        131.00        118.47         1.92 o                         
   0   8  20        687.34        617.12         5.03 o                         
   1   8  20        130.10        122.72         2.15 o                         
   2   8  20        355.48        340.86         3.32 o                         
   3   8  20         21.60         22.26         1.14 o                         
   4   8  20          5.92          6.45         0.85 o                         
   5   8  20        222.91        226.05         3.01 o                         
  -5   9  20        227.07        223.76         2.75 o                         
  -4   9  20         54.39         56.38         1.72 o                         
  -3   9  20        108.43         92.82         1.70 o                         
  -2   9  20         34.58         41.88         1.22 o                         
  -1   9  20        314.81        295.89         3.35 o                         
   0   9  20         28.42         26.34         1.14 o                         
   1   9  20        316.24        296.90         3.06 o                         
   2   9  20         33.81         37.45         1.23 o                         
   3   9  20        108.69         91.75         2.91 o                         
   4   9  20         54.13         56.98         1.73 o                         
   5   9  20        226.35        224.35         3.46 o                         
  -4  10  20         43.08         45.10         1.33 o                         
  -3  10  20         50.79         52.30         2.27 o                         
  -2  10  20         44.24         41.45         1.32 o                         
  -1  10  20        396.48        411.48         3.81 o                         
   0  10  20         68.84         59.64         1.47 o                         
   1  10  20        393.93        402.16         3.73 o                         
   2  10  20         44.63         41.96         1.30 o                         
   3  10  20         50.74         52.39         1.70 o                         
   4  10  20         42.36         45.08         1.30 o                         
  -4  11  20         22.51         25.95         0.99 o                         
  -3  11  20         50.83         54.58         1.94 o                         
  -2  11  20         41.01         42.45         1.33 o                         
  -1  11  20         27.78         28.47         0.99 o                         
   0  11  20          5.92          5.08         0.71 o                         
   1  11  20         28.45         28.65         1.25 o                         
   2  11  20         40.83         39.22         1.10 o                         
   3  11  20         50.68         52.41         1.07 o                         
   4  11  20         22.38         28.96         1.53 o                         
  -3  12  20         19.47         19.50         0.99 o                         
  -2  12  20          9.26          9.50         1.03 o                         
  -1  12  20         67.69         68.96         1.72 o                         
   0  12  20         43.50         39.78         1.23 o                         
   1  12  20         66.67         70.18         1.86 o                         
   2  12  20          9.18          7.24         0.71 o                         
   3  12  20         19.00         17.61         0.87 o                         
  -1  13  20          7.63          6.52         0.85 o                         
   0  13  20         29.87         31.38         1.66 o                         
   1  13  20          7.32          6.53         1.14 o                         
   1   0  21          1.92          4.09         1.69 o                         
   2   0  21        689.67        678.10        12.55 o                         
   3   0  21         30.51         22.33         1.05 o                         
   4   0  21        619.02        628.18         7.47 o                         
   5   0  21        490.76        503.15         5.38 o                         
   6   0  21         63.59         58.45         1.53 o                         
  -6   1  21          8.96          9.94         0.74 o                         
  -5   1  21        604.63        562.02         6.77 o                         
  -4   1  21        155.98        150.64         2.67 o                         
  -3   1  21        307.22        320.53         3.16 o                         
  -2   1  21         92.39         79.38         4.15 o                         
  -1   1  21        908.84        898.70        13.28 o                         
   0   1  21        550.40        526.81         9.42 o                         
   1   1  21        911.58        885.55        16.53 o                         
   2   1  21         92.55         82.21         4.34 o                         
   3   1  21        304.41        319.57         3.19 o                         
   4   1  21        156.87        150.24         2.92 o                         
   5   1  21        605.04        570.39         5.04 o                         
   6   1  21          9.09          9.09         1.17 o                         
  -6   2  21        269.22        268.76         3.78 o                         
  -5   2  21         24.98         27.81         1.70 o                         
  -4   2  21         90.94         83.48         1.82 o                         
  -3   2  21        173.87        152.85         2.36 o                         
  -2   2  21        690.82        625.16        10.37 o                         
  -1   2  21        246.67        251.93         7.48 o                         
   0   2  21         59.72         46.02         2.30 o                         
   1   2  21        247.61        263.33         6.75 o                         
   2   2  21        685.25        620.82        17.58 o                         
   3   2  21        174.54        148.03         2.06 o                         
   4   2  21         90.85         86.75         1.99 o                         
   5   2  21         24.97         28.71         1.23 o                         
   6   2  21        272.11        279.03         3.27 o                         
  -6   3  21         17.75         19.31         0.83 o                         
  -5   3  21        321.55        315.04         6.74 o                         
  -4   3  21        109.64        106.41         2.26 o                         
  -3   3  21         14.94         15.68         0.96 o                         
  -2   3  21        746.57        738.32         6.85 o                         
  -1   3  21        374.20        370.76         8.09 o                         
   0   3  21        108.37        107.83         3.58 o                         
   1   3  21        371.74        360.69         7.30 o                         
   2   3  21        748.57        753.42         6.67 o                         
   3   3  21         14.24         14.55         0.96 o                         
   4   3  21        109.93        105.63         2.20 o                         
   5   3  21        322.32        320.87         4.75 o                         
   6   3  21         18.55         18.85         1.05 o                         
  -6   4  21        305.39        292.95         3.57 o                         
  -5   4  21        131.00        128.00         2.16 o                         
  -4   4  21        250.06        256.28         3.90 o                         
  -3   4  21         89.54         77.38         1.98 o                         
  -2   4  21        824.85        795.84         6.19 o                         
  -1   4  21        258.76        236.05         6.79 o                         
   0   4  21        446.20        435.86         8.74 o                         
   1   4  21        259.49        242.66         6.27 o                         
   2   4  21        827.06        818.59         5.56 o                         
   3   4  21         89.99         75.79         1.83 o                         
   4   4  21        252.28        262.56         3.14 o                         
   5   4  21        131.04        123.30         2.16 o                         
   6   4  21        306.15        301.04         3.70 o                         
  -6   5  21         92.95         96.08         2.27 o                         
  -5   5  21        158.39        167.61         2.39 o                         
  -4   5  21         14.61         12.65         1.20 o                         
  -3   5  21        296.53        278.91         4.01 o                         
  -2   5  21       2557.17       2518.90        11.67 o                         
  -1   5  21        853.16        784.01         4.82 o                         
   0   5  21         13.93         20.44         0.93 o                         
   1   5  21        851.71        778.05         6.84 o                         
   2   5  21       2557.95       2511.00        11.71 o                         
   3   5  21        298.29        276.77         4.22 o                         
   4   5  21         14.58         13.20         0.94 o                         
   5   5  21        158.62        165.47         2.40 o                         
   6   5  21         93.64         95.23         1.85 o                         
  -6   6  21          2.41          2.54         0.88 o                         
  -5   6  21        102.72         95.10         2.54 o                         
  -4   6  21        258.61        263.12         3.74 o                         
  -3   6  21        132.77        114.61         2.35 o                         
  -2   6  21       1122.18       1059.42         6.72 o                         
  -1   6  21        163.84        152.28         2.04 o                         
   0   6  21         58.78         59.63         1.39 o                         
   1   6  21        164.24        142.05         2.19 o                         
   2   6  21       1120.84       1035.74        10.46 o                         
   3   6  21        133.29        115.79         2.34 o                         
   4   6  21        260.38        259.05         3.28 o                         
   5   6  21        102.38         91.89         1.93 o                         
   6   6  21          2.47          1.30         1.70 o                         
  -5   7  21        148.72        149.43         2.51 o                         
  -4   7  21         61.01         64.96         1.77 o                         
  -3   7  21         55.23         59.41         1.73 o                         
  -2   7  21         67.83         75.79         1.91 o                         
  -1   7  21        557.52        517.68         4.15 o                         
   0   7  21        327.10        328.29         3.45 o                         
   1   7  21        558.80        516.96         4.89 o                         
   2   7  21         67.81         63.90         1.79 o                         
   3   7  21         55.69         61.54         1.60 o                         
   4   7  21         61.30         63.72         1.83 o                         
   5   7  21        149.99        153.85         1.99 o                         
  -5   8  21         36.66         42.65         1.11 o                         
  -4   8  21        200.27        206.68         3.40 o                         
  -3   8  21         73.96         71.87         1.61 o                         
  -2   8  21        401.27        387.68         4.24 o                         
  -1   8  21        194.67        201.71         2.50 o                         
   0   8  21        176.36        159.50         2.74 o                         
   1   8  21        192.25        194.65         3.22 o                         
   2   8  21        403.06        374.88         3.48 o                         
   3   8  21         74.34         73.04         1.62 o                         
   4   8  21        198.73        202.46         2.91 o                         
   5   8  21         36.66         41.10         1.28 o                         
  -5   9  21        148.13        151.34         2.81 o                         
  -4   9  21        275.07        272.34         4.92 o                         
  -3   9  21         45.07         48.91         1.26 o                         
  -2   9  21        225.01        230.03         2.88 o                         
  -1   9  21         90.86         82.96         1.79 o                         
   0   9  21          1.76          2.32         0.73 o                         
   1   9  21         91.34         84.59         1.64 o                         
   2   9  21        225.11        227.35         2.75 o                         
   3   9  21         44.57         47.63         1.72 o                         
   4   9  21        274.52        270.59         3.59 o                         
   5   9  21        148.27        157.76         2.60 o                         
  -4  10  21          9.18          8.52         0.72 o                         
  -3  10  21         25.19         23.44         2.84 o                         
  -2  10  21         36.79         41.38         1.28 o                         
  -1  10  21        159.62        156.54         2.24 o                         
   0  10  21         16.73         10.86         0.82 o                         
   1  10  21        157.73        156.59         2.53 o                         
   2  10  21         36.71         42.05         1.53 o                         
   3  10  21         25.33         25.55         1.28 o                         
   4  10  21          9.05         10.25         0.67 o                         
  -3  11  21         37.02         43.57         1.26 o                         
  -2  11  21         21.96         20.81         0.94 o                         
  -1  11  21         57.36         58.07         1.41 o                         
   0  11  21        164.28        149.55         2.17 o                         
   1  11  21         57.22         58.61         1.59 o                         
   2  11  21         21.86         21.75         1.10 o                         
   3  11  21         36.66         42.00         1.07 o                         
  -2  12  21         34.98         34.80         1.02 o                         
  -1  12  21         25.72         28.44         1.32 o                         
   0  12  21         22.41         22.49         0.95 o                         
   1  12  21         24.91         26.90         0.96 o                         
   2  12  21         35.46         36.22         1.08 o                         
  -1  13  21          5.78          7.64         1.31 o                         
   0  13  21         20.17         14.82         2.65 o                         
   1  13  21          5.83          8.54         1.05 o                         
   0   0  22       2752.27       2964.84        45.79 o                         
   1   0  22          1.91         -0.06         1.73 o                         
   2   0  22         50.53         46.16         3.41 o                         
   3   0  22        151.56        152.54         2.43 o                         
   4   0  22         37.36         32.41         1.86 o                         
   5   0  22        929.74        898.73         9.79 o                         
   6   0  22         28.37         22.80         1.02 o                         
  -6   1  22        221.29        212.96         3.18 o                         
  -5   1  22         84.22         94.42         3.87 o                         
  -4   1  22        254.35        239.08         3.37 o                         
  -3   1  22         51.75         47.20         1.49 o                         
  -2   1  22        425.99        416.35         9.88 o                         
  -1   1  22        134.72        109.95         4.92 o                         
   0   1  22        301.80        334.74         7.62 o                         
   1   1  22        131.50        106.64         5.77 o                         
   2   1  22        427.16        418.97         9.95 o                         
   3   1  22         51.82         47.92         1.21 o                         
   4   1  22        253.40        232.90         3.63 o                         
   5   1  22         84.71         85.74         2.02 o                         
   6   1  22        221.32        217.34         3.41 o                         
  -6   2  22         29.11         27.14         0.92 o                         
  -5   2  22        200.89        203.83         3.77 o                         
  -4   2  22         30.84         25.95         1.19 o                         
  -3   2  22         31.10         37.26         1.29 o                         
  -2   2  22        655.37        661.64         6.11 o                         
  -1   2  22        280.92        291.37         9.85 o                         
   0   2  22        483.99        448.52         9.15 o                         
   1   2  22        281.89        286.61         7.22 o                         
   2   2  22        652.41        661.51         6.76 o                         
   3   2  22         32.22         40.23         1.22 o                         
   4   2  22         30.71         24.04         1.21 o                         
   5   2  22        202.73        203.83         5.82 o                         
   6   2  22         29.81         26.75         1.66 o                         
  -6   3  22         42.43         45.29         1.15 o                         
  -5   3  22         62.32         59.28         1.68 o                         
  -4   3  22         12.58         11.46         1.04 o                         
  -3   3  22        182.29        164.26         2.54 o                         
  -2   3  22        994.57        897.26         6.08 o                         
  -1   3  22        918.50        960.59        16.04 o                         
   0   3  22         41.94         40.72         2.74 o                         
   1   3  22        928.81        974.76        14.18 o                         
   2   3  22        996.89        929.20         8.15 o                         
   3   3  22        183.51        169.13         2.68 o                         
   4   3  22         12.47         10.96         0.99 o                         
   5   3  22         61.50         54.70         1.86 o                         
   6   3  22         42.62         45.68         1.21 o                         
  -6   4  22         14.85         15.37         0.78 o                         
  -5   4  22        134.64        131.35         2.51 o                         
  -4   4  22        140.38        116.24         2.65 o                         
  -3   4  22        253.88        231.61         3.31 o                         
  -2   4  22         37.23         40.72         1.34 o                         
  -1   4  22        105.87        112.86         3.71 o                         
   0   4  22        387.51        426.46         6.28 o                         
   1   4  22        106.42        109.73         2.35 o                         
   2   4  22         37.34         44.06         1.27 o                         
   3   4  22        255.61        231.42         3.66 o                         
   4   4  22        140.51        115.41         2.18 o                         
   5   4  22        134.06        135.80         2.21 o                         
   6   4  22         15.18         16.34         0.96 o                         
  -6   5  22         79.84         76.68         2.20 o                         
  -5   5  22         31.86         37.10         2.00 o                         
  -4   5  22         61.68         60.15         1.93 o                         
  -3   5  22        533.59        510.53         6.03 o                         
  -2   5  22        407.98        387.36         3.67 o                         
  -1   5  22        688.93        649.58         4.69 o                         
   0   5  22        338.11        323.26         3.23 o                         
   1   5  22        692.22        660.75         4.71 o                         
   2   5  22        407.55        380.87         4.07 o                         
   3   5  22        531.57        508.07         5.01 o                         
   4   5  22         61.60         60.78         1.53 o                         
   5   5  22         31.89         37.11         1.21 o                         
   6   5  22         79.91         81.43         2.50 o                         
  -6   6  22         27.50         27.91         1.52 o                         
  -5   6  22         70.58         74.68         1.87 o                         
  -4   6  22        164.82        158.72         2.85 o                         
  -3   6  22        223.01        199.10         2.97 o                         
  -2   6  22        258.85        238.93         2.88 o                         
  -1   6  22        170.18        178.23         2.23 o                         
   0   6  22       3026.31       2802.15        12.86 o                         
   1   6  22        169.31        167.95         2.36 o                         
   2   6  22        259.60        239.67         2.70 o                         
   3   6  22        225.62        207.24         3.09 o                         
   4   6  22        164.73        154.02         2.23 o                         
   5   6  22         70.78         80.59         2.11 o                         
   6   6  22         27.83         27.12         1.54 o                         
  -5   7  22         93.39        100.38         1.72 o                         
  -4   7  22         17.77         16.99         1.02 o                         
  -3   7  22       1169.39       1149.92         8.26 o                         
  -2   7  22        118.58        115.21         2.31 o                         
  -1   7  22        842.55        813.17         5.51 o                         
   0   7  22          9.67         10.92         0.88 o                         
   1   7  22        842.19        817.60         7.76 o                         
   2   7  22        117.56        116.42         2.15 o                         
   3   7  22       1168.52       1134.76         7.31 o                         
   4   7  22         18.11         18.89         1.16 o                         
   5   7  22         92.97         98.02         1.82 o                         
  -5   8  22         15.37         18.59         0.87 o                         
  -4   8  22        114.63        113.84         2.45 o                         
  -3   8  22         11.14         15.54         1.22 o                         
  -2   8  22        196.36        185.78         2.84 o                         
  -1   8  22        163.89        151.56         2.39 o                         
   0   8  22        393.60        402.75         4.42 o                         
   1   8  22        162.17        146.56         2.17 o                         
   2   8  22        195.42        182.05         2.61 o                         
   3   8  22         11.38         14.91         1.21 o                         
   4   8  22        114.39        111.29         2.12 o                         
   5   8  22         15.56         19.18         0.75 o                         
  -4   9  22        207.97        231.34         3.19 o                         
  -3   9  22         70.97         73.57         2.29 o                         
  -2   9  22         46.49         46.82         1.34 o                         
  -1   9  22         75.87         77.01         1.70 o                         
   0   9  22         58.08         50.93         1.61 o                         
   1   9  22         77.02         78.39         1.72 o                         
   2   9  22         45.77         44.73         1.28 o                         
   3   9  22         71.64         67.95         1.73 o                         
   4   9  22        209.26        245.87         4.93 o                         
  -4  10  22         60.26         64.40         1.42 o                         
  -3  10  22          6.06          5.60         0.99 o                         
  -2  10  22         83.95         84.77         1.53 o                         
  -1  10  22         56.24         56.82         1.39 o                         
   0  10  22        185.43        189.37         2.76 o                         
   1  10  22         55.58         56.05         1.37 o                         
   2  10  22         83.70         82.64         1.49 o                         
   3  10  22          6.45          6.35         0.75 o                         
   4  10  22         60.30         60.92         2.39 o                         
  -3  11  22          3.34          2.96         0.56 o                         
  -2  11  22         68.16         72.97         1.81 o                         
  -1  11  22          7.77          7.29         0.71 o                         
   0  11  22         57.50         60.86         1.64 o                         
   1  11  22          8.17          8.07         0.84 o                         
   2  11  22         67.32         69.46         1.29 o                         
   3  11  22          3.31          2.31         0.49 o                         
  -2  12  22         10.89         10.85         0.87 o                         
  -1  12  22        100.61        110.09         2.08 o                         
   0  12  22         17.26         14.84         0.79 o                         
   1  12  22        101.84        105.41         2.35 o                         
   2  12  22         11.00          9.22         0.69 o                         
   0  13  22          1.89         -0.08         0.78 o                         
   1   0  23        368.15        362.19        11.06 o                         
   2   0  23        881.98        867.00         7.42 o                         
   3   0  23        504.59        474.35         4.45 o                         
   4   0  23       1277.81       1238.93        11.34 o                         
   5   0  23         16.65         17.75         1.16 o                         
   6   0  23          2.78          1.57         0.62 o                         
  -6   1  23         58.24         52.78         2.22 o                         
  -5   1  23        179.47        163.56         2.89 o                         
  -4   1  23         98.12         91.94         2.14 o                         
  -3   1  23        115.58        106.29         2.11 o                         
  -2   1  23         11.22          9.39         0.85 o                         
  -1   1  23        951.86        956.97        19.33 o                         
   0   1  23        703.14        707.12        11.62 o                         
   1   1  23        953.46        936.55        18.12 o                         
   2   1  23         10.61          7.55         0.69 o                         
   3   1  23        115.21        105.51         1.73 o                         
   4   1  23         98.33         93.06         2.34 o                         
   5   1  23        179.21        158.60         5.23 o                         
   6   1  23         58.06         53.27         1.63 o                         
  -6   2  23         75.32         74.74         1.37 o                         
  -5   2  23         24.28         25.99         1.55 o                         
  -4   2  23        348.86        360.33         4.39 o                         
  -3   2  23        515.84        480.20         4.02 o                         
  -2   2  23         68.17         79.16         1.78 o                         
  -1   2  23        356.08        351.08         9.30 o                         
   0   2  23        300.03        297.95         6.74 o                         
   1   2  23        354.31        350.66        10.71 o                         
   2   2  23         66.92         79.55         1.98 o                         
   3   2  23        513.88        482.25         4.26 o                         
   4   2  23        349.07        361.48         4.05 o                         
   5   2  23         23.78         23.53         1.27 o                         
   6   2  23         74.83         71.58         2.86 o                         
  -6   3  23         29.34         32.29         0.98 o                         
  -5   3  23         48.81         50.75         1.52 o                         
  -4   3  23        389.05        386.45         5.49 o                         
  -3   3  23        551.63        545.79         4.86 o                         
  -2   3  23        420.63        434.56         4.12 o                         
  -1   3  23        697.28        680.54         5.86 o                         
   0   3  23       1418.68       1437.45        18.32 o                         
   1   3  23        700.05        706.58         7.30 o                         
   2   3  23        416.36        419.00         5.40 o                         
   3   3  23        551.73        560.46         5.14 o                         
   4   3  23        388.63        386.35         4.23 o                         
   5   3  23         48.37         47.85         1.50 o                         
   6   3  23         29.95         34.14         1.02 o                         
  -6   4  23        202.70        210.31         2.71 o                         
  -5   4  23          7.25          8.17         0.88 o                         
  -4   4  23          8.52          8.44         1.28 o                         
  -3   4  23        364.64        361.13         4.65 o                         
  -2   4  23         57.11         49.49         1.47 o                         
  -1   4  23       1219.51       1194.31        10.11 o                         
   0   4  23         31.98         43.98         1.10 o                         
   1   4  23       1223.62       1238.87         6.42 o                         
   2   4  23         55.44         47.90         1.47 o                         
   3   4  23        365.90        366.04         3.80 o                         
   4   4  23          8.22         10.15         0.87 o                         
   5   4  23          7.06          8.23         0.78 o                         
   6   4  23        203.17        215.21         3.67 o                         
  -6   5  23         10.18          9.72         1.10 o                         
  -5   5  23         74.17         65.95         1.63 o                         
  -4   5  23        112.41        108.41         2.46 o                         
  -3   5  23         90.40         91.34         4.23 o                         
  -2   5  23        303.58        288.74         3.14 o                         
  -1   5  23        666.08        639.42         4.69 o                         
   0   5  23        127.12        117.37         1.97 o                         
   1   5  23        665.42        657.24         4.86 o                         
   2   5  23        303.33        287.75         3.19 o                         
   3   5  23         89.23         81.74         2.00 o                         
   4   5  23        111.96        113.86         1.99 o                         
   5   5  23         74.19         64.28         1.45 o                         
   6   5  23         10.39         11.52         0.60 o                         
  -5   6  23         76.73         80.94         1.64 o                         
  -4   6  23         47.55         48.34         1.62 o                         
  -3   6  23         84.82         82.49         2.04 o                         
  -2   6  23        359.06        324.32         3.58 o                         
  -1   6  23        241.17        245.84         2.87 o                         
   0   6  23        413.65        416.76         3.59 o                         
   1   6  23        240.21        244.80         2.95 o                         
   2   6  23        356.88        333.00         3.34 o                         
   3   6  23         85.82         88.06         2.05 o                         
   4   6  23         48.08         47.83         1.79 o                         
   5   6  23         76.59         82.61         1.52 o                         
  -5   7  23         59.81         50.16         1.30 o                         
  -4   7  23         25.30         29.01         1.48 o                         
  -3   7  23        178.04        172.45         3.16 o                         
  -2   7  23         25.16         30.84         1.33 o                         
  -1   7  23        542.04        521.82         4.27 o                         
   0   7  23         23.57         15.95         1.00 o                         
   1   7  23        539.76        537.52         4.07 o                         
   2   7  23         24.69         30.86         1.24 o                         
   3   7  23        177.31        167.24         3.00 o                         
   4   7  23         25.29         30.95         1.50 o                         
   5   7  23         59.56         47.16         1.03 o                         
  -5   8  23        101.12        109.05         1.75 o                         
  -4   8  23         19.58         19.33         1.21 o                         
  -3   8  23         26.82         27.25         1.25 o                         
  -2   8  23         36.87         31.03         1.18 o                         
  -1   8  23        286.55        273.18         3.59 o                         
   0   8  23        317.23        321.60         3.88 o                         
   1   8  23        285.98        271.55         3.18 o                         
   2   8  23         38.15         32.21         1.35 o                         
   3   8  23         27.25         28.20         1.09 o                         
   4   8  23         19.52         20.06         1.18 o                         
   5   8  23        101.09        105.63         1.66 o                         
  -4   9  23         21.88         22.74         1.06 o                         
  -3   9  23         17.05         22.25         1.20 o                         
  -2   9  23        256.80        246.42         2.92 o                         
  -1   9  23        177.74        178.33         2.97 o                         
   0   9  23          0.49          1.08         0.80 o                         
   1   9  23        179.33        175.06         2.46 o                         
   2   9  23        256.34        258.09         2.62 o                         
   3   9  23         16.81         19.59         0.93 o                         
   4   9  23         21.99         23.30         0.95 o                         
  -4  10  23        239.97        253.76         3.42 o                         
  -3  10  23        207.42        247.55         3.69 o                         
  -2  10  23         29.42         30.36         0.96 o                         
  -1  10  23         69.34         70.56         1.48 o                         
   0  10  23         15.11         14.14         0.99 o                         
   1  10  23         70.36         71.64         1.49 o                         
   2  10  23         29.25         28.15         1.26 o                         
   3  10  23        208.19        238.95         3.26 o                         
   4  10  23        239.96        242.74         3.08 o                         
  -3  11  23         13.83         15.80         0.84 o                         
  -2  11  23        159.61        172.28         3.54 o                         
  -1  11  23         58.23         57.64         1.39 o                         
   0  11  23         83.68         85.84         1.67 o                         
   1  11  23         58.63         58.01         1.30 o                         
   2  11  23        160.54        172.83         2.28 o                         
   3  11  23         13.80         14.17         0.74 o                         
  -2  12  23          6.27         23.89        14.74 o                         
  -1  12  23         60.12         61.55         1.80 o                         
   0  12  23         55.56         56.19         1.22 o                         
   1  12  23         60.99         62.89         1.50 o                         
   2  12  23          6.38          3.97         0.51 o                         
   0   0  24          2.02          7.17         2.48 o                         
   1   0  24        189.84        212.67         6.94 o                         
   2   0  24          6.80          8.75         0.84 o                         
   3   0  24        250.23        261.22         3.25 o                         
   4   0  24        117.45        100.35         2.39 o                         
   5   0  24        186.06        194.45         3.67 o                         
   6   0  24         67.43         61.55         1.67 o                         
  -6   1  24         30.39         32.79         1.45 o                         
  -5   1  24         61.12         59.20         1.69 o                         
  -4   1  24        834.63        780.82         6.51 o                         
  -3   1  24        271.06        241.24         3.11 o                         
  -2   1  24         57.66         65.52         1.58 o                         
  -1   1  24        119.37        107.70         3.35 o                         
   0   1  24        317.17        319.17        10.24 o                         
   1   1  24        119.89        111.31         3.63 o                         
   2   1  24         57.39         65.19         1.49 o                         
   3   1  24        270.19        238.25         3.37 o                         
   4   1  24        835.57        773.04        13.82 o                         
   5   1  24         61.79         62.95         3.08 o                         
   6   1  24         30.04         30.37         1.24 o                         
  -6   2  24         54.63         47.56         1.43 o                         
  -5   2  24        135.90        141.29         2.97 o                         
  -4   2  24         30.42         26.32         1.28 o                         
  -3   2  24        545.04        511.02         5.67 o                         
  -2   2  24        230.91        242.70         2.82 o                         
  -1   2  24       1265.36       1237.02         7.63 o                         
   0   2  24         71.77         71.66         2.77 o                         
   1   2  24       1264.10       1216.25        14.93 o                         
   2   2  24        232.18        230.41         2.92 o                         
   3   2  24        546.54        498.53         5.32 o                         
   4   2  24         30.96         25.02         1.33 o                         
   5   2  24        134.03        141.49         2.56 o                         
   6   2  24         54.69         53.30         1.82 o                         
  -6   3  24         29.77         29.89         1.19 o                         
  -5   3  24         11.42         10.91         0.98 o                         
  -4   3  24        141.42        144.49         2.58 o                         
  -3   3  24        224.10        206.87         3.73 o                         
  -2   3  24         23.18         25.40         1.10 o                         
  -1   3  24         22.45         16.97         0.89 o                         
   0   3  24        538.74        517.24         3.98 o                         
   1   3  24         22.87         18.55         0.95 o                         
   2   3  24         23.55         23.91         1.09 o                         
   3   3  24        223.16        210.98         2.79 o                         
   4   3  24        141.22        140.77         2.49 o                         
   5   3  24         11.56          9.93         0.98 o                         
   6   3  24         29.50         29.35         1.08 o                         
  -6   4  24          5.91          5.35         0.61 o                         
  -5   4  24        164.01        168.67         2.60 o                         
  -4   4  24        110.62        113.84         2.27 o                         
  -3   4  24        165.77        152.88         2.99 o                         
  -2   4  24         20.28         24.95         1.44 o                         
  -1   4  24       1251.79       1222.44         9.74 o                         
   0   4  24        246.59        218.61         2.38 o                         
   1   4  24       1248.50       1221.19         6.30 o                         
   2   4  24         20.04         22.38         1.05 o                         
   3   4  24        165.75        156.74         2.45 o                         
   4   4  24        108.93        116.71         2.05 o                         
   5   4  24        165.37        173.73         2.36 o                         
   6   4  24          6.06          5.64         0.61 o                         
  -6   5  24         63.23         54.82         2.00 o                         
  -5   5  24          0.64          1.40         0.66 o                         
  -4   5  24         98.39         99.83         2.33 o                         
  -3   5  24         73.65         64.14         2.09 o                         
  -2   5  24        364.49        352.34         3.95 o                         
  -1   5  24        278.23        267.05         2.90 o                         
   0   5  24         18.31         16.71         0.89 o                         
   1   5  24        282.31        272.31         2.80 o                         
   2   5  24        366.61        359.68         3.70 o                         
   3   5  24         74.34         74.15         2.16 o                         
   4   5  24         98.58        100.11         1.92 o                         
   5   5  24          0.67          1.01         0.55 o                         
   6   5  24         63.76         47.70         6.77 o                         
  -5   6  24         27.49         29.82         1.02 o                         
  -4   6  24        166.48        174.89         2.85 o                         
  -3   6  24        194.94        193.12         2.85 o                         
  -2   6  24        306.33        305.11         3.44 o                         
  -1   6  24        395.46        350.87         3.55 o                         
   0   6  24        757.47        776.44         5.05 o                         
   1   6  24        392.32        349.85         3.33 o                         
   2   6  24        307.77        301.40         3.18 o                         
   3   6  24        193.81        196.31         2.70 o                         
   4   6  24        164.62        165.51         2.25 o                         
   5   6  24         27.19         30.01         0.93 o                         
  -5   7  24         66.17         56.42         2.04 o                         
  -4   7  24         43.85         45.34         1.71 o                         
  -3   7  24        136.37        137.44         2.34 o                         
  -2   7  24         52.95         53.06         1.61 o                         
  -1   7  24        176.55        166.84         2.43 o                         
   0   7  24        297.17        270.45         2.94 o                         
   1   7  24        179.16        180.21         2.67 o                         
   2   7  24         53.21         51.44         1.51 o                         
   3   7  24        138.88        141.60         2.23 o                         
   4   7  24         43.45         46.77         1.47 o                         
   5   7  24         65.36         60.76         1.36 o                         
  -5   8  24         10.05          9.97         0.77 o                         
  -4   8  24         88.37         83.15         1.95 o                         
  -3   8  24         84.80         81.32         1.57 o                         
  -2   8  24        346.29        339.77         3.23 o                         
  -1   8  24         69.09         72.21         1.88 o                         
   0   8  24         93.29         85.27         2.01 o                         
   1   8  24         68.02         65.14         1.48 o                         
   2   8  24        346.61        343.47         3.53 o                         
   3   8  24         83.56         83.26         1.78 o                         
   4   8  24         87.28         84.07         1.53 o                         
   5   8  24          9.66         11.43         0.88 o                         
  -4   9  24        194.10        202.34         2.32 o                         
  -3   9  24         11.37         19.59         2.77 o                         
  -2   9  24        102.96         98.10         1.74 o                         
  -1   9  24        136.69        138.35         2.17 o                         
   0   9  24         36.40         39.10         1.41 o                         
   1   9  24        137.01        140.08         2.41 o                         
   2   9  24        104.02         99.70         1.97 o                         
   3   9  24         11.73         15.75         1.00 o                         
   4   9  24        192.90        208.57         3.54 o                         
  -4  10  24         77.43         82.36         1.37 o                         
  -3  10  24         73.51         74.33         1.68 o                         
  -2  10  24         15.37         13.19         0.69 o                         
  -1  10  24         82.81         80.76         1.51 o                         
   0  10  24        117.90        131.91         2.19 o                         
   1  10  24         84.01         82.39         1.68 o                         
   2  10  24         15.16         14.17         0.82 o                         
   3  10  24         74.28         79.92         1.90 o                         
  -3  11  24        130.42        134.25         4.48 o                         
  -2  11  24        222.10        223.35         2.41 o                         
  -1  11  24         39.04         38.61         1.06 o                         
   0  11  24         10.76          9.83         0.69 o                         
   1  11  24         39.06         38.93         1.05 o                         
   2  11  24        222.44        221.02         2.42 o                         
   3  11  24        130.93        138.91         2.30 o                         
  -2  12  24          9.94         11.17         1.02 o                         
  -1  12  24        184.83        181.01         3.05 o                         
   0  12  24        154.01        150.51         2.08 o                         
   1  12  24        185.95        179.18         2.59 o                         
   1   0  25        136.19        113.96         2.01 o                         
   2   0  25          0.61          1.12         0.69 o                         
   3   0  25          0.34          0.93         0.70 o                         
   4   0  25       1356.03       1303.80         9.83 o                         
   5   0  25        647.34        673.37         7.11 o                         
   6   0  25         15.81         17.15         1.05 o                         
  -6   1  25         15.68         15.05         1.04 o                         
  -5   1  25          6.40          8.30         1.22 o                         
  -4   1  25        730.78        729.78         7.89 o                         
  -3   1  25         30.35         26.79         1.28 o                         
  -2   1  25        400.99        386.31         3.64 o                         
  -1   1  25        240.99        234.53         3.36 o                         
   0   1  25         91.35         92.32         2.61 o                         
   1   1  25        243.55        233.56         3.13 o                         
   2   1  25        402.45        379.06         3.90 o                         
   3   1  25         29.99         24.64         1.12 o                         
   4   1  25        728.36        725.07         8.60 o                         
   5   1  25          6.45          6.93         1.20 o                         
   6   1  25         15.89         17.36         1.05 o                         
  -6   2  25         81.21         74.68         2.33 o                         
  -5   2  25        341.96        347.25         4.83 o                         
  -4   2  25          1.93          4.00         0.86 o                         
  -3   2  25         97.37         83.55         2.01 o                         
  -2   2  25        151.82        150.82         2.40 o                         
  -1   2  25        145.47        146.97         2.34 o                         
   0   2  25         79.68         79.33         1.71 o                         
   1   2  25        146.22        141.21         2.46 o                         
   2   2  25        150.65        147.92         2.38 o                         
   3   2  25         95.07         80.46         1.75 o                         
   4   2  25          1.92          4.50         1.02 o                         
   5   2  25        342.71        345.65         3.95 o                         
   6   2  25         81.47         79.38         1.69 o                         
  -6   3  25         11.53         11.80         0.97 o                         
  -5   3  25         23.33         24.45         1.06 o                         
  -4   3  25        304.90        307.71         4.19 o                         
  -3   3  25         82.65         63.40         1.70 o                         
  -2   3  25        212.89        207.54         2.83 o                         
  -1   3  25        362.37        349.49         3.70 o                         
   0   3  25         21.09         27.34         1.02 o                         
   1   3  25        359.76        344.72         4.86 o                         
   2   3  25        211.86        202.25         2.57 o                         
   3   3  25         82.67         68.93         1.64 o                         
   4   3  25        307.34        306.50         3.33 o                         
   5   3  25         23.36         25.86         1.05 o                         
   6   3  25         11.40         10.54         0.72 o                         
  -6   4  25         36.76         33.67         1.14 o                         
  -5   4  25         37.14         39.93         1.30 o                         
  -4   4  25        306.91        301.17         3.61 o                         
  -3   4  25         74.78         77.17         2.18 o                         
  -2   4  25        149.79        134.12         2.86 o                         
  -1   4  25        229.99        222.46         2.94 o                         
   0   4  25       1281.32       1243.77         7.57 o                         
   1   4  25        228.97        223.97         2.61 o                         
   2   4  25        149.98        142.49         2.29 o                         
   3   4  25         75.69         79.71         1.78 o                         
   4   4  25        305.60        313.33         3.31 o                         
   5   4  25         37.62         40.33         1.36 o                         
   6   4  25         37.22         37.38         1.24 o                         
  -5   5  25          7.56          7.86         0.74 o                         
  -4   5  25        500.22        499.14         4.62 o                         
  -3   5  25        504.47        493.16         5.39 o                         
  -2   5  25        658.32        638.63         5.79 o                         
  -1   5  25        273.94        267.75         2.99 o                         
   0   5  25        205.05        220.68         3.06 o                         
   1   5  25        273.35        270.82         3.08 o                         
   2   5  25        661.39        662.87         5.27 o                         
   3   5  25        504.70        498.37         4.94 o                         
   4   5  25        500.63        503.69         4.19 o                         
   5   5  25          7.55          7.69         1.11 o                         
  -5   6  25         26.53         27.10         0.91 o                         
  -4   6  25        138.08        145.48         2.53 o                         
  -3   6  25         97.35         92.04         2.76 o                         
  -2   6  25        143.07        126.76         2.39 o                         
  -1   6  25         18.08         13.95         0.94 o                         
   0   6  25        738.62        741.58         5.19 o                         
   1   6  25         17.87         13.80         0.97 o                         
   2   6  25        142.98        133.09         2.10 o                         
   3   6  25         98.11         94.10         1.88 o                         
   4   6  25        138.19        136.34         2.64 o                         
   5   6  25         26.93         28.34         1.30 o                         
  -5   7  25          0.66          0.04         0.56 o                         
  -4   7  25        179.92        184.78         2.69 o                         
  -3   7  25        307.73        305.10         7.14 o                         
  -2   7  25        405.10        374.69         4.08 o                         
  -1   7  25        221.19        209.22         2.86 o                         
   0   7  25         20.09         16.01         0.89 o                         
   1   7  25        222.17        212.31         2.88 o                         
   2   7  25        399.83        372.70         4.03 o                         
   3   7  25        306.52        313.58         3.68 o                         
   4   7  25        178.80        183.02         2.37 o                         
   5   7  25          0.69          0.83         0.76 o                         
  -4   8  25         24.70         24.41         0.93 o                         
  -3   8  25         22.85         22.15         0.86 o                         
  -2   8  25         20.00         21.65         0.91 o                         
  -1   8  25        180.51        176.57         2.79 o                         
   0   8  25        142.39        143.51         2.52 o                         
   1   8  25        181.51        177.25         3.13 o                         
   2   8  25         19.45         22.23         1.06 o                         
   3   8  25         22.80         22.36         0.95 o                         
   4   8  25         24.65         24.14         0.88 o                         
  -4   9  25         50.77         53.96         1.71 o                         
  -3   9  25         97.84        104.87         1.68 o                         
  -2   9  25        133.31        128.54         1.90 o                         
  -1   9  25        109.35        106.81         1.85 o                         
   0   9  25         18.65         17.67         1.07 o                         
   1   9  25        109.24        113.72         2.08 o                         
   2   9  25        131.37        129.02         2.15 o                         
   3   9  25         96.67        101.86         1.67 o                         
   4   9  25         50.36         55.08         1.33 o                         
  -3  10  25         97.42         99.68         1.85 o                         
  -2  10  25         43.91         50.33         1.08 o                         
  -1  10  25          1.36          2.25         0.64 o                         
   0  10  25         40.93         34.04         1.07 o                         
   1  10  25          1.42          2.67         0.59 o                         
   2  10  25         43.91         50.21         1.36 o                         
   3  10  25         97.41         96.08         1.56 o                         
  -2  11  25        140.99        143.62         2.60 o                         
  -1  11  25         38.77         37.85         1.47 o                         
   0  11  25         39.33         40.40         1.03 o                         
   1  11  25         38.23         38.01         0.98 o                         
   2  11  25        140.68        153.46         2.81 o                         
  -1  12  25         18.84         19.11         0.92 o                         
   0  12  25         92.73         90.41         1.55 o                         
   1  12  25         18.66         18.24         1.37 o                         
   0   0  26        246.47        230.90         4.74 o                         
   1   0  26        144.72        143.87         2.12 o                         
   2   0  26        734.54        724.88         5.99 o                         
   3   0  26        444.17        386.34         4.37 o                         
   4   0  26        288.15        283.56         3.90 o                         
   5   0  26         28.45         29.21         1.55 o                         
   6   0  26         26.69         29.33         1.08 o                         
  -6   1  26        347.85        332.09         4.49 o                         
  -5   1  26        496.70        483.66         5.59 o                         
  -4   1  26        248.78        256.57         3.67 o                         
  -3   1  26        615.99        567.44         5.39 o                         
  -2   1  26        580.63        670.89         4.94 o                         
  -1   1  26        453.71        443.77         3.88 o                         
   0   1  26          2.14          5.31         0.87 o                         
   1   1  26        453.98        433.24         4.08 o                         
   2   1  26        580.57        657.69         5.00 o                         
   3   1  26        614.11        564.90         4.84 o                         
   4   1  26        248.67        258.08         4.45 o                         
   5   1  26        497.28        495.81         7.00 o                         
   6   1  26        348.00        341.27         3.62 o                         
  -6   2  26          9.99         10.37         2.10 o                         
  -5   2  26         24.95         26.87         1.40 o                         
  -4   2  26        201.05        190.98         3.20 o                         
  -3   2  26         28.58         25.15         1.44 o                         
  -2   2  26        198.46        201.11         2.80 o                         
  -1   2  26        406.48        371.46         3.51 o                         
   0   2  26       1040.64        998.81         7.98 o                         
   1   2  26        407.47        367.19         3.62 o                         
   2   2  26        199.78        207.77         2.98 o                         
   3   2  26         28.62         25.41         1.21 o                         
   4   2  26        202.88        194.04         3.21 o                         
   5   2  26         24.81         26.60         1.05 o                         
   6   2  26          9.98         10.82         0.73 o                         
  -6   3  26          8.75         11.05         0.89 o                         
  -5   3  26          5.13          5.66         0.86 o                         
  -4   3  26          0.51          1.18         0.93 o                         
  -3   3  26        201.94        205.78         3.08 o                         
  -2   3  26         12.39         18.35         1.01 o                         
  -1   3  26        343.93        314.06         3.53 o                         
   0   3  26        714.39        729.11         5.15 o                         
   1   3  26        343.73        323.73         2.95 o                         
   2   3  26         12.72         16.95         0.99 o                         
   3   3  26        200.30        209.38         2.77 o                         
   4   3  26          0.50          0.47         0.81 o                         
   5   3  26          5.28          6.15         0.71 o                         
   6   3  26          9.03         10.48         0.94 o                         
  -5   4  26        110.04        105.15         1.90 o                         
  -4   4  26        246.33        255.91         3.66 o                         
  -3   4  26        167.35        161.89         2.71 o                         
  -2   4  26         66.99         59.35         2.00 o                         
  -1   4  26        856.84        801.30         6.10 o                         
   0   4  26        990.62        907.86         5.43 o                         
   1   4  26        854.19        814.75         7.73 o                         
   2   4  26         66.23         57.90         1.43 o                         
   3   4  26        166.80        158.60         2.72 o                         
   4   4  26        247.48        255.27         2.91 o                         
   5   4  26        110.67        107.62         1.97 o                         
  -5   5  26          3.49          3.13         0.60 o                         
  -4   5  26         33.14         34.47         1.44 o                         
  -3   5  26         23.80         26.70         1.39 o                         
  -2   5  26         40.95         34.68         1.42 o                         
  -1   5  26        403.68        372.38         3.48 o                         
   0   5  26        116.34        112.73         1.82 o                         
   1   5  26        406.81        390.16         4.23 o                         
   2   5  26         40.71         35.34         1.12 o                         
   3   5  26         23.01         26.39         1.30 o                         
   4   5  26         33.30         30.53         0.98 o                         
   5   5  26          3.57          2.99         0.55 o                         
  -5   6  26         25.30         25.14         0.91 o                         
  -4   6  26        242.36        255.70         3.35 o                         
  -3   6  26        217.02        214.76         4.02 o                         
  -2   6  26         65.86         51.80         1.56 o                         
  -1   6  26        274.51        251.53         2.82 o                         
   0   6  26          0.01          0.71         0.71 o                         
   1   6  26        273.71        256.33         3.17 o                         
   2   6  26         66.72         55.39         1.31 o                         
   3   6  26        216.61        215.78         2.77 o                         
   4   6  26        242.31        246.95         3.63 o                         
   5   6  26         25.45         26.20         1.08 o                         
  -5   7  26         62.20         59.40         2.03 o                         
  -4   7  26         32.96         35.90         1.44 o                         
  -3   7  26         59.62         54.59         1.44 o                         
  -2   7  26        171.39        158.50         2.56 o                         
  -1   7  26        117.74        107.63         2.05 o                         
   0   7  26         51.47         62.45         1.42 o                         
   1   7  26        118.91        113.48         2.28 o                         
   2   7  26        172.25        163.77         2.10 o                         
   3   7  26         61.41         56.08         1.45 o                         
   4   7  26         33.20         37.35         1.11 o                         
   5   7  26         61.81         60.79         2.26 o                         
  -4   8  26         40.49         38.29         1.10 o                         
  -3   8  26        177.08        178.24         1.97 o                         
  -2   8  26         25.38         23.47         1.03 o                         
  -1   8  26         28.45         30.93         1.16 o                         
   0   8  26         89.18         91.74         2.02 o                         
   1   8  26         28.77         28.54         1.29 o                         
   2   8  26         25.55         27.39         1.21 o                         
   3   8  26        177.85        181.56         2.79 o                         
   4   8  26         41.43         39.42         1.10 o                         
  -4   9  26         89.82         99.54         2.02 o                         
  -3   9  26         55.80         58.27         1.45 o                         
  -2   9  26         55.35         56.50         1.16 o                         
  -1   9  26         21.87         18.67         0.91 o                         
   0   9  26         15.51         12.58         0.95 o                         
   1   9  26         22.40         19.97         0.94 o                         
   2   9  26         55.82         57.14         1.44 o                         
   3   9  26         55.63         60.90         2.38 o                         
   4   9  26         90.17         99.17         1.99 o                         
  -3  10  26         22.82         17.64         1.00 o                         
  -2  10  26         27.90         27.25         0.79 o                         
  -1  10  26          8.37          5.26         0.80 o                         
   0  10  26         26.09         26.43         0.94 o                         
   1  10  26          8.74          6.45         0.61 o                         
   2  10  26         27.85         29.00         1.03 o                         
   3  10  26         22.99         23.16         1.33 o                         
  -2  11  26         26.79         34.77         6.70 o                         
  -1  11  26         17.25         16.13         0.67 o                         
   0  11  26         25.70         25.14         0.80 o                         
   1  11  26         17.42         14.14         0.74 o                         
   2  11  26         26.88         24.31         1.15 o                         
   0  12  26        129.90        127.22        10.72 o                         
   1   0  27        183.30        191.18         2.82 o                         
   2   0  27        471.89        456.36         4.06 o                         
   3   0  27        111.48        102.65         2.24 o                         
   4   0  27        571.90        562.21         5.64 o                         
   5   0  27        497.32        513.50         5.69 o                         
   6   0  27         37.07         27.38         1.17 o                         
  -6   1  27         94.33         88.79         2.19 o                         
  -5   1  27         61.43         60.51         2.75 o                         
  -4   1  27        450.11        424.87         4.76 o                         
  -3   1  27       1298.13       1243.65         8.74 o                         
  -2   1  27        187.74        194.46         2.76 o                         
  -1   1  27          3.12          5.31         0.82 o                         
   0   1  27        149.06        129.23         2.07 o                         
   1   1  27          2.99          4.52         0.72 o                         
   2   1  27        191.11        190.07         2.56 o                         
   3   1  27       1298.86       1234.58         7.86 o                         
   4   1  27        449.33        423.75         4.77 o                         
   5   1  27         60.55         58.26         1.90 o                         
   6   1  27         94.40         90.36         1.61 o                         
  -6   2  27         19.09         15.69         0.94 o                         
  -5   2  27         46.30         46.33         1.61 o                         
  -4   2  27        140.16        141.46         2.60 o                         
  -3   2  27        286.08        286.79         4.16 o                         
  -2   2  27        351.46        339.55         3.71 o                         
  -1   2  27        723.95        669.36         6.48 o                         
   0   2  27          0.40          2.97         0.67 o                         
   1   2  27        725.26        669.10         5.19 o                         
   2   2  27        351.22        338.18         3.72 o                         
   3   2  27        287.09        281.63         3.54 o                         
   4   2  27        139.26        135.71         2.64 o                         
   5   2  27         47.16         46.78         1.63 o                         
   6   2  27         18.48         15.30         0.72 o                         
  -5   3  27        103.86        108.58         2.16 o                         
  -4   3  27        314.96        310.66         4.07 o                         
  -3   3  27         10.66         11.08         1.20 o                         
  -2   3  27        453.68        420.89         4.47 o                         
  -1   3  27         65.28         72.17         1.75 o                         
   0   3  27        931.41        884.95         6.14 o                         
   1   3  27         65.26         66.25         1.40 o                         
   2   3  27        456.42        427.91         4.07 o                         
   3   3  27         11.29         10.54         0.90 o                         
   4   3  27        316.01        309.73         3.56 o                         
   5   3  27        103.63        107.96         2.07 o                         
   6   3  27         43.93         44.94         1.81 o                         
  -5   4  27         63.04         63.95         1.83 o                         
  -4   4  27         14.25         12.73         1.11 o                         
  -3   4  27        561.76        561.77         5.86 o                         
  -2   4  27         41.07         42.65         1.78 o                         
  -1   4  27        996.61        974.95         6.91 o                         
   0   4  27        763.94        756.20         5.18 o                         
   1   4  27       1002.68        989.70         7.89 o                         
   2   4  27         39.80         37.89         1.19 o                         
   3   4  27        562.10        579.36         5.24 o                         
   4   4  27         13.94         12.80         0.96 o                         
   5   4  27         63.15         63.58         1.47 o                         
  -5   5  27          4.37          4.24         0.55 o                         
  -4   5  27          2.30          3.20         0.83 o                         
  -3   5  27         46.54         53.70         1.91 o                         
  -2   5  27         50.52         42.53         1.38 o                         
  -1   5  27        233.55        231.77         2.96 o                         
   0   5  27        290.19        289.63         3.09 o                         
   1   5  27        230.31        214.96         2.89 o                         
   2   5  27         51.07         45.68         1.30 o                         
   3   5  27         46.95         50.99         1.33 o                         
   4   5  27          2.54          3.20         0.74 o                         
   5   5  27          4.45          4.95         0.53 o                         
  -5   6  27         44.75         41.79         1.12 o                         
  -4   6  27         32.98         33.51         1.55 o                         
  -3   6  27         15.83         16.76         1.57 o                         
  -2   6  27         17.11         16.40         1.39 o                         
  -1   6  27         84.95         74.33         1.58 o                         
   0   6  27          5.52          9.02         0.85 o                         
   1   6  27         86.29         76.02         2.29 o                         
   2   6  27         16.92         17.96         0.95 o                         
   3   6  27         16.15         16.07         0.88 o                         
   4   6  27         32.75         31.22         0.96 o                         
   5   6  27         45.31         42.41         1.21 o                         
  -5   7  27         44.40         41.36         1.70 o                         
  -4   7  27         79.66         80.67         2.37 o                         
  -3   7  27          6.23          5.22         1.44 o                         
  -2   7  27         16.96         15.12         0.90 o                         
  -1   7  27        161.04        155.74         2.20 o                         
   0   7  27         42.10         39.92         1.18 o                         
   1   7  27        158.00        150.94         2.36 o                         
   2   7  27         16.71         13.15         0.85 o                         
   3   7  27          6.12          2.91         0.68 o                         
   4   7  27         80.30         82.31         1.63 o                         
  -4   8  27        116.69        112.12         1.66 o                         
  -3   8  27         78.13         82.59         2.92 o                         
  -2   8  27         96.52         93.41         1.70 o                         
  -1   8  27        106.72        106.86         1.88 o                         
   0   8  27        469.79        486.21         4.63 o                         
   1   8  27        106.61        112.64         2.19 o                         
   2   8  27         96.51         95.02         1.91 o                         
   3   8  27         77.30         80.20         1.61 o                         
   4   8  27        116.39        110.27         1.86 o                         
  -4   9  27         93.77         97.06         1.92 o                         
  -3   9  27         81.06         81.09         1.78 o                         
  -2   9  27        172.04        176.03         1.90 o                         
  -1   9  27         17.67         21.44         0.96 o                         
   0   9  27         41.75         40.17         1.30 o                         
   1   9  27         17.20         23.52         1.11 o                         
   2   9  27        172.68        171.92         2.56 o                         
   3   9  27         81.68         82.52         1.83 o                         
   4   9  27         93.37         95.77         2.65 o                         
  -3  10  27          1.22          0.83         0.59 o                         
  -2  10  27        115.96        119.53         1.58 o                         
  -1  10  27        100.10         99.94         1.66 o                         
   0  10  27         15.18         16.86         0.77 o                         
   1  10  27        100.41        103.45         1.92 o                         
   2  10  27        115.63        119.49         1.87 o                         
   3  10  27          1.10          1.33         0.51 o                         
  -2  11  27         75.76         72.50         2.25 o                         
  -1  11  27         16.00         15.13         0.59 o                         
   0  11  27         33.11         33.51         0.96 o                         
   1  11  27         16.26         18.67         0.90 o                         
   2  11  27         76.59         72.92         1.67 o                         
   0   0  28        653.95        588.99         6.53 o                         
   1   0  28       1038.58       1116.21         6.87 o                         
   2   0  28        987.77        912.32         6.43 o                         
   3   0  28        265.04        239.19         3.35 o                         
   4   0  28         96.70        101.80         2.25 o                         
   5   0  28        173.29        171.42         2.98 o                         
   6   0  28         41.81         51.65         2.52 o                         
  -6   1  28         27.93         28.52         1.84 o                         
  -5   1  28        152.20        149.81         2.82 o                         
  -4   1  28         28.43         29.06         1.33 o                         
  -3   1  28        120.50        103.75         2.20 o                         
  -2   1  28        514.41        475.17         4.88 o                         
  -1   1  28       1845.87       1796.34        16.42 o                         
   0   1  28        707.09        707.44         5.98 o                         
   1   1  28       1843.84       1766.73        10.09 o                         
   2   1  28        512.03        460.07         4.29 o                         
   3   1  28        120.66         99.10         2.19 o                         
   4   1  28         28.22         27.45         1.33 o                         
   5   1  28        151.74        148.20         2.76 o                         
   6   1  28         28.30         23.53         1.44 o                         
  -5   2  28         28.72         30.48         1.27 o                         
  -4   2  28        105.65        102.94         2.19 o                         
  -3   2  28        132.65        127.47         2.74 o                         
  -2   2  28        179.06        195.93         2.99 o                         
  -1   2  28        632.07        641.48         6.01 o                         
   0   2  28         27.68         32.84         1.18 o                         
   1   2  28        634.00        619.29         4.81 o                         
   2   2  28        177.40        186.48         3.24 o                         
   3   2  28        133.18        122.47         2.44 o                         
   4   2  28        103.62         97.70         2.21 o                         
   5   2  28         28.89         30.14         1.15 o                         
  -5   3  28         35.55         38.33         1.14 o                         
  -4   3  28        211.20        217.90         3.29 o                         
  -3   3  28        461.25        474.28         5.36 o                         
  -2   3  28        996.93        973.76         7.38 o                         
  -1   3  28        667.46        653.16         5.52 o                         
   0   3  28       1625.73       1626.96         9.24 o                         
   1   3  28        665.20        636.11         4.53 o                         
   2   3  28        998.41        965.48         6.65 o                         
   3   3  28        462.02        466.04         4.79 o                         
   4   3  28        210.07        211.44         2.82 o                         
   5   3  28         35.02         34.91         0.99 o                         
  -5   4  28         57.69         53.13         1.23 o                         
  -4   4  28         70.84         64.89         1.79 o                         
  -3   4  28        226.52        228.03         3.53 o                         
  -2   4  28        262.31        267.22         4.06 o                         
  -1   4  28          6.86          3.57         0.85 o                         
   0   4  28         20.78         26.97         1.19 o                         
   1   4  28          7.00          6.40         0.81 o                         
   2   4  28        264.25        255.97         2.85 o                         
   3   4  28        227.74        220.12         2.74 o                         
   4   4  28         70.06         63.37         1.55 o                         
   5   4  28         56.95         54.91         1.36 o                         
  -5   5  28         11.45         11.14         0.62 o                         
  -4   5  28         18.40         20.36         1.17 o                         
  -3   5  28        427.23        424.13         5.83 o                         
  -2   5  28         27.07         24.69         1.26 o                         
  -1   5  28          5.24          1.38         0.80 o                         
   0   5  28        343.13        353.26         3.44 o                         
   1   5  28          5.29          1.97         0.76 o                         
   2   5  28         26.24         25.92         1.04 o                         
   3   5  28        429.43        437.08         3.93 o                         
   4   5  28         18.38         19.28         0.97 o                         
   5   5  28         11.17         10.02         0.77 o                         
  -5   6  28         20.55         24.07         1.53 o                         
  -4   6  28        216.00        216.29         3.32 o                         
  -3   6  28         50.81         53.15         2.08 o                         
  -2   6  28        182.64        163.22         3.02 o                         
  -1   6  28        113.54        117.68         1.91 o                         
   0   6  28        334.44        274.99         3.18 o                         
   1   6  28        113.45        115.71         1.97 o                         
   2   6  28        182.55        164.86         2.24 o                         
   3   6  28         49.78         52.50         1.36 o                         
   4   6  28        216.16        217.83         2.51 o                         
   5   6  28         20.82         25.82         1.06 o                         
  -4   7  28        124.93        129.34         2.47 o                         
  -3   7  28          3.95          4.18         0.83 o                         
  -2   7  28         88.03         86.52         1.67 o                         
  -1   7  28         80.34         83.75         1.71 o                         
   0   7  28        251.28        264.52         3.86 o                         
   1   7  28         79.77         88.07         2.17 o                         
   2   7  28         88.93         89.84         1.62 o                         
   3   7  28          3.83          5.74         0.69 o                         
   4   7  28        123.80        129.11         2.05 o                         
  -4   8  28         32.68         38.05         1.06 o                         
  -3   8  28         54.17         48.28         1.49 o                         
  -2   8  28          5.89          6.45         0.70 o                         
  -1   8  28         25.67         30.17         1.08 o                         
   0   8  28         74.28         60.20         1.61 o                         
   1   8  28         25.84         31.50         1.27 o                         
   2   8  28          5.75          8.27         0.85 o                         
   3   8  28         53.64         48.01         1.52 o                         
   4   8  28         32.71         36.00         1.39 o                         
  -3   9  28          6.41          6.91         0.58 o                         
  -2   9  28         95.69        104.80         1.59 o                         
  -1   9  28        118.54        123.56         1.89 o                         
   0   9  28         49.83         49.80         1.24 o                         
   1   9  28        118.30        126.39         2.77 o                         
   2   9  28         97.08        111.30         2.61 o                         
   3   9  28          6.48          6.28         0.52 o                         
  -2  10  28        116.24        125.95         1.50 o                         
  -1  10  28          5.62          7.19         0.62 o                         
   0  10  28         19.98         19.94         0.74 o                         
   1  10  28          5.66          6.54         0.62 o                         
   2  10  28        114.50        128.28         1.81 o                         
  -1  11  28        122.28        123.57         4.62 o                         
   0  11  28          4.68          3.06         0.70 o                         
   1  11  28        121.72        122.36         1.84 o                         
   1   0  29         89.06         67.32         1.69 o                         
   2   0  29       1603.26       1427.33         8.63 o                         
   3   0  29        151.48        137.19         2.50 o                         
   4   0  29        126.56        127.14         2.42 o                         
   5   0  29          0.63          0.01         0.75 o                         
  -5   1  29         52.00         47.08         1.50 o                         
  -4   1  29        195.92        201.38         3.01 o                         
  -3   1  29        225.05        217.49         3.12 o                         
  -2   1  29          5.77          6.15         0.90 o                         
  -1   1  29        451.17        372.35         4.03 o                         
   0   1  29         62.18         53.96         1.55 o                         
   1   1  29        455.47        378.70         3.93 o                         
   2   1  29          5.66          5.98         0.83 o                         
   3   1  29        223.50        214.96         3.42 o                         
   4   1  29        196.30        202.61         3.05 o                         
   5   1  29         51.31         49.54         1.91 o                         
  -5   2  29        116.12        109.87         3.51 o                         
  -4   2  29         90.39         95.27         2.41 o                         
  -3   2  29         71.75         78.77         2.17 o                         
  -2   2  29        975.56        919.87         7.63 o                         
  -1   2  29         36.66         23.87         1.19 o                         
   0   2  29          0.26          2.77         0.69 o                         
   1   2  29         35.80         27.12         1.35 o                         
   2   2  29        973.73        920.67         7.90 o                         
   3   2  29         71.93         73.67         1.85 o                         
   4   2  29         90.65         93.06         1.87 o                         
   5   2  29        117.63        109.39         2.09 o                         
  -5   3  29        159.55        149.65         2.51 o                         
  -4   3  29          2.03          1.92         0.87 o                         
  -3   3  29        110.45        111.33         2.52 o                         
  -2   3  29         36.29         39.00         1.46 o                         
  -1   3  29         25.75         17.10         1.17 o                         
   0   3  29         39.66         34.20         1.26 o                         
   1   3  29         26.35         16.50         0.91 o                         
   2   3  29         36.51         32.37         1.23 o                         
   3   3  29        107.87        105.92         1.94 o                         
   4   3  29          1.98          3.63         0.76 o                         
   5   3  29        158.40        146.71         4.26 o                         
  -5   4  29         41.06         34.09         1.29 o                         
  -4   4  29         13.43         12.97         1.08 o                         
  -3   4  29         66.58         59.09         1.85 o                         
  -2   4  29        115.59        107.71         2.59 o                         
  -1   4  29          7.37          9.69         0.97 o                         
   0   4  29         20.21         20.77         1.09 o                         
   1   4  29          7.34         10.02         0.81 o                         
   2   4  29        115.62        105.29         1.83 o                         
   3   4  29         67.61         71.85         2.38 o                         
   4   4  29         13.48         13.63         0.79 o                         
   5   4  29         42.16         39.72         0.90 o                         
  -5   5  29        266.81        245.64         3.59 o                         
  -4   5  29         31.51         30.24         1.61 o                         
  -3   5  29        218.34        229.25         4.12 o                         
  -2   5  29         27.89         34.29         1.38 o                         
  -1   5  29        153.94        157.94         2.71 o                         
   0   5  29        973.85        943.81         6.51 o                         
   1   5  29        154.73        157.50         2.28 o                         
   2   5  29         28.01         31.80         1.12 o                         
   3   5  29        218.31        225.06         3.94 o                         
   4   5  29         31.28         29.25         1.05 o                         
   5   5  29        265.19        248.75         2.76 o                         
  -4   6  29         14.64         15.81         1.02 o                         
  -3   6  29         33.37         32.15         1.68 o                         
  -2   6  29         89.11         79.69         2.11 o                         
  -1   6  29         30.67         29.75         1.06 o                         
   0   6  29          3.14          3.40         0.71 o                         
   1   6  29         29.67         28.28         1.10 o                         
   2   6  29         89.51         81.09         2.09 o                         
   3   6  29         34.30         38.09         1.42 o                         
   4   6  29         14.13         15.08         0.97 o                         
  -4   7  29          9.15          7.38         0.62 o                         
  -3   7  29        143.42        144.65         2.17 o                         
  -2   7  29         30.54         31.17         1.26 o                         
  -1   7  29         98.57        104.81         1.83 o                         
   0   7  29         80.61         73.58         1.61 o                         
   1   7  29         97.05        104.25         1.92 o                         
   2   7  29         30.41         32.72         1.11 o                         
   3   7  29        144.64        146.30         2.37 o                         
   4   7  29          9.08          7.67         1.07 o                         
  -4   8  29          3.27          4.14         0.58 o                         
  -3   8  29        181.71        185.56         2.61 o                         
  -2   8  29         36.03         37.81         1.03 o                         
  -1   8  29         11.74         14.74         0.81 o                         
   0   8  29         21.84         24.21         1.31 o                         
   1   8  29         11.84         14.17         0.96 o                         
   2   8  29         35.82         40.47         1.38 o                         
   3   8  29        181.81        190.30         3.43 o                         
   4   8  29          3.31          3.68         0.66 o                         
  -3   9  29        159.79        165.12         2.56 o                         
  -2   9  29         20.55         20.31         0.72 o                         
  -1   9  29         24.87         24.65         0.84 o                         
   0   9  29        120.83        145.80         1.91 o                         
   1   9  29         24.74         25.72         1.01 o                         
   2   9  29         20.94         20.39         0.85 o                         
   3   9  29        158.02        165.24         2.27 o                         
  -2  10  29        135.35        132.13         2.32 o                         
  -1  10  29         32.58         34.58         0.82 o                         
   0  10  29         48.73         46.41         1.10 o                         
   1  10  29         33.58         35.49         0.95 o                         
   2  10  29        135.05        134.83         2.90 o                         
  -1  11  29        121.38        136.46         3.06 o                         
   0  11  29        125.14        135.84         2.27 o                         
   1  11  29        121.19        117.46         2.81 o                         
   0   0  30       1823.30       1648.83        21.20 o                         
   1   0  30        141.81        141.15         2.26 o                         
   2   0  30        156.77        134.61         2.23 o                         
   3   0  30        144.78        132.22         2.42 o                         
   4   0  30          0.22          0.58         1.14 o                         
   5   0  30          3.56          5.43         0.65 o                         
  -5   1  30        146.70        143.74         3.03 o                         
  -4   1  30         17.47         20.05         1.08 o                         
  -3   1  30         40.74         45.52         1.50 o                         
  -2   1  30        184.50        183.50         2.87 o                         
  -1   1  30        137.68        112.05         3.46 o                         
   0   1  30        139.74        133.09         2.73 o                         
   1   1  30        137.19        113.50         2.41 o                         
   2   1  30        185.77        185.58         3.34 o                         
   3   1  30         40.98         42.24         1.60 o                         
   4   1  30         17.84         20.81         1.12 o                         
   5   1  30        146.27        149.11         2.46 o                         
  -5   2  30         32.47         34.20         1.25 o                         
  -4   2  30         45.11         48.62         1.73 o                         
  -3   2  30         95.16         94.61         2.33 o                         
  -2   2  30        534.81        480.32         4.79 o                         
  -1   2  30        155.34        165.79         3.13 o                         
   0   2  30       1658.68       1470.05         8.83 o                         
   1   2  30        154.27        162.46         2.47 o                         
   2   2  30        534.99        465.70         4.25 o                         
   3   2  30         95.23         92.78         1.80 o                         
   4   2  30         44.36         44.93         1.52 o                         
   5   2  30         32.70         31.25         1.15 o                         
  -5   3  30         23.16         23.06         1.61 o                         
  -4   3  30         77.56         80.79         2.09 o                         
  -3   3  30         40.70         41.62         1.63 o                         
  -2   3  30         25.20         21.29         1.39 o                         
  -1   3  30         68.93         61.30         1.74 o                         
   0   3  30        236.86        220.34         2.92 o                         
   1   3  30         68.30         61.52         1.44 o                         
   2   3  30         25.89         21.66         1.05 o                         
   3   3  30         40.59         39.00         1.38 o                         
   4   3  30         79.99         82.57         2.08 o                         
   5   3  30         22.86         20.09         0.93 o                         
  -5   4  30         31.64         27.26         0.95 o                         
  -4   4  30        141.18        141.83         2.58 o                         
  -3   4  30          9.60          8.79         0.98 o                         
  -2   4  30         29.42         26.09         1.46 o                         
  -1   4  30         42.64         54.88         1.68 o                         
   0   4  30        494.64        433.68         4.19 o                         
   1   4  30         42.13         50.74         1.36 o                         
   2   4  30         29.51         28.67         1.06 o                         
   3   4  30          9.46          9.98         0.82 o                         
   4   4  30        140.72        146.83         2.31 o                         
   5   4  30         31.71         26.51         0.96 o                         
  -5   5  30         83.04         84.12         2.58 o                         
  -4   5  30        135.01        148.61         3.22 o                         
  -3   5  30        170.47        176.52         3.50 o                         
  -2   5  30         41.46         39.08         1.44 o                         
  -1   5  30        174.85        160.91         2.71 o                         
   0   5  30         38.30         44.80         1.35 o                         
   1   5  30        174.69        160.62         2.27 o                         
   2   5  30         42.47         39.33         1.19 o                         
   3   5  30        169.69        174.61         2.26 o                         
   4   5  30        136.98        151.01         2.24 o                         
   5   5  30         83.16         74.03         9.57 o                         
  -4   6  30        109.75        104.35         2.05 o                         
  -3   6  30         42.55         48.54         1.85 o                         
  -2   6  30         61.71         65.33         1.63 o                         
  -1   6  30         52.22         55.65         1.54 o                         
   0   6  30         12.37         17.16         0.97 o                         
   1   6  30         51.63         53.49         1.38 o                         
   2   6  30         63.13         68.96         1.43 o                         
   3   6  30         41.88         43.80         1.16 o                         
   4   6  30        110.91        100.39         2.64 o                         
  -4   7  30         99.70         99.20         1.47 o                         
  -3   7  30         29.85         30.02         1.03 o                         
  -2   7  30         28.56         31.45         1.13 o                         
  -1   7  30         65.77         60.37         1.39 o                         
   0   7  30          2.85          2.64         0.78 o                         
   1   7  30         65.46         60.01         1.48 o                         
   2   7  30         27.86         31.19         1.03 o                         
   3   7  30         29.41         29.12         0.99 o                         
   4   7  30         99.84        103.98         2.48 o                         
  -3   8  30         61.87         64.74         1.18 o                         
  -2   8  30         95.55        101.75         2.14 o                         
  -1   8  30        111.48        118.02         1.73 o                         
   0   8  30         85.77        101.86         2.17 o                         
   1   8  30        111.40        121.31         2.06 o                         
   2   8  30         94.22        101.07         1.74 o                         
   3   8  30         61.13         66.47         1.53 o                         
  -3   9  30        255.83        268.32         4.60 o                         
  -2   9  30         44.90         42.39         0.86 o                         
  -1   9  30         36.22         37.30         0.91 o                         
   0   9  30        169.79        173.23         2.25 o                         
   1   9  30         36.59         41.54         1.14 o                         
   2   9  30         45.72         43.42         1.05 o                         
   3   9  30        256.88        281.88         6.03 o                         
  -1  10  30         40.25         40.08         1.01 o                         
   0  10  30         75.83         85.65         1.61 o                         
   1  10  30         39.73         39.83         1.40 o                         
   2  10  30        116.90        123.15         2.14 o                         
   1   0  31        224.70        254.24         3.79 o                         
   2   0  31          1.53          2.40         0.69 o                         
   3   0  31          3.44          3.48         0.82 o                         
   4   0  31         15.90         13.26         1.42 o                         
   5   0  31          0.91          0.63         0.47 o                         
  -5   1  31         35.73         35.44         2.35 o                         
  -4   1  31         43.53         47.06         1.83 o                         
  -3   1  31        188.03        186.51         2.76 o                         
  -2   1  31         13.32         16.72         1.07 o                         
  -1   1  31        285.80        263.98         3.44 o                         
   0   1  31         26.02         15.72         1.03 o                         
   1   1  31        284.55        250.83         3.43 o                         
   2   1  31         12.96         19.86         1.36 o                         
   3   1  31        188.88        189.43         3.07 o                         
   4   1  31         43.22         45.46         1.26 o                         
   5   1  31         35.37         32.48         1.41 o                         
  -5   2  31         26.00         32.02         1.10 o                         
  -4   2  31         57.92         58.12         1.77 o                         
  -3   2  31         12.03          9.33         1.01 o                         
  -2   2  31         75.94         85.78         1.98 o                         
  -1   2  31        408.69        427.65         5.12 o                         
   0   2  31         71.12         45.84         1.38 o                         
   1   2  31        404.66        415.94         4.37 o                         
   2   2  31         76.81         80.43         1.94 o                         
   3   2  31         12.25         13.48         0.87 o                         
   4   2  31         58.09         59.00         1.61 o                         
   5   2  31         26.11         32.48         0.92 o                         
  -5   3  31         72.10         67.44         2.29 o                         
  -4   3  31         48.55         44.59         1.55 o                         
  -3   3  31         57.91         52.47         1.70 o                         
  -2   3  31         84.93         72.20         2.13 o                         
  -1   3  31        361.84        338.82         3.97 o                         
   0   3  31          4.88          1.31         0.72 o                         
   1   3  31        360.81        325.55         3.22 o                         
   2   3  31         84.39         74.50         1.66 o                         
   3   3  31         58.69         52.00         1.34 o                         
   4   3  31         48.36         44.99         1.08 o                         
   5   3  31         72.37         66.86         1.77 o                         
  -5   4  31         10.70         13.42         0.88 o                         
  -4   4  31          1.88          1.62         0.70 o                         
  -3   4  31         49.72         56.11         2.12 o                         
  -2   4  31         48.92         44.55         1.74 o                         
  -1   4  31        177.62        185.51         2.89 o                         
   0   4  31         46.56         62.81         1.75 o                         
   1   4  31        177.48        175.35         2.34 o                         
   2   4  31         49.49         42.60         1.19 o                         
   3   4  31         48.98         51.58         1.30 o                         
   4   4  31          1.79          2.01         0.59 o                         
   5   4  31         11.13         15.96         1.30 o                         
  -4   5  31         13.42         14.45         1.16 o                         
  -3   5  31         21.89         27.21         1.58 o                         
  -2   5  31          3.51          1.00         0.95 o                         
  -1   5  31         33.57         32.93         1.36 o                         
   0   5  31          1.52          1.54         0.67 o                         
   1   5  31         33.51         30.32         1.11 o                         
   2   5  31          3.43          1.17         0.63 o                         
   3   5  31         20.92         24.15         1.09 o                         
   4   5  31         13.50         14.72         0.82 o                         
  -4   6  31         41.71         36.89         1.01 o                         
  -3   6  31         90.81        100.56         2.00 o                         
  -2   6  31         51.84         49.90         1.40 o                         
  -1   6  31        145.38        163.00         2.59 o                         
   0   6  31          0.20          2.06         0.68 o                         
   1   6  31        147.86        163.92         3.09 o                         
   2   6  31         52.51         51.94         1.24 o                         
   3   6  31         89.55         99.59         1.57 o                         
   4   6  31         42.02         36.51         1.30 o                         
  -4   7  31         48.86         52.34         1.91 o                         
  -3   7  31         18.72         16.37         0.77 o                         
  -2   7  31         13.48         11.84         0.79 o                         
  -1   7  31        132.26        140.15         2.18 o                         
   0   7  31          8.22          9.31         0.88 o                         
   1   7  31        131.47        139.97         2.07 o                         
   2   7  31         13.20         12.34         0.84 o                         
   3   7  31         18.68         16.89         0.77 o                         
   4   7  31         48.20         51.34         1.14 o                         
  -3   8  31         24.22         22.88         0.90 o                         
  -2   8  31          8.58          9.96         0.68 o                         
  -1   8  31         32.61         30.74         0.93 o                         
   0   8  31          7.25          3.51         0.72 o
[truncated: 41,959 more chars]
